# Supplementary material for: Single cell analysis reveals the involvement of the long non-coding RNA Pvt1 in the modulation of muscle atrophy and mitochondrial network
Source: Nucleic Acids Res. 2019 Jan 16;47(4):1653–70. doi: 10.1093/nar/gkz007 (PMC6393313; doi:10.1093/nar/gkz007)
Supplement: Supplementary Data [file gkz007_supplemental_files.zip]

Archive with 9 entries (9 files):
- Supplemental Figures-ok-REVISION-DEF.docx
- Supplemental methods-REVISION.docx
- Table S1-REVISION.docx
- Table S2.docx
- Table S3.xlsx
- Table S4-ok.xlsx
- TABLE S5.xlsx
- Table S6.xlsx
- Video S1.ppt
