# Supplementary material for: Single cell analysis reveals the involvement of the long non-coding RNA Pvt1 in the modulation of muscle atrophy and mitochondrial network
Source: Nucleic Acids Res. 2019 Jan 16;47(4):1653–70. doi: 10.1093/nar/gkz007 (PMC6393313; doi:10.1093/nar/gkz007)
Supplement: Supplementary Data [file gkz007_supplemental_files.zip › Table S3.xlsx]

## Sheet: Normalized-summarized-onlyLncRN
Table S3. Mycroarray probes measuring an expression statistically higher than background in at least 50% of type 1 or type 2b myofibers. The table cotains both old (based on manufacturer) and new annotations (based on Ensembl 74).
FEATURES	FeatureNum	Row	Col	chr_coord	accessions	SubTypeMask	SubTypeName	Start	Sequence	ProbeUID	ControlType	ProbeName	GeneName	SystematicName	Description	new-ensebl	new_type	new_symbol	type_1_S5.9	type_1_S6.4	type_1_S7.2	type_1_S7.3	type_1_S9.4	type_1_S10.8	type_1_S10.10	type_1_S11.3	type_1_S14.2	type_1_S15.2	type_1_S16.3	type_2B_E7.7	type_2B_E8.3	type_2B_E9.5	type_2B_E9.6	type_2B_E10.4	type_2B_E11.9	type_2B_E12.5	type_2B_E13.3	type_2B_E14.3	type_2B_E15.3
DATA	15	1	15	mm|chr17:13812739-13812680		0	NA	0	TTGAAGGGGAAGAGCAGAGACCTCACACTGTACAGAGGCCATGCCTGTCACAGGCTAGTC	25	0	A_30_P01031558	chr17:13812666-13820504_R	chr17:13812666-13820504_R	lincRNA:chr17:13812666-13820504 reverse strand	ENSMUSG00000085705	processed_transcript	Gm16046	59.4354	56.1832	66.9538	56.9409	69.9382	89.0982	44.1542	75.4991	72.9674	77.0168	98.6135	161.436	78.262	102.932	90.1346	65.6409	107.726	108.819	101.547	69.5842	138.476
DATA	227	2	63	mm|chr6:129163525-129163466	gb|AK036632|gb|BC049932|riken|9830143P17|nap|NAP019961-001	0	NA	3210	GGTGCTCGATTTCTAGTTATCATAAGGAAAGCAATAGCAGTTTTAAAGTCTTTTTCCTTC	122	0	A_55_P2383283	2310001H17Rik	AK036632	gb|Mus musculus adult male bone cDNA, RIKEN full-length enriched library, clone:9830143P17 product:unclassifiable, full insert sequence. [AK036632]	ENSMUSG00000097354	lincRNA	2310001H17Rik	5.24056	4.36796	26.1941	4.32066	4.02914	13.3937	19.3798	3.99963	3.97731	5.02164	17.6472	0.01	6.4561	3.38357	3.4828	4.20598	56.7431	3.78316	3.53831	0.01	0.01
DATA	562	4	70	mm|chr9:73023342-73023283	ens|ENSMUST00000085344|ref|XM_001004069|ref|XM_488179|ref|XM_889902	0	NA	206	ACTTAAGTTCATCAAGAAGAGGGTGGGCACGCACATCCGTGCCAAGAGAAAGCGGGAGGA	451	0	A_55_P1958103	ENSMUST00000085344	ENSMUST00000085344	ref|PREDICTED: Mus musculus predicted gene, EG436081 (EG436081), mRNA [XM_001004069]	ENSMUSG00000066478;ENSMUSG00000075390	pseudogene	-	12407.5	14512.2	8092.47	12407.5	13163.1	14251.2	7379.1	5209.4	7028.11	12628.7	10743.4	9483.48	12183.7	11606.3	9646.61	8884.7	10743.4	7733.94	9220.19	13230.6	9017.82
DATA	605	4	113	mm|chr14:39771479-39771538	gb|AK015934|riken|4930529F24|nap|NAP074488-1|tc|NP742038	0	NA	868	TTCTCCTCCTGCAGTCTCCTGATTCTTGGCATTAAAAGCCTGAGATTAAAATCATTCCTG	534	0	A_55_P2424060	4930529F24Rik	AK015934	gb|Mus musculus adult male testis cDNA, RIKEN full-length enriched library, clone:4930529F24 product:unclassifiable, full insert sequence. [AK015934]	ENSMUSG00000093528	antisense	4930529F24Rik	139.946	123.497	96.4851	88.261	126.386	130.563	124.837	99.8023	97.9027	165.042	194.647	94.7041	91.7845	185.895	395.778	225.888	162.741	165.042	263.385	116.602	113.516
DATA	622	4	130	mm|chr5:149766118-149766059		0	NA	0	AGAGACTCTGCTCAGCCTGCAGACCGTGGCCTGAGCTGCTCTGCTGAGTCACTGTCTGAC	568	0	A_30_P01022686	chr5:149765314-149771786_R	chr5:149765314-149771786_R	lincRNA:chr5:149765314-149771786 reverse strand	ENSMUSG00000085455	antisense	1810059H22Rik	239.423	448.491	327.29	362.851	357.028	417.012	413.219	742.43	506.732	372.755	309.489	314.175	361.669	214.487	359.208	264.173	282.509	232.334	249.443	251.128	433.349
DATA	625	4	133	mm|chr18:77968971-77968912		0	NA	0	TAGATACAGCCAGTGAGTCTACACTAGACAAGGCAACCAGAGACCAAAGAGAAGAAAAGG	574	0	A_30_P01018995	chr18:77968421-77972209_R	chr18:77968421-77972209_R	lincRNA:chr18:77968421-77972209 reverse strand	ENSMUSG00000097666	lincRNA	A330094K24Rik	62.6764	58.6066	60.669	72.0357	85.2464	50.6181	446.629	168.919	47.086	119.145	50.7787	42.1142	32.8379	85.1215	49.3325	44.9036	0.01	42.2886	60.7821	176.766	0.01
DATA	633	4	141	mm|chr11:62418244-62418303	ref|NR_030738|gb|AK157519|gb|AK010427|riken|F830220M17	0	NA	396	TGGTAATCCTGTCTGTACCACAGGATCTTCTATGCCTTTTAAAAATAAACATTTGTTTAT	589	0	A_66_P111430	2410006H16Rik	NR_030738	ref|Mus musculus RIKEN cDNA 2410006H16 gene (2410006H16Rik), non-coding RNA [NR_030738]	ENSMUSG00000086841	processed_transcript	2410006H16Rik	317.109	194.647	143.373	137.445	558.249	1614.54	1072.63	321.359	202.646	142.163	192.005	1035.83	440.239	843.786	1114.58	440.239	1033.36	297.691	437.554	1076.17	379.242
DATA	646	4	154	mm|chr11:94017031-94017090	ref|XM_001473216|ref|XM_001477018	0	NA	316	TTCCCCACACGTGCTGTGACCCACACCCACACCAATAAATATATTTCTACTTTATGCGTA	614	0	A_55_P2071536	B230206L02Rik	XM_001473216	ref|PREDICTED: Mus musculus hypothetical protein LOC100039440 (LOC100039440), mRNA [XM_001473216]	ENSMUSG00000086003	processed_transcript	B230206L02Rik	318.979	388.292	323.067	301.653	321.359	463.496	440.239	566.78	386.404	726.561	564.952	520.972	573.356	465.955	867.967	502.742	340.584	389.767	431.861	560.811	459.166
DATA	688	5	32	mm|chr2:83540873-83540814		0	NA	0	CAAGAACAAGTGTACGAAGGGAAATTCATTGGTTTAGGTAATTAAAACATCCAGGTGTGC	691	0	A_30_P01017767	chr2:83540813-83541273_R	chr2:83540813-83541273_R	lincRNA:chr2:83540813-83541273 reverse strand	ENSMUSG00000085450	antisense	Gm13686	4.08371	3.64918	3.45098	3.58183	7.83394	6.1131	21.8634	7.70531	7.3888	3.52694	5.8936	0.01	3.73482	5.1673	3.85014	3.78316	14.2687	7.74439	4.65836	17.947	10.7974
DATA	761	5	105	mm|chr17:39985556-39985615		0	NA	0	GCGGTTGTCGCGTGTGGGGGGATGTGAGTGTCGCGTGTGGGTTCGCCCGTCCCGATGCCA	832	0	A_30_P01023888	chr17:39960567-39992817_F	chr17:39960567-39992817_F	lincRNA:chr17:39960567-39992817 forward strand	ENSMUSG00000098178	lincRNA	Gm26924	68263.7	56731.2	58137.8	68263.7	72923.5	66130.4	14667.7	41840.7	35601	56731.2	23936.1	39990.2	54079.1	46216.2	46771.3	59369.3	46216.2	43153.2	18856.5	27937.5	21436
DATA	766	5	110	mm|chr4:35149504-35149445	gb|AK205379|ens|ENSMUST00000075898|ens|ENSMUST00000076842|ens|ENSMUST00000095471	0	NA	78	CATCTCCAAGACTTACAGCTACCTGACCCCCGACCTCTGGAAAGAGACTGTCTTCACAAA	842	0	A_55_P2007464	AK205379	AK205379	gb|Mus musculus cDNA, clone:Y2G0101H23, strand:minus, reference:ENSEMBL:Mouse-Transcript-ENST:ENSMUST00000065099, based on BLAT search. [AK205379]	ENSMUSG00000085893	pseudogene	Gm12091	33851.1	44797.3	36150.5	55399.8	33851.1	39598.4	58137.8	50094.1	42346.8	35601	24253.6	33347	20247.7	25604.3	19582.3	27636.5	18376.6	23767.2	41840.7	21767.9	31957.9
DATA	843	6	23	mm|chr4:130557195-130557254	ref|XM_001477132|ref|XM_001478467	0	NA	195	GCCCTTCCTCAAGCTCTGCCGTCAGCTTGATACCTGAGAAAATAAATGGAGGAAATCTTA	674	0	A_55_P2169129	XM_001477132	XM_001477132	ref|PREDICTED: Mus musculus hypothetical protein LOC100041575 (LOC100041575), mRNA [XM_001477132]	ENSMUSG00000085804	lincRNA	Gm12973	63.4285	69.2472	55.6639	71.5486	67.8726	80.0565	59.3317	69.8431	58.1733	72.2162	80.7526	98.153	77.8861	97.0939	63.4285	129.76	90.1346	59.4354	59.4354	80.5215	71.0183
DATA	906	6	86	mm|chr4:116826913-116826543	ref|NM_009098|ens|ENSMUST00000092523|ens|ENSMUST00000099027|ens|ENSMUST00000061609	0	NA	578	AAGCTTCTAGCCTGTATTGCCTCACGACTAGGCCAGTGTGGCAGAGCAGATGGCTATGTG	795	0	A_55_P2093535	Rps8	NM_009098	ref|Mus musculus ribosomal protein S8 (Rps8), mRNA [NM_009098]	ENSMUSG00000047675;ENSMUSG00000074547;ENSMUSG00000083481;ENSMUSG00000083619;ENSMUSG00000084323;ENSMUSG00000087412	protein_coding;pseudogene	-	3892.85	2899.22	2553.72	3892.85	6735.1	6783.17	5762.26	2921.69	2840.93	3600.01	4165.83	2356.62	3862.21	3619.09	3682.51	2651.94	3972.4	2946.38	2821.37	4990.09	2242.24
DATA	941	6	121	mm|chr13:020840382-020840441		0	NA	0	TGCACACCAGCTCCGAGATCACCACCAAGGACTTGAAGGAGAAGAGGGAAGTTGTGGAGG	865	0	A_55_P2028511	A_55_P2028511	A_55_P2028511	Unknown	ENSMUSG00000081657	pseudogene	Gm15466	717.451	322.16	360.188	393.666	500.073	879.126	448.491	573.356	564.952	437.554	519.132	372.755	278.801	587.421	322.16	328.393	396.766	463.496	229.056	320.259	265.937
DATA	948	6	128	mm|chr14:24111767-24111708	gb|AK043847|ens|ENSMUST00000096098|gb|AK045914|gb|BC038501	0	NA	1098	AGAGCGTGGTTTGTTTCTTTGTCTTTCACACTTTGATTGCTGGCATGGTGACTGTGGCTA	877	0	A_51_P274073	A830039N20Rik	AK043847	gb|Mus musculus 10 days neonate cortex cDNA, RIKEN full-length enriched library, clone:A830039N20 product:hypothetical protein, full insert sequence. [AK043847]	ENSMUSG00000071567	lincRNA	A830039N20Rik	872.544	510.156	776.153	1329.74	1453.88	1514.92	2230.95	1437.68	1065.51	1404.69	1404.69	128.039	338.53	694.981	536.933	0.01	368.209	410.09	110.906	304.407	0.01
DATA	956	6	136	mm|chr5:149760532-149760473		0	NA	0	AGCTGTGGAGGGGACACCTCTGATTGCTTTCATTCTAACAGCTCGGAGAGGCTGGGGTTA	892	0	A_30_P01033522	chr5:149760472-149827389_R	chr5:149760472-149827389_R	lincRNA:chr5:149760472-149827389 reverse strand	ENSMUSG00000085237	processed_transcript	Gm15406	47.5942	68.9479	44.3641	54.7188	88.0634	53.8829	74.0737	81.4886	80.5215	85.2464	107.478	0.01	68.0345	46.7719	87.2521	49.6209	45.998	59.5563	70.0326	0.01	45.998
DATA	969	6	149	mm|chr3:34096092-34096151		0	NA	0	CACCAACCCCTCTTCACCCGTCGGAGCCAGAAGGATGTGTGGATAGACGGCTTAAGAACA	918	0	A_30_P01028590	chr3:34003359-34537330_F	chr3:34003359-34537330_F	lincRNA:chr3:34003359-34537330 forward strand	ENSMUSG00000090828	sense_overlapping	Sox2ot	150.926	150.553	160.4	173.089	223.48	124.245	86.0408	207.276	165.946	208.352	74.2382	167.972	0.01	80.9456	155.537	143.373	67.4172	0.01	75.8702	195.477	104.298
Mean	1011	7	27	mm|chr11:3540530-3540471	ref|NR_002321|gb|AK165129|gb|BC057363|gb|AK088174	0	NA	3982	GGACCTTATGGTGAATCCTAGACTATGAGGCTAATGGAAATTATTGTCTATTCAAGTGGA	995	0	A_51_P119401	Tug1	NR_002321	ref|Mus musculus taurine upregulated gene 1 (Tug1), transcript variant a, non-coding RNA [NR_002321]	ENSMUSG00000056579	processed_transcript	Tug1	38.5511	40.5857	55.409	17.2739	33.9082	33.279	140.637	221.211	20.1885	24.352	16.0439	68.0236	32.3202	38.7006	62.3215	26.3227	18.1867	25.7497	24.2957	61.2513	172.192
DATA	1045	7	61	mm|chr7:26227230-26227171		0	NA	0	TGACCCTAGCAACTGAAATTGCGGAGCATCCTGAAAATTGATGGTGTGGTAAATAGTTGA	1062	0	A_30_P01022886	chr7:26227170-26234328_R	chr7:26227170-26234328_R	lincRNA:chr7:26227170-26234328 reverse strand	ENSMUSG00000081732	pseudogene	Gm15495	194.647	222.711	128.74	308.514	233.063	259.209	300.597	77.0168	195.477	122.422	122.085	100.014	276.657	209.708	153.062	141.74	201.457	145.976	0.01	0.01	95.9736
DATA	1075	7	91	mm|chr4:126261956-126261897		0	NA	0	TTTATGCCCAGGGAAAGCGGCGTATGTTATGACAGGAAACAGAGTGGCTATGGTAAAAAG	1121	0	A_55_P2004811	A_55_P2004811	A_55_P2004811	Unknown	ENSMUSG00000081319	pseudogene	Gm12936	2946.38	3631.33	2388.11	2774.6	3019.78	2643.98	3200.4	2303.36	1684.96	1907.43	3474.44	3019.78	2830.61	3584.16	2704.18	5512.96	2085.62	2564.52	3013.03	2743.45	2625.63
DATA	1203	8	55	mm|chr6:40426793-40427939	ref|NM_028358|ref|NM_212468|gb|AK160556|gb|BC060290	0	NA	356	ACCAGGCCTCAGAGATGTGGCATATCAGTATGTGAAAAAGGGGGCTCGTATATTTGTAGA	1051	0	A_52_P289685	Ssbp1	NM_028358	ref|Mus musculus single-stranded DNA binding protein 1 (Ssbp1), nuclear gene encoding mitochondrial protein, transcript variant 2, mRNA [NM_028358]	ENSMUSG00000050852	pseudogene	Gm12115	3450.48	6818.25	1647.86	3901.68	3892.85	3019.78	3562.23	3937.25	3659.51	2303.36	4638.07	1264.58	2475.27	4781.2	2600.18	2588.09	5872.2	9762	5270.26	2921.69	4231.32
DATA	1218	8	70	mm|chr11:99557682-99557623	ens|ENSMUST00000105072|ens|ENSMUST00000105065|ens|ENSMUST00000105067|ens|ENSMUST00000105071	0	NA	30	CCATGCTGCTGTCAGCCATGCTGCTGCCAGACCACCTGCTGCAGGACTACCTGCTGCCGC	1080	0	A_55_P2164503	ENSMUST00000105072	ENSMUST00000105072	ens|Putative novel member of the keratin associated protein 4 Krtap4 gene family [Source:UniProtKB/TrEMBL;Acc:B1AQ88] [ENSMUST00000105072]	ENSMUSG00000078270	pseudogene	Gm14193	1275.75	1669.6	1114.58	1528.81	2750.54	2070.47	520.972	323.914	1433.04	2339.39	2356.62	1677.38	1449.57	1121.07	1718.47	1751.41	1511.88	1428.03	1147.75	1069.63	1029.42
DATA	1219	8	71	mm|chr7:34188701-34188760	nap|NAP115344-1|nap|NAP113304-1	0	NA	615	AACCCCCACTCTTCCACCTTCGATGCCAGGGCTGGTATTGCTCTCAATAACAAGTTTGTC	1082	0	A_55_P2127265	NAP115344-1	NAP115344-1	Unknown	ENSMUSG00000098080	pseudogene	Gm5732	35601	49092.1	30457	39598.4	39157.2	46771.3	51318.6	46771.3	46771.3	38733.6	41840.7	66130.4	46216.2	56731.2	46216.2	61460.2	50094.1	59369.3	68263.7	66130.4	66130.4
DATA	1224	8	76	mm|chr2:059237555-059237496		0	NA	0	AAGTTATCGGAAGTGGTTGCCATCTGGATTCAGCTCAGTTCCATTACCTGATGGGAGAAA	1092	0	A_55_P2037689	A_55_P2037689	A_55_P2037689	Unknown	ENSMUSG00000080982	pseudogene	Gm13549	548.631	1386.87	584.338	745.11	641.948	667.388	305.055	1712.4	1260.44	6.47857	553.408	7940.82	3766.52	3275.25	4255.53	5209.4	6259.45	4958.68	3766.52	8368.52	8119.97
DATA	1228	8	80	mm|chr5:144526012-144526071		0	NA	0	ACTCCTGAGGGTGGGGTAGCTGGACCAGGAGTTTTCTTCTCTGGGGACATAGTCCTTTGT	1100	0	A_30_P01022682	chr5:144517700-144526071_F	chr5:144517700-144526071_F	lincRNA:chr5:144517700-144526071 forward strand	ENSMUSG00000097287	lincRNA	D130017N08Rik	117.905	160.865	135.371	139.701	122.422	108.402	94.3514	101.547	75.8702	143.373	73.5124	115.727	125.946	123.497	127.759	161.74	195.477	152.143	105.591	77.5512	131.356
DATA	1238	8	90	mm|chr5:31256786-31256925	ref|NM_021304|ref|NR_003522|ens|ENSMUST00000006814|gb|AK162873	0	NA	828	AGCCAATTGAAAAGGTGTTGGATGTAGACTTTGCGATAAAGGCCCGCACGATCCGCCAGC	1120	0	A_52_P157450	Abhd1	NM_021304	ref|Mus musculus abhydrolase domain containing 1 (Abhd1), mRNA [NM_021304]	ENSMUSG00000006638	processed_transcript	Abhd1	2356.62	607.231	1915	1984.03	8920.1	2695.77	1386.87	1624.19	1505.56	2080.47	980.773	1433.04	1003.52	915.24	635.525	788.375	1342.62	1320.67	1209.8	1376.24	3659.51
DATA	1268	8	120	mm|chr6:145340260-145340319	ref|NR_003625|gb|BC049631|nap|NAP019775-001|tc|TC1589532	0	NA	4115	CAAGGTAGTGCAGCTTCTTCGTCTTCTACAGATCTTCACTGGCACCTTTGTTAAGCTCAA	1177	0	A_52_P352563	1700073E17Rik	NR_003625	ref|Mus musculus RIKEN cDNA 1700073E17 gene (1700073E17Rik), non-coding RNA [NR_003625]	ENSMUSG00000087204	pseudogene	1700073E17Rik	5829.06	5984.68	6942.54	8739.39	4317.03	4002.86	5686.58	10179.2	4686.61	3972.4	3385.28	4041.05	2921.69	4395.33	1841.95	14339.9	3901.68	5229.54	4551.73	2608.36	6036.35
DATA	1402	9	90	mm|chr2:77154984-77155043		0	NA	0	TAAACTCTGTAGAATGCCTCTCTCATGATTTATTGTTCCTACAAGCACTTCTCGCCTCTC	1437	0	A_30_P01030152	chr2:77146893-77155643_F	chr2:77146893-77155643_F	lincRNA:chr2:77146893-77155643 forward strand	ENSMUSG00000085277	lincRNA	Gm13943	418.608	465.955	189.272	161.436	453.382	1480.29	1176.33	921.876	1546.51	1080.13	2451.81	510.156	101.771	509.05	360.188	159.293	298.728	1463.6	806.434	2583.46	1033.36
DATA	1469	9	157	mm|chr2:92582664-92582723		0	NA	0	TACAACTCTAGAGGTAATTTTCCAATGCCAAAGGAGAAAGCACCGAAGCCCACTTGGACT	1567	0	A_30_P01032082	chr2:92582386-92599365_F	chr2:92582386-92599365_F	lincRNA:chr2:92582386-92599365 forward strand	ENSMUSG00000085976	lincRNA	Gm13816	103.335	153.062	106.245	147.801	91.2256	101.199	97.3835	164.578	117.618	158.931	62.1342	144.578	182.17	154.461	213.053	211.44	136.562	101.199	91.7845	221.689	196.891
DATA	1505	10	29	mm|chr9:120040269-120040849	ref|NM_011029|gb|AK145713|gb|BC055886|ens|ENSMUST00000057740	0	NA	876	AGCAGTTCCCCAATGGAAGACTGGAGTGCACAGCCAGCCACTGAGGATTGGTCAGTAGCT	1321	0	A_55_P2038077	Rpsa	NM_011029	ref|Mus musculus ribosomal protein SA (Rpsa), mRNA [NM_011029]	ENSMUSG00000082978	pseudogene	Rpsa-ps11	5351.5	6202.54	4686.61	7028.11	9762	9396.08	7498.93	4291.58	3572.97	4736.93	4217.5	5686.58	5416.29	5007.73	4736.93	4859.82	5762.26	4495.66	3499.14	6259.45	3301.48
DATA	1515	10	39	mm|chr4:140641506-140641565	nap|NAP113464-1	0	NA	229	TGTTCACCAAGTCTCCTTATCATCTTGTGAAAACCCACACCAGAGTCTCTGTTCAGAGGA	1340	0	A_55_P2157330	NAP113464-1	NAP113464-1	Unknown	ENSMUSG00000082246	pseudogene	Gm13047	9106.82	14147.6	8502.32	12279.5	11215	13072	13163.1	10664	10179.2	9017.82	7472.34	10787.6	8051.07	8479.07	6818.25	9862.25	7874.27	8769.44	11661.7	6765.29	9354.2
DATA	1538	10	62	mm|chr17:35089371-35089312		0	NA	0	TTCTTTGTTCTCCACCGGTCTGGGCAGGGTCTGAGGACTCCGGAGAGCAAGGCATGGGTC	1383	0	A_30_P01022237	chr17:35080914-35090009_R	chr17:35080914-35090009_R	lincRNA:chr17:35080914-35090009 reverse strand	ENSMUSG00000092203	processed_transcript	1110038B12Rik	261.699	246.751	209.708	888.008	421.96	430.539	358.068	187.694	170.672	444.577	244.748	393.666	285.594	406.147	336.847	332.045	229.056	9646.61	435.772	593.323	296.927
DATA	1539	10	63	mm|chr4:155329646-155330512	ref|NM_021402|ref|NM_001039157|ref|NM_001039158|ref|NM_001039159	0	NA	873	AGCATAGAGACGTCGGACTTCACGAAAAAACAGCTGGCAGCACAGAGTCTAGTGTTTATT	1385	0	A_51_P416919	Ube2j2	NM_021402	ref|Mus musculus ubiquitin-conjugating enzyme E2, J2 homolog (yeast) (Ube2j2), transcript variant 1, mRNA [NM_021402]	ENSMUSG00000023286;ENSMUSG00000058581	protein_coding;pseudogene	-	164.207	387.179	176.766	170.322	345.441	323.914	332.045	831.076	263.042	201.457	202.174	468.186	699.037	2617.02	179.843	476.459	351.993	172.538	395.778	522.89	252.173
DATA	1585	10	109	mm|chr3:123995364-123995423	ref|XM_001003736|ref|XM_980593|nap|NAP019856-001	0	NA	408	CTAGCCAATGTATCTCGTTTGGCTCTATACAAAGGCAAGATGGAAAGACCACGATCATAA	1473	0	A_66_P111689	Gm9372	XM_001003736	ref|PREDICTED: Mus musculus predicted gene, EG668809 (EG668809), mRNA [XM_001003736]	ENSMUSG00000090474	pseudogene	Gm9372	4958.68	4201.31	3659.51	4021.88	5007.73	4781.2	3631.33	2588.09	2279.8	4266.97	5577.6	3200.4	5788.35	4914.46	5252.31	4562.94	4119.6	2583.46	2310.42	3486.54	2001.46
DATA	1711	11	71	mm|chr1:141718268-141718209	ref|NM_001025575|gb|AK015277|ens|ENSMUST00000111984|ens|ENSMUST00000094484	0	NA	623	AAATGGTCAAGACATAATGACATGTACAGAGAATGGCTGGTCCCCTCCTCCCAAATGCAT	1721	0	A_55_P2098995	BC026782	NM_001025575	ref|Mus musculus cDNA sequence BC026782 (BC026782), mRNA [NM_001025575]	ENSMUSG00000026365;ENSMUSG00000033898;ENSMUSG00000070594;ENSMUSG00000085867;ENSMUSG00000089991	protein_coding;pseudogene	-	190.504	233.063	215.824	225.191	275.594	359.208	512.275	448.491	380.047	442.508	625.567	459.166	150.926	154.136	304.407	241.583	211.44	181.206	353.494	439.2	246.241
DATA	1742	11	102	mm|chr1:162967656-162967715		0	NA	0	GTGAAGGCACTGCAAACACAATGGTAAGTCTTTGAAATGTGCATGTATTAGTTACTTTCA	1779	0	A_30_P01026422	chr1:162965309-162970704_F	chr1:162965309-162970704_F	lincRNA:chr1:162965309-162970704 forward strand	ENSMUSG00000053332	processed_transcript	Gas5	1209.8	473.234	635.525	799.378	245.587	728.351	894.216	353.494	524.857	512.275	657.027	336.847	1336.48	1003.52	1234.29	736.362	164.578	267.162	524.857	429.26	253.984
DATA	1753	11	113	mm|chr3:122567827-122567768	gb|AK016661|riken|4933405D12|nap|NAP073407-1|tc|TC1594581	0	NA	1211	GGGTGTAGTAATTCATAATTGTGAATCAAAGCACTTGGGAGGCAGAAGGACAGAAAGAAA	1801	0	A_55_P2350553	4933405D12Rik	AK016661	gb|Mus musculus adult male testis cDNA, RIKEN full-length enriched library, clone:4933405D12 product:unclassifiable, full insert sequence. [AK016661]	ENSMUSG00000097852	lincRNA	4933405D12Rik	977.117	1003.52	1121.07	974.163	1139.93	1089.57	1359.32	1234.29	1160.93	1684.96	2065.62	1275.75	995.911	1169.9	1729.58	1195.66	974.163	1165.23	1234.29	964.157	843.786
DATA	1775	11	135	mm|chr15:36720727-36720668	ref|NM_011740|gb|AK083368|ens|ENSMUST00000110359|ens|ENSMUST00000151635	0	NA	607	TAAAAATGAGCTGGTGCAGAAGGCCAAGCTGGCCGAGCAGGCAGAGCGATATGATGACAT	1843	0	A_55_P1987245	Ywhaz	NM_011740	ref|Mus musculus tyrosine 3-monooxygenase/tryptophan 5-monooxygenase activation protein, zeta polypeptide (Ywhaz), mRNA [NM_011740]	ENSMUSG00000022285;ENSMUSG00000091421	protein_coding;pseudogene	-	1013.91	1255.39	995.911	1195.66	1336.48	995.911	529.516	857.232	851.17	1437.68	635.525	1297.32	2328.13	851.17	691.807	3056.7	683.892	1533.69	657.027	1169.9	3786.02
DATA	1784	11	144	mm|chr14:122521631-122521690		0	NA	0	GACCTGGATATGGTGGTGGTTGAAATGGATATGATGGTTACAATGAAGGAAGAAATTTTG	1860	0	A_55_P2023480	A_55_P2023480	A_55_P2023480	Unknown	ENSMUSG00000090674	pseudogene	Gm17082	9054.74	517.619	5535.67	649.037	1419.52	758.386	246.241	241.583	2821.37	1770.92	1324.41	531.94	2222.39	372.755	843.786	562.787	6875.5	1437.68	1314.15	367.136	274.885
DATA	1801	11	161	mm|chr4:129640699-129640758	gb|AK005651|ref|XM_001473353|ref|XM_001475595|riken|1700003M07	0	NA	499	AGCTGAGGCAGGAGAATGCTATCTTAGTGTTACTGTTGCTGTAATGAAACCATCATGGCC	1893	0	A_55_P2039537	1700003M07Rik	AK005651	gb|Mus musculus adult male testis cDNA, RIKEN full-length enriched library, clone:1700003M07 product:unclassifiable, full insert sequence. [AK005651]	ENSMUSG00000085389	lincRNA	1700003M07Rik	110.108	183.744	107.478	121.047	180.076	82.9936	151.433	107.726	166.423	121.844	128.039	135.978	146.544	515.928	7527.1	728.351	321.359	123.497	339.526	115.962	120.162
DATA	1898	12	94	mm|chr19:5802326-5802267		0	NA	0	CGGCCTTGTAGATTAAAACGAAGGTTACCTAAATAGAATCTAAGTGGCATTTAAAACAGT	1765	0	A_30_P01028215	chr19:5801802-5802597_R	chr19:5801802-5802597_R	lincRNA:chr19:5801802-5802597 reverse strand	ENSMUSG00000092341	lincRNA	Malat1	14059.7	11606.3	23067.1	12697.7	11268	8284.2	9862.25	8680.57	14409.1	11215	15675.3	7701.77	13905.2	15563.2	14667.7	11500.8	11979.6	12553.4	10743.4	9220.19	8638.53
DATA	1949	12	145	mm|chr14:26845518-26845577		0	NA	0	GCTGGGGTTCTCAGGGGGCATCTCCCTGGCCCTCATAGCCTCTTGCTGGCAGATCAGATG	1863	0	A_30_P01028064	chr14:26834450-26847000_F	chr14:26834450-26847000_F	lincRNA:chr14:26834450-26847000 forward strand	ENSMUSG00000021866;ENSMUSG00000098369;ENSMUSG00000098428	protein_coding;pseudogene	-	365.384	442.508	231.766	188.88	281.912	303.644	203.867	339.526	211.807	272.872	260.604	368.209	395.778	538.95	538.95	529.516	375.972	276.657	332.045	564.952	679.566
DATA	1983	13	15	mm|chr5:74489483-74489542		0	NA	0	GTGGCCGAGAAGACGGAGGTTCCAGGCCTGTCTTTGTTGAGCTGCGCCGGGCCTCCCCAG	1927	0	A_30_P01024631	chr5:74487385-74497428_F	chr5:74487385-74497428_F	lincRNA:chr5:74487385-74497428 forward strand	ENSMUSG00000053656	processed_transcript	Dancr	115.19	154.136	116.602	148.325	213.053	142.587	86.5757	313.702	256.149	770.379	86.7363	881.695	123.497	158.627	183.744	244.208	158.178	130.054	0.01	279.368	288.544
DATA	2086	13	118	mm|chr7:26227571-26227512		0	NA	0	AATTGTCATACGTGGTGACTGAAGAAGCTAGCGCTCCATTCCTGATGCCCTCTGTATTAT	2123	0	A_30_P01019757	chr7:26227170-26234328_R	chr7:26227170-26234328_R	lincRNA:chr7:26227170-26234328 reverse strand	ENSMUSG00000081732	pseudogene	Gm15495	649.037	1463.6	496.596	2442.47	860.608	937.923	1200.32	906.695	3584.16	1065.51	1117.75	4074.87	520.972	1636.93	253.367	418.608	628.404	924.529	1751.41	420.575	1511.88
DATA	2125	13	157	mm|chr4:19554813-19550344	ref|NM_177327|gb|AK168567|gb|BC026829|ens|ENSMUST00000035982	0	NA	2499	TGGTGACAGAAGAAAACAAAGATGAATGTATTGGTTTAATGACAGAATGGCGCTTTTCTC	2199	0	A_52_P165455	Wwp1	NM_177327	ref|Mus musculus WW domain containing E3 ubiquitin protein ligase 1 (Wwp1), mRNA [NM_177327]	ENSMUSG00000084241	pseudogene	Gm13416	1039.83	1176.33	1655.87	762.026	269.669	657.027	713.301	2899.22	3182.82	167.972	389.767	1684.96	1200.32	1029.42	699.037	2001.46	1933.48	1630.4	2695.77	4663.46	3640.28
DATA	2147	14	15	mm|chr11:68715776-68715835	ref|NM_009080|ref|NM_001178039|ref|NR_003373|gb|BC070397	0	NA	63	AATGAAGTTCAACCCCTTCGTGACTTCTGACCGAAGCAAGAACTGCAAACGGCATTTCAA	1928	0	A_55_P2156409	Rpl26	NM_009080	ref|Mus musculus ribosomal protein L26 (Rpl26), mRNA [NM_009080]	ENSMUSG00000060938;ENSMUSG00000062353	protein_coding;pseudogene	-	2840.93	2588.09	2665.44	3013.03	4705.67	4291.58	4165.83	2643.98	2222.39	5663.22	3461.32	2997.08	3319.35	4242.93	3159.6	2430.46	2617.02	3129.58	3246.88	4551.73	2065.62
DATA	2187	14	55	mm|chr12:82050878-82050937	ref|NM_001079695|ref|NM_001079694|ref|NM_009159|gb|AK078065	0	NA	1036	TTCGAGTAGATCTAAATCTCCAGCATCTGTGGATCGCCAGAGGTCCCGATCCCGGTCCAG	2005	0	A_55_P2157872	Srsf5	NM_001079695	ref|Mus musculus serine/arginine-rich splicing factor 5 (Srsf5), transcript variant 1, mRNA [NM_001079695]	ENSMUSG00000021134;ENSMUSG00000070729	protein_coding;pseudogene	-	1598.1	425.154	701.31	860.608	1121.07	1245.58	1069.63	955.473	770.379	857.232	488.526	903.876	625.567	628.404	638.773	4538.19	732.335	468.186	799.378	598.027	545.694
DATA	2191	14	59	mm|chr7:149762232-149762173		0	NA	0	TGGTGCTACCCAGCTCATGTCTGGGCCTTTGAATCCGGGGACTTCTTTAAGTCCGTCTCG	2013	0	A_30_P01026972	H19	H19	lincRNA:chr7:149761435-149764019 reverse strand	ENSMUSG00000000031	lincRNA	H19	31957.9	50094.1	50094.1	50094.1	43644	49092.1	17531.8	41381.8	39157.2	44797.3	33851.1	8884.7	6635.55	7325.78	8845.33	5007.73	7403.48	7403.48	1546.51	5612.28	8051.07
DATA	2254	14	122	mm|chr7:34744127-34744186	ref|XM_001472232|ref|XM_001481140	0	NA	185	TATCAAGAAATGTTCTGATAGGACGTTGACCGAGGAAGACAAGGCACAGGCAACCATTCT	2131	0	A_55_P2097626	Gm12759	XM_001472232	ref|PREDICTED: Mus musculus similar to Androgen binding protein alpha (LOC100044501), mRNA [XM_001472232]	ENSMUSG00000083942	pseudogene	Scgb1b26-ps	488.526	429.26	345.441	1586.17	654.516	635.525	876.403	535.338	573.356	1128.47	1179.59	562.787	897.613	799.378	884.409	1841.95	942.449	701.31	444.577	387.179	249.443
DATA	2266	14	134	mm|chr1_random:295729-295875	ref|NM_181732|gb|BC004835|gb|AK085039|ens|ENSMUST00000098955	0	NA	1259	TGGGCCAATCGTAATAGAACTATACAAGAAACCCACTGACTTTAAAAGAAAGAAATTGCA	2155	0	A_52_P297332	Aida	NM_181732	ref|Mus musculus axin interactor, dorsalization associated (Aida), mRNA [NM_181732]	ENSMUSG00000042901;ENSMUSG00000074482	protein_coding;pseudogene	-	3862.21	627.026	5017.78	1859.69	1029.42	980.773	809.936	799.378	2116.18	675.046	1554.93	230.755	487.182	334.435	801.832	276.657	224.161	180.076	222.711	531.94	1132.51
DATA	2283	14	151	mm|chr17:34625272-34625213	ref|NR_004051	0	NA	1670	ATATATTTAAAAGATTATCAGCTCCATGGCATGTGCGTCTGAGGGGAGGGAGGGAGAAGA	2188	0	A_55_P2035129	Btnl5	NR_004051	ref|Mus musculus butyrophilin-like 5 (Btnl5), non-coding RNA [NR_004051]	ENSMUSG00000073420	pseudogene	Btnl5-ps	181.584	259.209	194.302	264.173	210.756	223.48	221.689	202.646	240.147	358.068	281.117	149.901	233.063	221.689	401.201	197.227	190.504	132.559	121.284	175.117	130.054
DATA	2331	15	35	mm|chr9:35089389-35089330	ens|ENSMUST00000091097|ens|ENSMUST00000085720|ref|XM_486208|ref|XM_915072	0	NA	31	TCAACAAGGGCCACAAGGTGACAAAAAATGTCAGTAAGCCGAGACACAGCCGGCGACGTG	2281	0	A_55_P2096283	Gm5614	ENSMUST00000091097	ref|PREDICTED: Mus musculus predicted gene, EG434394 (EG434394), mRNA [XM_486208]	ENSMUSG00000066771	pseudogene	Gm5614	1505.56	1852.83	1324.41	1723.2	2356.62	2123.07	1943.39	1692.82	1155.52	2091.31	1800.96	1669.6	2539.12	1972.99	9.50074	1924.97	1213.75	955.473	1833.8	2704.18	1700.66
DATA	2367	15	71	mm|chr11:116900341-116900282	ref|XM_001477442|ref|XM_001476178|tc|TC1691226	0	NA	632	TTGATGAGATGAACTGAAACCCCTGGAAACCGAGACCCAGAATAAACAAATCTCTCTTAA	2348	0	A_55_P2115683	Gm11728	XM_001477442	ref|PREDICTED: Mus musculus hypothetical protein LOC100042036 (LOC100042036), mRNA [XM_001477442]	ENSMUSG00000086902	lincRNA	Gm11728	26.0381	38.2102	57.8409	25.153	30.1438	22.9044	18.6392	3.68409	36.9574	50.6181	23.4113	40.4792	52.48	47.4428	56.9409	41.1412	0.01	62.6764	45.5157	36.8065	3.65576
DATA	2480	16	20	mm|chr5:106986818-106986759	gb|AK087483|ref|XM_986833|riken|E130304P04|nap|NAP088919-1	0	NA	389	ATTCTGGGTGTCTACCCTTCACACTCCCCACCAGCTTGATAAATAAACAGACTTTTCGTG	2253	0	A_66_P118989	Gm8350	AK087483	gb|Mus musculus 0 day neonate eyeball cDNA, RIKEN full-length enriched library, clone:E130304P04 product:unclassifiable, full insert sequence. [AK087483]	ENSMUSG00000099061	lincRNA	RP24-421H18.1	108.217	151.844	109.576	111.174	78.4204	56.6383	183.39	160.4	157.27	234.917	133.72	300.597	133.074	667.388	134.159	139.701	94.9776	63.1919	216.877	234.315	144.578
DATA	2571	16	111	mm|chr15:102159168-102159227	ref|NM_027044|ens|ENSMUST00000001335|gb|AK005682|gb|AB011473	0	NA	380	TCAAAAGGAAGATAGACTTCCTCACCAAACAGATGGAGAAAATCCAGCCAGCGCTGCAGG	2419	0	A_51_P134301	Pfdn5	NM_027044	ref|Mus musculus prefoldin 5 (Pfdn5), mRNA [NM_027044]	ENSMUSG00000001289;ENSMUSG00000051428	protein_coding;pseudogene	-	1419.52	1437.68	1570.53	1619.76	1518.51	1956.34	2168.74	1222.84	1841.95	1072.63	942.449	1718.47	2872.97	1933.48	2732.21	726.561	857.232	1669.6	2328.13	1275.75	3159.6
DATA	2624	16	164	mm|chr3:89151692-89151751	gb|AK132440|riken|4731419I09	0	NA	2758	TATAGGATTGTTGTTAAGGAGTCCGTGAGTGTAGTTCTCAGTGCATAATAAAGGTTATGT	2518	0	A_55_P2388040	4731419I09Rik	AK132440	gb|Mus musculus 10 days neonate skin cDNA, RIKEN full-length enriched library, clone:4731419I09 product:hypothetical protein, full insert sequence. [AK132440]	ENSMUSG00000097004	lincRNA	4731419I09Rik	11.4134	19.4503	10.6392	11.819	10.9531	12.4873	5.56337	22.134	10.853	8.85882	8.19709	10.9343	18.6102	6.39007	6.77771	0.01	0.01	0.01	3.39354	0.01	0.01
DATA	2653	17	29	mm|chr19:5798315-5798256		0	NA	0	TGTTCTTCTCTAATCTTTTCAGAAACTTGACTTCGAACACTTAAGTGGACCAGATCAGGA	2570	0	A_30_P01020935	chr19:5798135-5800557_R	chr19:5798135-5800557_R	lincRNA:chr19:5798135-5800557 reverse strand	ENSMUSG00000092341	lincRNA	Malat1	5850.2	5524.88	8680.57	4404.42	5850.2	6394.9	4472.44	5287.56	4928.84	7235.67	11066.1	4266.97	5642.08	6333.78	5762.26	6300.1	5829.06	6064.78	2760.49	5762.26	5091.16
DATA	2742	17	118	mm|chr19:5795772-5795713		0	NA	0	CGTCTTATTACCTCTGAGTCGACACACCTCCTACTATTTATTGAATACTTTGATTTTATG	2735	0	A_30_P01019221	NEAT2	NEAT2	lincRNA:chr19:5795689-5802671 reverse strand	ENSMUSG00000092341	lincRNA	Malat1	540.627	420.575	459.166	279.368	607.231	971.051	1217.56	253.367	210.756	620.499	334.435	679.566	762.026	985.019	1866.23	1035.83	1147.75	577.696	1376.24	483.161	283.836
DATA	2785	17	161	mm|chr13:98530416-98530475		0	NA	0	ACATGAGCATATCTCCGCCCCACGCCCTTAATGGCAGTGATGGCGAAGGCTATTTTCCGC	2819	0	A_30_P01024671	chr13:98528250-98551125_F	chr13:98528250-98551125_F	lincRNA:chr13:98528250-98551125 forward strand	ENSMUSG00000097346	lincRNA	Gm26619	4609.91	7209.19	6635.55	7188.18	7592.36	6507.27	6635.55	10216.4	7874.27	8568.35	7112.82	15752.1	5229.54	6202.54	7701.77	5626.33	6915.59	10141.4	9679.09	9994.92	15224
DATA	2834	18	46	mm|chrX:148803178-148803237		0	NA	0	CTCCGGGCCTGGCGAGGATGGAGAAGAGGTGCAGGTCCACAGCCAGAGGCAGTAGCAGAG	2602	0	A_30_P01018181	chrX:148803114-148851243_F	chrX:148803114-148851243_F	lincRNA:chrX:148803114-148851243 forward strand	ENSMUSG00000084885	processed_transcript	3010001F23Rik	377.433	921.876	669.988	531.94	742.43	545.694	430.539	434.367	548.631	1108.91	423.003	641.948	430.539	609.673	906.695	915.24	472.312	558.249	765.553	415.119	407.281
DATA	2885	18	97	mm|chr13:103950020-103949961	gb|AK048462|riken|C130062I06|nap|NAP084220-1|tc|TC1607491	0	NA	4129	TGTACAGGCCATCTCCCAAGGCAAAGAACTGAAACTCAGAGCTGTCTGGATTGAAGAAAT	2698	0	A_51_P424256	Gm6211	AK048462	gb|Mus musculus 16 days embryo head cDNA, RIKEN full-length enriched library, clone:C130062I06 product:Similar to fibrillarin, full insert sequence. [AK048462]	ENSMUSG00000091577	pseudogene	Gm6211	174.131	158.372	328.393	169.814	135.978	132.183	188.247	211.807	161.229	117.419	123.998	60.5548	102.932	110.906	100.748	134.159	121.844	45.7833	105.315	0.01	192.749
DATA	2888	18	100	mm|chr15:24935530-24935471	gb|AK033069|ref|XM_001474706|riken|7630402I05|tc|TC1671159	0	NA	375	TGTCTCCTTCCCCAGCTTTAAGAACACACATGGTATGCACTCCCTGATAAGTGGATACTA	2704	0	A_55_P1993733	Gm2824	AK033069	gb|Mus musculus adult male corpus striatum cDNA, RIKEN full-length enriched library, clone:7630402I05 product:unclassifiable, full insert sequence. [AK033069]	ENSMUSG00000097452	lincRNA	Gm2824	1213.75	790.914	1200.32	560.811	512.275	593.323	1165.23	1320.67	1428.03	1060.92	3182.82	491.218	884.409	1249.61	813.288	505.057	992.313	1287.78	794.363	971.051	884.409
DATA	2907	18	119	mm|chr11:101304045-101304104	ref|NM_011289|ens|ENSMUST00000097682|ens|ENSMUST00000107249|ens|ENSMUST00000077856	0	NA	220	AAGTTCATGAAACCCGGGAAAGTGGTGCTGGTCCTGGCCGGACGCTATTCCAGACGCAAA	2738	0	A_55_P2048684	Rpl27	NM_011289	ref|Mus musculus ribosomal protein L27 (Rpl27), mRNA [NM_011289]	ENSMUSG00000079137	pseudogene	Rpl27-ps1	8502.32	8172.02	6394.9	8598.14	16397.6	20247.7	16781.5	9994.92	8172.02	11066.1	18376.6	9083.06	8461.17	7005.37	8260.25	7325.78	10664	8813.24	6087.98	15854.9	7265.45
DATA	2930	18	142	mm|chr13:3456313-3456254	nap|NAP068712-1	0	NA	184	ATATGCCAGTGTTTTTCTACATTGACCCTGAATTTGCAGAAGATCTGAGAATGGCGAATG	2782	0	A_55_P2025902	NAP068712-1	NAP068712-1	Unknown	ENSMUSG00000081165	pseudogene	Gm11783	341.669	548.631	26.5875	333.403	27.9234	89.4906	52.3848	189.272	83.873	15.6543	46.9205	164.578	194.647	93.2141	31.4023	2175.47	92.325	306.338	243.471	107.052	790.914
DATA	2965	19	13	mm|chr11:62366049-62366108	ref|NM_011664|ref|NR_002875|ens|ENSMUST00000136938|ens|ENSMUST00000019649	0	NA	499	TTACAACATCCAGAAAGAGTCAACCCTGGACCTGGTCCTCCGTCTGAGGGGTGGCATGCA	2851	0	A_55_P1965827	Ubb	NM_011664	ref|Mus musculus ubiquitin B (Ubb), mRNA [NM_011664]	ENSMUSG00000019505;ENSMUSG00000044285	protein_coding;pseudogene	-	55399.8	63782.3	43644	43644	48176.7	63782.3	72923.5	54079.1	43153.2	68263.7	38733.6	44797.3	31551.4	54079.1	70729	54079.1	41381.8	39157.2	48176.7	38733.6	40712.1
DATA	2974	19	22	mm|chr4:147445571-147445512	ens|ENSMUST00000105709	0	NA	744	ACAGTCAGTCTCAGGCCTCAACCTCTTTCTCCTGTAGTACTGCCCACTGGCTGCTGGACT	2869	0	A_55_P2102833	ENSMUST00000105709	ENSMUST00000105709	Unknown	ENSMUSG00000078494	antisense	Gm13201	90.3855	113.931	115.727	109.576	186.518	209.708	233.624	125.946	155.537	239.423	199.842	332.045	91.2256	86.898	128.039	133.421	256.502	185.895	384.991	149.216	158.178
DATA	2990	19	38	mm|chr10:93364640-93364699	gb|AK029692|riken|4930476C07|nap|NAP025253-001|tc|TC1604763	0	NA	2016	CTTTTCACCCTTAGATACTGCACTTCATTTGTAAAATGGAAATAAAATCACTCTGATCCG	2900	0	A_55_P2368941	4930471D02Rik	AK029692	gb|Mus musculus adult male testis cDNA, RIKEN full-length enriched library, clone:4930476C07 product:unclassifiable, full insert sequence. [AK029692]	ENSMUSG00000097689	lincRNA	4930471D02Rik	29.1605	3.5758	3.38822	3.91605	5.82066	5.30845	10.5141	7.37207	6.21873	3.69825	3.48447	5.73533	0.01	3.70183	3.7305	3.63983	0.01	0.01	0.01	0.01	0.01
DATA	2996	19	44	mm|chr5:54044777-54044836	ref|NM_009035|ref|NM_001080927|ref|NM_001080928|gb|AK153163	0	NA	1633	ACACAAACAGCGAGGGGAATTACACAAATGCCAGCACAAATTCTACCAGTGTCACATCGT	2911	0	A_55_P2022524	Rbpj	NM_009035	ref|Mus musculus recombination signal binding protein for immunoglobulin kappa J region (Rbpj), transcript variant 1, mRNA [NM_009035]	ENSMUSG00000039191;ENSMUSG00000079575	protein_coding;pseudogene	-	288.544	274.885	187.142	268.501	340.584	330.532	267.162	393.666	945.24	205.194	148.969	373.954	298.728	318.142	265.937	163.121	278.801	97.3835	168.482	371.034	226.724
DATA	3011	19	59	mm|chr3:35815256-35815197	ref|NM_033623|gb|BC031666|ens|ENSMUST00000148465|ens|ENSMUST00000128301	0	NA	531	AAACTAAAGGCCCAAATACCCAAGATGGAACAAGAATTGAAAGAACCAGGACGATTTAAG	2939	0	A_52_P430934	Dcun1d1	NM_033623	ref|Mus musculus DCN1, defective in cullin neddylation 1, domain containing 1 (S. cerevisiae) (Dcun1d1), mRNA [NM_033623]	ENSMUSG00000027708;ENSMUSG00000096252	protein_coding;pseudogene	-	651.205	620.499	649.037	558.249	334.435	434.367	389.767	694.981	1859.69	457.891	614.17	928.372	2760.49	4231.32	1382.72	560.811	5036.68	1239.01	1342.62	3170.94	3486.54
DATA	3047	19	95	mm|chr13:48139660-48139601	gb|AK034282|riken|9330172G07|nap|NAP100080-001|tc|TC1712407	0	NA	2755	AAACTGTGTGGTGGGAGTCAGAGGTCTACGTGTAAATAAATTCTGCTGGGTTTCATGAAC	3004	0	A_55_P2216766	A330033J07Rik	AK034282	gb|Mus musculus adult male diencephalon cDNA, RIKEN full-length enriched library, clone:9330172G07 product:unclassifiable, full insert sequence. [AK034282]	ENSMUSG00000097622	lincRNA	A330033J07Rik	29436.4	2279.8	18097.5	3511.59	2732.21	1963.91	2279.8	3522.81	14059.7	7072.08	6087.98	5416.29	9198.14	1554.93	6171.38	4217.5	20599.7	9017.82	19367.9	685.84	1308.25
DATA	3056	19	104	mm|chr19:28816781-28816722	ens|ENSMUST00000087473|ref|XM_001477346|ref|XM_001477611|nap|NAP114483-1	0	NA	260	TAAATGGCAGAACAATCTGCTCCCTTTACGGCAGTTTGGCTTCATTGTGCTGACAACCTT	3021	0	A_55_P2026025	Gm5623	ENSMUST00000087473	ref|PREDICTED: Mus musculus predicted gene, EG434460 (EG434460), mRNA [XM_001477346]	ENSMUSG00000067351	pseudogene	Rps15a-ps2	5968.68	5829.06	6977.05	11066.1	9396.08	8335.9	20417	12553.4	11661.7	6838.21	9951.63	6977.05	3392.5	4990.09	4119.6	4781.2	6586.3	10058.3	13230.6	9054.74	9720.29
DATA	3070	19	118	mm|chr6:31227896-31227955		0	NA	0	ACAGCTAGTTGTTGTCTGCAGTGAAGAATAATTGGAAGCATGGTGCCTGTTTCTTTTCCT	3049	0	A_30_P01026510	chr6:31170350-31287353_F	chr6:31170350-31287353_F	lincRNA:chr6:31170350-31287353 forward strand	ENSMUSG00000087380	processed_transcript	2210408F21Rik	193.223	995.911	213.053	527.216	360.188	431.861	611.535	203.867	387.179	340.584	202.646	357.028	4914.46	1828.69	219.993	410.09	369.351	322.16	1318.19	853.794	493.926
DATA	3073	19	121	mm|chr11:114060436-114060495	gb|AK007042|ens|ENSMUST00000106604|riken|1700092K14|nap|NAP013903-001	0	NA	318	GTACAACAAGAATAAAATATTGAGCACAACCAGCAACCGCGAGACTGGAGGAGGCCAATA	3054	0	A_66_P102218	1700092K14Rik	AK007042	gb|Mus musculus adult male testis cDNA, RIKEN full-length enriched library, clone:1700092K14 product:unclassifiable, full insert sequence. [AK007042]	ENSMUSG00000078600	processed_transcript	1700092K14Rik	102.228	152.729	90.9394	191.407	78.262	137.818	151.844	173.089	91.0771	190.504	261.699	153.062	159.919	155.824	212.52	233.063	149.496	112.497	144.578	167.593	218.525
DATA	3116	19	164	mm|chr6:85068626-85068567	ref|NM_001034902|ens|ENSMUST00000113801|ens|ENSMUST00000113802|gb|BC150951	0	NA	560	ATGCACCTGCCTAGCCGGATGATGGTGGCACACGCCTTTAATCAGGAGGAAGAGGAGGAT	3135	0	A_55_P2055763	Gm5878	NM_001034902	ref|Mus musculus predicted gene 5878 (Gm5878), mRNA [NM_001034902]	ENSMUSG00000072950	pseudogene	Gm10444	7991.34	8260.25	9679.09	6977.05	8769.44	9807.43	7403.48	6942.54	10470	8884.7	11268	8119.97	7755.41	10179.2	11500.8	10058.3	10310.9	9679.09	6236.98	4051.92	4859.82
DATA	3263	20	147	mm|chr10:75322151-75322098	ref|NM_010798|ref|NM_001111330|ens|ENSMUST00000038169|ens|ENSMUST00000077516	0	NA	370	ATCAGCTATTACGACATGAACGCTGCCAACGTGGGCTGGAACGGTTCCACCTTCGCTTGA	3103	0	A_55_P2068265	Mif	NM_010798	ref|Mus musculus macrophage migration inhibitory factor (Mif), mRNA [NM_010798]	ENSMUSG00000033307;ENSMUSG00000059658;ENSMUSG00000083669;ENSMUSG00000084288	protein_coding;pseudogene	-	4133.93	2804.19	1762.97	3149.01	5663.22	4187.76	5192.01	2356.62	3702.89	3913.21	3562.23	5401.61	3013.03	4461.08	2379.53	3332.66	3987.95	2899.22	4736.93	5229.54	3927.46
DATA	3308	21	28	mm|chr7:30750578-30750519	ref|XM_001481075|ref|XM_001481076	0	NA	210	ATGTTCATCGTGAACACCAATGTTCCCCACGCCTCCGTGCCAGAGGGGTTTCTGTCTGAG	3185	0	A_55_P1972892	Gm10169	XM_001481075	ref|PREDICTED: Mus musculus similar to macrophage migration inhibitory factor, transcript variant 1 (LOC100043796), mRNA [XM_001481075]	ENSMUSG00000083669	pseudogene	Gm10169	2047.79	1449.57	806.434	2213.02	2530.7	2608.36	2651.94	1876.12	1794.6	2840.93	2016.99	3170.94	1729.58	2242.24	1562.31	3120.85	2009.55	1523.25	2972.13	3232.64	1866.23
DATA	3363	21	83	mm|chr19:5842593-5842534		0	NA	0	CCCTGGGTCATCTTACTAGATAACACTTTGTAAAAATTGGTTCTGAAAACCCTGTTTATT	3285	0	A_30_P01021631	NEAT1	NEAT1	lincRNA:chr19:5842306-5845476 reverse strand	ENSMUSG00000092274	lincRNA	Neat1	1255.39	2936.46	4352.07	1876.12	2138.47	553.408	1089.57	3200.4	3170.94	2899.22	888.008	1514.92	3065.85	2123.07	1915	7701.77	1179.59	1800.96	1984.03	2524.73	673.6
DATA	3414	21	134	mm|chr3:94763112-94763053	gb|AK046489|riken|B230398E01|nap|NAP118270-1	0	NA	1805	TTATCTTCTGCTTCTTTGGCTTCCTGGGAACTCAAGCTCCTTTCTCCTTTGGAAACAGCA	3381	0	A_55_P2312144	B230398E01Rik	AK046489	gb|Mus musculus adult male corpora quadrigemina cDNA, RIKEN full-length enriched library, clone:B230398E01 product:unclassifiable, full insert sequence. [AK046489]	ENSMUSG00000087660	antisense	B230398E01Rik	130.98	287.029	113.72	165.042	286.102	190.504	111.675	384.991	158.931	103.335	307.361	1458.14	236.073	276.657	501.335	258.227	809.936	573.356	177.124	164.207	1712.4
DATA	3461	22	17	mm|chrX:72952390-72952331	gb|AK163097|riken|A530069H21|tc|TC1724359|tc|TC1779535	0	NA	4245	TAATGAAGAGCCTGATAAATGGTATCAGTGGATAGTTTTACCTCAAGGGGTGGCAAACAG	3167	0	A_55_P2264762	4933407K13Rik	AK163097	gb|Mus musculus adult male aorta and vein cDNA, RIKEN full-length enriched library, clone:A530069H21 product:unclassifiable, full insert sequence. [AK163097]	ENSMUSG00000087396	processed_transcript	4933407K13Rik	28.6591	25.7531	40.4062	33.3506	27.55	41.2035	117.618	44.5059	72.4528	31.0923	107.052	45.7833	112.242	31.8246	25.4128	52.48	28.2342	0.01	48.7616	95.9736	81.6636
DATA	3502	22	58	mm|chr13:116944244-116944303	ens|ENSMUST00000081679|ref|XM_887605|nap|NAP093251-001	0	NA	268	TGTATCCGTGACAGGATCAAGGGGGCTTTCCTTATTGAGGAGCAGAAAATCGTTGTGAAA	3244	0	A_55_P2041894	Gm6404	ENSMUST00000081679	ref|PREDICTED: Mus musculus predicted gene, EG623174 (EG623174), mRNA [XM_887605]	ENSMUSG00000061669	pseudogene	Gm6404	13587.3	12183.7	14147.6	13786.6	13905.2	15325.4	15675.3	9106.82	7940.82	12792.4	13500.2	9156.6	11335.7	13163.1	12066.6	11215	12018.2	9198.14	9720.29	12407.5	9994.92
DATA	3508	22	64	mm|chr4:131045221-131045280	ens|ENSMUST00000105990|ref|XM_001477145|ref|XM_001478472	0	NA	637	CCCAGCTCCCAGCCTTTCTGGAAGCTCTAGTCCTAACTCTGTAGACAGAAACATCATTTA	3255	0	A_55_P2103603	Gm831	ENSMUST00000105990	ref|PREDICTED: Mus musculus gene model 831, (NCBI) (Gm831), mRNA [XM_001477145]	ENSMUSG00000078531	lincRNA	Gm831	82.2091	94.5389	112.928	119.407	101.547	100.25	110.906	87.6674	143.022	134.564	185.03	115.483	114.809	83.536	147.349	321.359	132.183	87.6674	134.159	149.496	84.9303
DATA	3544	22	100	mm|chrX:99902321-99902262	ref|NM_001177365|ens|ENSMUST00000113610|ref|XM_001474230|tc|TC1768284	0	NA	362	CGCAGTGATCAAGATCTATGGCAGCGCAGGCCCCTGCTTTCAAGGAATCTTGTCCAGTGA	3318	0	A_55_P2007026	Gm9112	NM_001177365	ref|Mus musculus predicted gene 9112 (Gm9112), mRNA [NM_001177365]	ENSMUSG00000081443	pseudogene	Gm3880	98.3404	112.497	104.039	114.185	109.021	99.8023	116.602	182.17	110.906	119.407	84.1647	193.223	115.19	104.039	167.227	134.564	89.4906	79.9018	155.537	148.325	181.206
DATA	3586	22	142	mm|chr6:31278301-31278360		0	NA	0	CTGACTGACCTCTTTTTGTTTTCAAATGAAGAGGAGCCAAGAATAGGACAGCTTGGGAAG	3397	0	A_30_P01019476	chr6:31170350-31287353_F	chr6:31170350-31287353_F	lincRNA:chr6:31170350-31287353 forward strand	ENSMUSG00000087380	processed_transcript	2210408F21Rik	270.508	2102.09	262.279	540.627	315.166	420.575	1624.19	281.912	604.812	427.756	187.36	818.998	717.451	399.975	500.073	704.119	474.764	391.163	1514.92	809.936	751.183
DATA	3590	22	146	mm|chrX:73592899-73592958	gb|BC127032|ref|XM_001481306|ref|XM_001481307|gb|BC127031	0	NA	164	CTCAGAGTGCCTCTTCTCCCTGTGTGATGATGGCTTCCATCCCTGATAGTCCGTCTGAGG	3404	0	A_51_P120785	Magea7-ps	BC127032	gb|Mus musculus melanoma antigen, family A, 7, mRNA (cDNA clone IMAGE:40049197), partial cds. [BC127032]	ENSMUSG00000083333	pseudogene	Magea7-ps	107.226	66.2548	79.9018	59.2589	88.261	82.3997	86.898	77.8861	61.9101	83.2812	128.74	154.828	60.167	69.7289	165.421	103.56	115.727	315.166	411.758	154.461	66.9538
DATA	3713	23	105	mm|chr3:87975708-87975649	gb|AK008852|gb|BY708757|riken|2210408E11|nap|NAP120202-1	0	NA	754	AGAGAATTCAGATTCTCCTTGGGAATCTCAGACCTTCTGCCCCATTACATCCCACCCCTT	3625	0	A_55_P2219151	1700113A16Rik	AK008852	gb|Mus musculus adult male stomach cDNA, RIKEN full-length enriched library, clone:2210408E11 product:unclassifiable, full insert sequence. [AK008852]	ENSMUSG00000096935	lincRNA	1700113A16Rik	299.415	406.147	251.128	194.302	431.861	480.797	751.183	386.404	393.666	215.149	276.657	296.022	478.826	215.149	257.372	360.188	609.673	172.165	401.201	620.499	336.094
DATA	3745	23	137	mm|chrX:53573769-53573828	gb|AK005539|ref|XM_983040|ref|XM_991902|riken|1600025M17	0	NA	429	GCCCACCCCAAATCATTCCAAATGCTTCCAAAAGAGTGGAAAATAAAATTTCTCCTTGTG	3684	0	A_52_P113830	1600025M17Rik	AK005539	gb|Mus musculus adult female placenta cDNA, RIKEN full-length enriched library, clone:1600025M17 product:unclassifiable, full insert sequence. [AK005539]	ENSMUSG00000085114	lincRNA	1600025M17Rik	18.22	29.7121	31.1583	35.3089	47.086	36.7624	68.6213	85.6588	70.8625	21.3447	39.2595	0.01	11.7584	14.0175	13.9106	12.5234	0.01	0.01	0.01	0.01	0.01
DATA	3881	24	109	mm|chr16:16968864-16968923	ref|XM_910211|ref|XM_979469|ref|XM_911787|ref|XM_973311	0	NA	162	ACTTTGTCTGACTACAACATTCAAAGGGAGTCCACCCTTCATCTGGTGTTGAGCCTTCTT	3633	0	A_55_P2147291	Gm6438	XM_910211	ref|PREDICTED: Mus musculus predicted gene, EG623519 (EG623519), mRNA [XM_910211]	ENSMUSG00000081394	pseudogene	Gm13215	3522.81	3149.01	2185.98	4074.87	4653.53	4217.5	7647.73	4754.03	4422.92	4404.42	5374.87	3040.6	3883.02	3659.51	3584.16	2972.13	3584.16	3753.05	5747.31	3255.3	3065.85
DATA	3886	24	114	mm|chr7:013328734-013328793		0	NA	0	TTCATTGTGGATCTGACATGCCACCTAGAGAAACCTGCCAAGTATGATGACGTCAAGAAG	3643	0	A_55_P1961414	A_55_P1961414	A_55_P1961414	Unknown	ENSMUSG00000098135	pseudogene	Gm6946	4663.46	6143.38	3669.79	4031.14	3089.53	3089.53	2123.07	2600.18	5167.91	5351.5	3032.82	7005.37	10255.9	9483.48	10831.4	11606.3	7618.25	6735.1	5209.4	5192.01	6818.25
DATA	3918	24	146	mm|chr12:82056598-82056539	ref|NM_011387|ref|NM_029432|ref|NM_026282|ref|NM_198107	0	NA	1386	TGGCGCACGCCTTTAATCCCAGCACTTGGGAGGCAGAGGCAGGTGAATTTCTGAGTTCGA	3701	0	A_55_P1954987	Slc10a1	NM_011387	ref|Mus musculus solute carrier family 10 (sodium/bile acid cotransporter family), member 1 (Slc10a1), transcript variant 2, mRNA [NM_011387]	ENSMUSG00000000631;ENSMUSG00000001441;ENSMUSG00000008028;ENSMUSG00000010608;ENSMUSG00000013833;ENSMUSG00000017428;ENSMUSG00000017861;ENSMUSG00000018507;ENSMUSG00000020717;ENSMUSG00000021275;ENSMUSG00000021969;ENSMUSG00000024843;ENSMUSG00000025979;ENSMUSG00000027309;ENSMUSG00000029207;ENSMUSG00000030815;ENSMUSG00000031858;ENSMUSG00000034488;ENSMUSG00000035842;ENSMUSG00000036572;ENSMUSG00000037058;…	antisense;lincRNA;misc_RNA;processed_transcript;protein_coding	-	105801	120097	105801	105801	120097	120097	120097	120097	120097	120097	120097	120097	120097	120097	120097	120097	120097	120097	120097	89103.1	120097
DATA	3919	24	147	mm|chr2:115893017-115893076		0	NA	0	CCCCAACTTCTCACCCTCGCCCTGGGTTCCGGGCCCCAGGCCCAGAGAATAGCAAACAGA	3703	0	A_30_P01025644	chr2:115892960-115911647_F	chr2:115892960-115911647_F	lincRNA:chr2:115892960-115911647 forward strand	ENSMUSG00000086308	lincRNA	G630016G05Rik	178.92	236.601	197.808	287.029	199.343	205.925	326.199	315.827	232.334	328.393	142.163	452.276	358.068	464.613	425.154	309.489	365.384	399.975	344.182	452.276	269.669
DATA	3983	25	47	mm|chr3:130431730-130431671	ref|NM_001005859|ref|NM_026724|gb|BC086936|ens|ENSMUST00000084445	0	NA	220	AAGACACAGAAGCACGTCAGCAGGGCCTATGATGGCTCCATGTGTGCCAAGTGTGTCCGT	3824	0	A_55_P2024358	Rpl34	NM_001005859	ref|Mus musculus ribosomal protein L34 (Rpl34), transcript variant 2, mRNA [NM_001005859]	ENSMUSG00000066116	pseudogene	Gm10154	11335.7	12279.5	16042	14251.2	18856.5	21767.9	28111.7	9910.27	9017.82	13333.8	15752.1	10216.4	11694.8	13987.5	11335.7	10787.6	14339.9	12958.6	12628.7	15563.2	12145
DATA	3988	25	52	mm|chrX:137356579-137356520	nap|NAP061238-1	0	NA	849	AAAGCATAGCAGAGCAACGTGGAACACAAGGTCGGAACTTTTTCTGGTGTGTACAAGAAG	3834	0	A_55_P2083566	NAP061238-1	NAP061238-1	Unknown	ENSMUSG00000080718	pseudogene	Gm8019	5642.08	4686.61	5091.16	5017.78	5136.82	5053.07	5552.32	4593.35	4051.92	4705.67	6379.94	3385.28	4217.5	4538.19	4201.31	3828.58	4074.87	4242.93	3659.51	4317.03	3499.14
DATA	3999	25	63	mm|chr17:39985629-39985688		0	NA	0	TCGCGTGTCCTCCCCGCTCCTGTCCCGGGTACCTAGCTGTCGCGTTCCGGCGCGGAGGTT	3855	0	A_30_P01020514	chr17:39983902-39985688_F	chr17:39983902-39985688_F	lincRNA:chr17:39983902-39985688 forward strand	ENSMUSG00000098178	lincRNA	Gm26924	23767.2	13587.3	10526.2	8959.43	50094.1	36150.5	3089.53	13987.5	7789.59	31551.4	5209.4	18230.4	18230.4	14409.1	16518.1	18505.9	20077.4	15675.3	2676.73	14820.9	7755.41
DATA	4014	25	78	mm|chr2:56979950-56979891	gb|AK163349|riken|B020017L01	0	NA	1040	AGGGTGTGCTACCACATCTGGCTGACTTGTCTTTTTAAATAAAGAAAGTTTGTACCTCTG	3883	0	A_55_P2319020	BB557941	AK163349	gb|Mus musculus 2 cells egg cDNA, RIKEN full-length enriched library, clone:B020017L01 product:unclassifiable, full insert sequence. [AK163349]	ENSMUSG00000084938	processed_transcript	BB557941	287.855	1453.88	2116.18	623.042	266.545	264.173	103.128	1165.23	1249.61	501.335	246.751	292.885	296.927	182.17	259.833	324.984	444.577	533.818	169.385	135.626	333.403
DATA	4069	25	133	mm|chr7:113268071-113268130	ref|NR_033578|gb|AK136817|riken|9330023E08	0	NA	1376	AACATCTACTATGTAATGTCACAGCCAATGTGGCAACTCCTGAAGCAGACCCAGAACCAT	3982	0	A_55_P2000658	Gm15645	NR_033578	ref|Mus musculus predicted gene 15645 (Gm15645), non-coding RNA [NR_033578]	ENSMUSG00000086414;ENSMUSG00000098987	pseudogene	-	403.864	1041.77	298.728	310.632	208.352	395.778	289.932	604.812	296.022	224.161	444.577	506.732	0.01	1033.36	320.259	133.72	625.567	1060.92	704.119	2047.79	1841.95
DATA	4144	26	44	mm|chr4:124334142-124334083		0	NA	0	TCGGCTTGGGCTTCACGCCTCTCGCCGGCTCGCCTTCCTTTCCCTGGGCACCGAGGCCAG	3819	0	A_30_P01024634	chr4:124206166-124334412_R	chr4:124206166-124334412_R	lincRNA:chr4:124206166-124334412 reverse strand	ENSMUSG00000098760	antisense	RP23-230F2.8	323.914	391.163	304.407	339.526	444.577	529.516	323.067	411.758	358.068	593.323	396.766	673.6	566.78	431.861	781.508	738.745	433.349	353.494	421.96	384.991	419.681
DATA	4179	26	79	mm|chr11:72995489-72995548	ref|NM_029564|gb|AK085679|ens|ENSMUST00000040687|ens|ENSMUST00000108477	0	NA	1357	GGGGCAGTATGATGGTATCCCATGTTCAACACTTGTGTCCAATAAACAACGCTGGAATTC	3886	0	A_55_P2133716	Tax1bp3	NM_029564	ref|Mus musculus Tax1 (human T-cell leukemia virus type I) binding protein 3 (Tax1bp3), mRNA [NM_029564]	ENSMUSG00000040158;ENSMUSG00000075312	protein_coding;pseudogene	-	131.356	97.3835	609.673	136.562	140.499	202.646	355.779	34.7222	42.8763	312.111	289.932	268.501	52.631	13.7721	66.0199	10.9531	15.2127	120.83	0.01	0.01	0.01
DATA	4201	26	101	mm|chr7:97273435-97273376	gb|AK019082|gb|BC048663|ref|XM_896611|ref|XM_922997	0	NA	288	AGGAACACCTAGAGTAGTGTATTTGCTTTGTTAAAGAGTGACTTGTATGAGAGAGAAATC	3925	0	A_51_P132718	2310010J17Rik	AK019082	gb|Mus musculus adult male tongue cDNA, RIKEN full-length enriched library, clone:2310010J17 product:unclassifiable, full insert sequence. [AK019082]	ENSMUSG00000097162	lincRNA	2310010J17Rik	92.325	423.003	219.993	94.7041	113.72	104.039	74.2382	70.1978	38.4966	55.3246	20.5579	54.5667	157.622	87.6674	57.951	89.4906	73.5124	28.8696	193.223	243.471	86.0408
DATA	4204	26	104	mm|chr11:120208420-120208361	ref|NM_009609|gb|AK209715|ens|ENSMUST00000106216|ens|ENSMUST00000106215	0	NA	672	ACTGCTGAAAGGGAAATTGTTCGTGACATAAAGGAGAAGCTGTGCTATGTTGCCCTGGAT	3931	0	A_55_P1985984	Actg1	NM_009609	ref|Mus musculus actin, gamma, cytoplasmic 1 (Actg1), mRNA [NM_009609]	ENSMUSG00000043889	pseudogene	Gm8399	15563.2	13905.2	13072	12628.7	17896.5	15675.3	9483.48	15675.3	25259.9	29895.5	14905.9	18097.5	13072	16042	15325.4	16142	14667.7	16899.4	14147.6	12183.7	17896.5
DATA	4300	27	36	mm|chr11:14062272-14062331	ref|XM_001475367|ref|XM_001476759|ref|XM_001474465|ref|XM_887942	0	NA	263	ACAGAGCAAGAGCAAGATCACTGTCACTTCGGAGGTGCCTTTCTCCAAAAGGTATTTGAA	4106	0	A_55_P1985498	Gm12005	XM_001475367	ref|PREDICTED: Mus musculus similar to ribosomal protein L22 (LOC432535), mRNA [XM_001475367]	ENSMUSG00000081631;ENSMUSG00000083378	pseudogene	-	4101.05	4593.35	4653.53	4442.55	5252.31	5167.91	7426.23	4442.55	4621.15	5939.39	6838.21	4002.86	4767.3	5762.26	3659.51	4943.67	4914.46	4551.73	6680	5440.42	5872.2
DATA	4337	27	73	mm|chr2:172958362-172958421	gb|AK005014|riken|1300015D01|nap|NAP018744-001|tc|TC1634858	0	NA	3133	TCTCTTTTAACTTTTGTTTTGAAATAGGAGGTCACCGGCCGTGAACTCATGGCTCCTCTG	4178	0	A_55_P2282361	1300015D01Rik	AK005014	gb|Mus musculus adult male liver cDNA, RIKEN full-length enriched library, clone:1300015D01 product:unclassifiable, full insert sequence. [AK005014]	ENSMUSG00000087382	antisense	1300015D01Rik	3.32153	4.32543	4.7248	4.3932	3.5221	3.46264	4.21094	3.55523	12.142	5.71693	8.18772	22.551	5.21558	3.33643	7.51646	6.6306	3.56523	3.42528	3.38925	5.43947	3.60522
DATA	4369	27	105	mm|chr5:77940352-77940293	ref|NR_027806|gb|AY487415|ens|ENSMUST00000058341|gb|BC132661	0	NA	421	CTGTGTGCTGAAGATCTCCGAACAGGATGGGATGGACACCAAGCTAAGCAGTATCTCTAG	4234	0	A_55_P2091012	Pea15b	NR_027806	ref|Mus musculus phosphoprotein enriched in astrocytes 15B (Pea15b), non-coding RNA [NR_027806]	ENSMUSG00000047652	pseudogene	Pea15b	76.317	35.1676	53.1544	52.8819	164.207	94.3514	33.48	68.1894	50.9244	62.7911	234.917	41.1412	53.721	44.3009	0.01	30.7032	67.6478	96.7053	29.8268	0.01	61.3302
DATA	4402	27	138	mm|chr8:22805553-22805612	ref|NR_003146|gb|AY746431	0	NA	69	AACACAGATGAAGAGACTAATACTGAGGAGCAGCCAGGGAAAGAAGACCAAGCTGTTTCT	4295	0	A_55_P2054373	Defa-ps1	NR_003146	ref|Mus musculus defensin, alpha, pseudogene 1 (Defa-ps1), non-coding RNA [NR_003146]	ENSMUSG00000095813	pseudogene	Defa-ps1	152.729	229.879	199.842	220.441	248.81	207.276	149.496	159.293	158.372	292.885	314.175	417.012	434.367	300.597	468.186	380.047	308.514	312.111	295.323	430.539	256.149
DATA	4429	28	1	mm|chr18:54612426-54612485	gb|AK036466|riken|9830113G23|nap|NAP117508-1	0	NA	1706	AATAAATAAATAGATGTAATGCGATGCGTTCCCACAATAGCTGAGCTGCTGACGGCCCCT	4042	0	A_55_P2243566	9430076G02Rik	AK036466	gb|Mus musculus adult male bone cDNA, RIKEN full-length enriched library, clone:9830113G23 product:unclassifiable, full insert sequence. [AK036466]	ENSMUSG00000096982	lincRNA	Redrum	56.8362	49.7098	40.7042	46.2021	60.108	54.7188	58.4843	74.9896	130.054	87.448	70.3402	114.494	67.2932	51.2007	77.706	64.2568	33.2512	61.023	0.01	49.1121	0.01
DATA	4492	28	64	mm|chr11:95561650-95561591		0	NA	0	AAGCCCTGAGCCCTGCTCCATCTGACCCTCAGTACATCTGTCTCCGTCACTGTCTACCTG	4161	0	A_30_P01023156	chr11:95561419-95574068_R	chr11:95561419-95574068_R	lincRNA:chr11:95561419-95574068 reverse strand	ENSMUSG00000086191	antisense	1110035M17Rik	580.161	888.008	620.499	651.205	711.517	839.772	651.205	806.434	545.694	1046.67	1336.48	1183.84	768.635	1089.57	1570.53	1189.13	1024.38	1642.47	879.126	1128.47	599.596
DATA	4500	28	72	mm|chr11:83855517-83855576	ref|NM_194341|ref|NM_177054|ref|NM_199038|ref|NM_011079	0	NA	4508	CCCTCTTCTGGTGTGTCTGAAGACAGCTACAGTGTACTTAGATATAATAATAAATAAATC	4177	0	A_55_P1968606	Synrg	NM_194341	ref|Mus musculus synergin, gamma (Synrg), transcript variant 2, mRNA [NM_194341]	ENSMUSG00000074793;ENSMUSG00000091993	antisense;protein_coding	-	54079.1	59369.3	56731.2	72923.5	58137.8	58137.8	77155.5	70729	61460.2	30457	77155.5	33851.1	35601	48176.7	51318.6	39157.2	41840.7	44797.3	40712.1	36582.4	32447.2
DATA	4592	28	164	mm|chr4:53219898-53219839		0	NA	0	ACATTCCTGGAGAAGAAGGAGGGGAAGCTGCTTAGAAAAACCTGCTCAACCTATTATGGA	4344	0	A_30_P01028022	chr4:53217935-53230433_R	chr4:53217935-53230433_R	lincRNA:chr4:53217935-53230433 reverse strand	ENSMUSG00000087192	processed_transcript	4930412L05Rik	48.6966	70.6512	73.5124	85.5364	66.2548	60.3211	76.7027	54.8092	85.8143	122.865	105.877	100.98	58.7534	109.576	116.266	151.433	60.9035	69.7289	53.5898	59.4354	62.7911
DATA	4612	29	20	mm|chr2:164737768-164737827	gb|AK141411|ref|XM_901831|ref|XM_921526|gb|AI391001	0	NA	914	ATATTTATGAGTACTCTGCCACATGCCAGAAGGGGGCATCAGATCCCCTTTTAGATGGTT	4379	0	A_55_P2105045	Gm11458	AK141411	gb|Mus musculus 12 days embryo spinal cord cDNA, RIKEN full-length enriched library, clone:C530008K20 product:hypothetical Arginine-rich region profile containing protein, full insert sequence. [AK141411]	ENSMUSG00000085436	antisense	Gm11458	623.042	860.608	918.311	872.544	768.635	745.11	768.635	910.244	751.183	1089.57	1093.25	599.596	1035.83	903.876	860.608	1271.08	1386.87	897.613	628.404	487.182	607.231
DATA	4639	29	47	mm|chr11:115849583-115849524	gb|AK140292|gb|AK140207|riken|B230344G16|riken|B230386D02	0	NA	1808	CCTGTGATTAACTTGTTCAAGGATCTCTATTGGAATAATAAGCTGGAAAAAGGTACAGAT	4429	0	A_55_P2252876	B230344G16Rik	AK140292	gb|Mus musculus adult male corpora quadrigemina cDNA, RIKEN full-length enriched library, clone:B230386D02 product:hypothetical protein, full insert sequence. [AK140292]	ENSMUSG00000097800	lincRNA	B230344G16Rik	3.73759	3.51165	3.33947	3.47557	4.40987	4.18065	8.27998	5.78124	4.65325	3.97541	3.37706	0.01	3.50066	3.54265	3.53681	3.51716	5.46466	0.01	3.60337	12.042	0.01
DATA	4654	29	62	mm|chr16:58405050-58404991	gb|AK015492|riken|4930461C15|nap|NAP074188-1	0	NA	1217	TTGGCACCATCATTGCTGTTAAATGTCTTTCAAGCATTAATAAAACATAAGAGACTCGCT	4457	0	A_55_P2364841	4930461C15Rik	AK015492	gb|Mus musculus adult male testis cDNA, RIKEN full-length enriched library, clone:4930461C15 product:unclassifiable, full insert sequence. [AK015492]	ENSMUSG00000086827	processed_transcript	4930461C15Rik	4.01705	3.85812	3.71172	4.10687	13.127	3.62134	5.23356	30.3212	3.73998	4.79316	3.25512	0.01	8.36672	4.7248	3.38705	3.40289	0.01	80.2548	0.01	0.01	0.01
DATA	4655	29	63	mm|chr17:73984990-73984931	gb|AK085451|riken|D630028L22	0	NA	2961	TGTGCTCTTAACTCCTTATGTGATCTGAGGGGTAGAATAAATTCCTGCTATAGAATGTCT	4459	0	A_55_P2276889	D630014O11Rik	AK085451	gb|Mus musculus 0 day neonate kidney cDNA, RIKEN full-length enriched library, clone:D630028L22 product:unclassifiable, full insert sequence. [AK085451]	ENSMUSG00000090168	sense_intronic	D630014O11Rik	3.42224	3.80132	3.82318	4.14165	7.74439	3.59564	5.06751	3.80132	3.72523	9.02485	3.25214	3.78499	3.34706	3.3974	4.26269	3.39988	14.8239	3.53491	3.3974	6.77062	3.86999
DATA	4701	29	109	mm|chr1:182733267-182733208	ref|NM_008210|ref|NM_001081019|ens|ENSMUST00000081026|ref|XM_907873	0	NA	507	GTAACAATTATGCCAAAAGATAACCAGCTAGCACGCCACATACGCGGAGAACGTGCTTAA	4542	0	A_55_P2078266	H3f3a	NM_008210	ref|Mus musculus H3 histone, family 3A (H3f3a), mRNA [NM_008210]	ENSMUSG00000060743;ENSMUSG00000063314;ENSMUSG00000081416;ENSMUSG00000082029;ENSMUSG00000094518	protein_coding;pseudogene	-	2684.75	3499.14	7379.1	3499.14	1781.39	3032.82	3584.16	6064.78	8302.38	3753.05	2320.96	1437.68	2161.14	2495.81	3786.02	1972.99	5315.33	1805.35	4538.19	2303.36	3364.73
DATA	4776	30	20	mm|chr3:69521109-69521050	ens|ENSMUST00000091052|nap|NAP093365-001	0	NA	206	GCTGTCTAGTGGCTTCCGCAAGTTCCTGGTCCACAATATCAAGGAGCCGGAGGTGCTGTT	4380	0	A_52_P470956	ENSMUST00000091052	ENSMUST00000091052	ens|ribosomal protein L32, pseudogene Pseudogene [Source:MGI Symbol;Acc:MGI:98039] [ENSMUST00000091052]	ENSMUSG00000068969	pseudogene	Rpl32-ps	6300.1	7426.23	5524.88	5053.07	4609.91	5524.88	9597.1	5577.6	11694.8	4133.93	4817.75	4165.83	8884.7	6507.27	4754.03	5814.53	5883.2	4119.6	5968.68	5374.87	8479.07
DATA	4791	30	35	mm|chr12:072948155-072948096		0	NA	0	TACATGGTCTACTTGTTCCAGGATGTCTCCACCCATAGCAAATTCAACAGCACAGTCAAG	4407	0	A_55_P2067151	A_55_P2067151	A_55_P2067151	Unknown	ENSMUSG00000098224	pseudogene	Gm7985	7592.36	9679.09	5151.51	5984.68	10743.4	11606.3	5401.61	7426.23	9156.6	14251.2	11606.3	22475.6	17728.1	16899.4	16644.2	17116.5	18097.5	16644.2	15752.1	22475.6	23067.1
DATA	4853	30	97	mm|chrX:7719715-7719656	ref|NM_001166409|ref|NM_001166411|ref|NM_001166410|gb|AK007354	0	NA	1036	ATGGCCAGAAAGTGATTTCTGAATGTACCTATGAACAATCCGAGTCAAGATCATGATTGC	4520	0	A_51_P262340	Rbm3	NM_001166409	ref|Mus musculus RNA binding motif protein 3 (Rbm3), transcript variant 2, mRNA [NM_001166409]	ENSMUSG00000031167;ENSMUSG00000081535	protein_coding;pseudogene	-	1189.13	1213.75	738.745	876.403	748.217	659.045	781.508	813.288	843.786	359.208	473.234	1128.47	599.596	738.745	847.172	415.119	664.965	263.042	380.047	928.372	306.338
DATA	4871	30	115	mm|chr6:95240630-95240571	ref|NR_033559|gb|AK139655|riken|B020008J18	0	NA	3590	TTAACATTAGCTCTTGGGAAAATCAATGCTTCGGTCTTGCAGGAGGTGTATAAATAAAAT	4554	0	A_55_P2232729	AY512915	NR_033559	ref|Mus musculus cDNA sequence AY512915 (AY512915), non-coding RNA [NR_033559]	ENSMUSG00000068180	antisense	AY512915	13.6478	17.0808	13.4137	19.2487	4.09953	15.2127	4.29574	28.4179	31.3228	45.3438	18.2587	25.4569	32.3583	24.831	17.6937	24.9281	19.4503	10.7429	5.56892	16.7659	4.06211
DATA	4904	30	148	mm|chr7:114443726-114443785		0	NA	0	GTGTCTGTCTGCTGTACTGTGTTGTGTGTAATATATAATTACATATGTCCTGTATTGTGA	4619	0	A_30_P01023221	chr7:114386535-114443910_F	chr7:114386535-114443910_F	lincRNA:chr7:114386535-114443910 forward strand	ENSMUSG00000057215	lincRNA	Gm15514	7472.34	1009.42	6350.5	955.473	3511.59	1598.1	1271.08	1209.8	3837.86	2451.81	5850.2	1123.66	2583.46	1144.67	2482.94	1518.51	9646.61	2451.81	3129.58	872.544	694.981
DATA	4915	30	159	mm|chr14:26842178-26842237		0	NA	0	ACGAGTATCAGAGGATGACGGGCCGAGACATTGAGAAGAGCATCTGCCGGGAGATGTCTG	4640	0	A_30_P01024155	chr14:26835914-26845344_F	chr14:26835914-26845344_F	lincRNA:chr14:26835914-26845344 forward strand	ENSMUSG00000021866;ENSMUSG00000098369;ENSMUSG00000098428	protein_coding;pseudogene	-	955.473	2156.29	502.742	575.22	884.409	2714.28	285.594	1669.6	651.205	1518.51	529.516	1419.52	1152.77	1376.24	1144.67	2418.36	2482.94	1833.8	1155.52	1463.6	964.157
DATA	4934	31	14	mm|chr3:95584685-95584744	ref|XM_001474326|ref|XM_001480208	0	NA	83	TTTCAGGCAGAAACAAAAGGAGGAGCAGAAGAAACTAGAGCAGCTAAAAGCCAAGGCCGC	4672	0	A_55_P2045127	Gm4363	XM_001474326	ref|PREDICTED: Mus musculus similar to HSPC016 (LOC100045475), mRNA [XM_001474326]	ENSMUSG00000081537	pseudogene	Gm15235	3216.7	4051.92	3255.3	2913.45	3499.14	3433.66	3113.69	1984.03	3159.6	4051.92	2732.21	2475.27	3805.11	4031.14	4368.35	2583.46	4538.19	4871.33	3828.58	8638.53	8845.33
DATA	4966	31	46	mm|chr16:31428129-31428070	ref|XM_001477443|gb|AK036265|riken|9630050E20|nap|NAP079191-1	0	NA	2048	TTTATACCCATTTCCTGGTACCCAGAGCGCTGAAGACAGGGAGAATCCTGAAAATAGAAC	4732	0	A_55_P1957997	LOC100047123	XM_001477443	ref|PREDICTED: Mus musculus hypothetical protein LOC100047123 (LOC100047123), mRNA [XM_001477443]	ENSMUSG00000086645	antisense	Gm15743	321.359	2058.52	514.292	192.749	1035.83	145.976	164.207	154.828	251.128	100.748	66.9538	22.134	8.01733	15.1045	19.7171	21.8634	15.9662	0.01	0.01	28.6984	0.01
DATA	4973	31	53	mm|chr11:115395918-115391726	ref|NM_133354|ens|ENSMUST00000153892|ens|ENSMUST00000117589|ens|ENSMUST00000121185	0	NA	212	TTTAAGAGGCATACATCACTTAGTAAACTAATGAAAACCTATTGTGAACGGCAGGGTTTG	4743	0	A_55_P2009206	Sumo2	NM_133354	ref|Mus musculus SMT3 suppressor of mif two 3 homolog 2 (yeast) (Sumo2), mRNA [NM_133354]	ENSMUSG00000083025	pseudogene	Gm11829	675.046	876.403	818.998	1346.01	1155.52	1086.05	1155.52	847.172	826.707	1105.24	864.526	2091.31	1684.96	1419.52	1661.06	1788.41	1630.4	1933.48	1222.84	2051.84	1758.15
DATA	4991	31	71	mm|chr3:034082932-034082991		0	NA	0	TTTGGTTCCTGACATGGATGATGAAGAGGAGAGGCAGAAGATGATGATGGTGACGACAAA	4778	0	A_55_P1953608	A_55_P1953608	A_55_P1953608	Unknown	ENSMUSG00000092249	pseudogene	Gm5708	1114.58	1514.92	1260.44	1505.56	1297.32	932.368	556.524	1065.51	1033.36	1614.54	977.117	1788.41	1009.42	1239.01	1018.61	1041.77	1419.52	1308.25	977.117	720.482	1271.08
DATA	5027	31	107	mm|chr11:63001848-63001907	gb|AK021026|riken|B430319H21|nap|NAP014527-001|tc|NP1394281	0	NA	628	GGGGAAGGTGGACAGCAATAAGGTTGTAAAGTGAATTTTTTAAAAAGTGTGTTTTAGCAA	4841	0	A_55_P2373774	B430319H21Rik	AK021026	gb|Mus musculus 4 days neonate male adipose cDNA, RIKEN full-length enriched library, clone:B430319H21 product:hypothetical protein, full insert sequence. [AK021026]	ENSMUSG00000085532	lincRNA	B430319H21Rik	595.575	368.209	506.732	506.732	302.408	259.833	226.724	327.29	628.404	958.44	138.098	723.051	437.554	459.166	269.669	921.876	679.566	738.745	1320.67	197.227	396.766
DATA	5028	31	108	mm|chr12:100599888-100599947	gb|AK014365|ens|ENSMUST00000046994|ens|ENSMUST00000156005|ens|ENSMUST00000126476	0	NA	505	AGGAATCCTGGGACTGACACTTAAAACACACCAATCTGTCTGCTGCTGAGTGATCAGACA	4843	0	A_66_P118579	3300002A11Rik	AK014365	gb|Mus musculus 17 days embryo head cDNA, RIKEN full-length enriched library, clone:3300002A11 product:hypothetical protein, full insert sequence. [AK014365]	ENSMUSG00000033731	antisense	3300002A11Rik	190.833	236.073	187.694	209.708	289.932	264.926	187.36	224.635	208.352	213.053	197.227	233.063	264.173	233.624	313.702	992.313	191.407	252.173	186.518	190.504	217.854
DATA	5059	31	139	mm|chr2:24841587-24841646	ref|NM_001171893|ref|NM_001101584|gb|AK168998|ens|ENSMUST00000109190	0	NA	118	CACATACATGCGAATCTACAAGAAGGGTGATATTGTAGACATCAAGGGAATGGGCACCGT	4896	0	A_55_P2082779	Gm10240	NM_001171893	ref|Mus musculus predicted gene 10240 (Gm10240), mRNA [NM_001171893]	ENSMUSG00000083106;ENSMUSG00000084041	pseudogene	-	4551.73	3817.85	4266.97	8680.57	2418.36	2430.46	3862.21	3955.18	3301.48	2608.36	3584.16	7498.93	1579.46	2041.44	1533.69	2116.18	1562.31	2704.18	5017.78	2016.99	2760.49
DATA	5063	31	143	mm|chr17:79250275-79250216	ref|NR_003363|gb|BC089461|nap|NAP103085-1|nap|NAP113735-1	0	NA	1609	TTCTCTGACTATCCTCTACTTGGTCATTTTGCTGTTCGTGACATGAGGCAGACAGTTGCT	4903	0	A_55_P2053456	Gm6548	NR_003363	ref|Mus musculus predicted gene 6548 (Gm6548), non-coding RNA [NR_003363]	ENSMUSG00000082536	pseudogene	Gm13456	9567.28	2091.31	5240.8	8302.38	4051.92	4119.6	6236.98	13420.8	26608.8	6403.57	5909.31	224.161	225.888	1222.84	182.17	82.9936	249.443	2972.13	2024.46	758.386	5642.08
DATA	5121	32	37	mm|chr17:21460359-21460300	ens|ENSMUST00000115549|nap|NAP028617-1	0	NA	369	CCCCTGTATGTTGGTGTGTCTATTTCACTTTGTTGGGTTTTATATATGTTGATAAACGTA	4716	0	A_55_P2045871	ENSMUST00000115549	ENSMUST00000115549	Unknown	ENSMUSG00000079693	pseudogene	Vmn1r-ps150	11431.9	1080.13	3837.86	1511.88	765.553	806.434	373.954	867.967	3649.24	2350.52	1123.66	2972.13	2464.83	723.051	107.052	1833.8	9679.09	2790.6	5788.35	236.601	417.012
DATA	5132	32	48	mm|chr14:4322715-4322656	ens|ENSMUST00000112781|nap|NAP113268-1|nap|NAP113300-1|nap|NAP112774-1	0	NA	26	TGGGTTCCAGTCCAGCTTTGCTGAGTTCTTGGAGAGGACCTTCATGCCTACAAAGGAAAA	4736	0	A_55_P1982075	ENSMUST00000112781	ENSMUST00000112781	Unknown	ENSMUSG00000090292;ENSMUSG00000097349	pseudogene	-	9.34907	40.7861	15.4558	10.2637	11.7979	17.0808	7.93345	5.35637	21.2511	13.3937	49.2564	11.1301	6.78476	8.57123	48.7616	11.3069	0.01	26.3378	0.01	11.3301	0.01
DATA	5142	32	58	mm|chr4:116262459-116262400	ref|NR_029450|gb|AK086654|riken|D930044C15|nap|NAP100812-001	0	NA	2314	TAAAAGCACATTTCTGCTCTGTGGTACACATTGTTTAGAGAAGGGAACAGCATGGCGGCA	4754	0	A_55_P2416087	C530005A16Rik	NR_029450	ref|Mus musculus RIKEN cDNA C530005A16 gene (C530005A16Rik), non-coding RNA [NR_029450]	ENSMUSG00000085408	processed_transcript	C530005A16Rik	51.5533	81.6636	40.9413	54.6505	52.631	59.8084	37.5664	49.2564	54.8092	39.4999	78.262	3.78773	46.9929	30.9781	37.0177	54.5667	26.7601	24.6949	51.6592	66.389	240.147
DATA	5165	32	81	mm|chr14:25312695-25315015	ref|NM_011297|ens|ENSMUST00000112382|gb|AK005358|gb|AK012537	0	NA	444	AATGTTGGTGCTGGCAAAAAGTGAGTGGAGATTGGATACAGCCAAAGGAGTAGATCTGTG	4798	0	A_55_P1955243	Rps24	NM_011297	ref|Mus musculus ribosomal protein S24 (Rps24), transcript variant 1, mRNA [NM_011297]	ENSMUSG00000089944	pseudogene	Gm8292	12018.2	8998.13	9951.63	8845.33	8813.24	9054.74	9646.61	6798.73	6556.97	8302.38	10141.4	6483.13	8920.1	9762	9910.27	9054.74	7991.34	6379.94	7829.31	10664	6280.06
DATA	5291	33	43	mm|chr18:56132666-56132725	nap|NAP060554-1	0	NA	494	AGATCTGACATGCTGCCTGGAGAAACTTGCCAAGTATAACGACATCAAGAAGGTGGTGAA	5022	0	A_55_P2144003	NAP060554-1	NAP060554-1	Unknown	ENSMUSG00000098141	pseudogene	Gm6944	6171.38	9396.08	5762.26	5524.88	5968.68	5466.69	3600.01	4736.93	7157.55	8845.33	4653.53	11013.5	14409.1	13020.1	15105	14512.2	11896.7	10179.2	7379.1	8568.35	10310.9
DATA	5299	33	51	mm|chr6:125143362-125143421	ref|NM_025595|gb|AK007615|gb|AB049960|gb|AK012524	0	NA	466	TGAGGACCTGCATAACCTTAACAAACGGATCAGCTATCTCTACAAACACTTTAACCGACA	5038	0	A_52_P24160	Mrpl51	NM_025595	ref|Mus musculus mitochondrial ribosomal protein L51 (Mrpl51), nuclear gene encoding mitochondrial protein, mRNA [NM_025595]	ENSMUSG00000030335;ENSMUSG00000081967	protein_coding;pseudogene	-	8368.52	12958.6	8739.39	6379.94	6379.94	6379.94	8027.09	5733.05	6635.55	9951.63	5626.33	5939.39	12407.5	8502.32	8739.39	7379.1	9198.14	6783.17	7265.45	7498.93	7618.25
DATA	5312	33	64	mm|chrX:096277327-096277268		0	NA	0	AAATATGACAACTAACTGAAAATTGTCAGCAGTGCATCCTGCACCACCAGCTGCTTAGCC	5061	0	A_55_P2021908	A_55_P2021908	A_55_P2021908	Unknown	ENSMUSG00000083310	pseudogene	Gm5760	11804.6	17896.5	9807.43	11606.3	15675.3	18505.9	9951.63	16518.1	13333.8	15675.3	17242.1	23067.1	20599.7	20417	20834.1	24487.2	21436	22475.6	18376.6	28909.7	25934.1
DATA	5320	33	72	mm|chr15:18094184-18094243	nap|NAP115054-1	0	NA	549	ACTGGCATGACCTTCCGTGTTCTTACCCCCAATGTGTCCATCGTGAATTGGACGTGCCGC	5076	0	A_55_P1992470	NAP115054-1	NAP115054-1	Unknown	ENSMUSG00000098222	pseudogene	Gm8318	23531	32827.4	20247.7	28489.6	22723	28909.7	18376.6	25604.3	28111.7	23767.2	19885.2	43153.2	33851.1	42346.8	31957.9	43153.2	38309.4	43644	37805.1	43644	46771.3
DATA	5380	33	132	mm|chr9:58055970-58056029	ref|NR_033522|ens|ENSMUST00000100558|ens|ENSMUST00000072583|ens|ENSMUST00000091811	0	NA	1163	GCAAAGCCACCAAGTATCTGAAGGATGTCACTTTAAAGAAGCAATGTGTGCCATTCTGGC	5184	0	A_55_P1984152	1600029O15Rik	NR_033522	ref|Mus musculus RIKEN cDNA 1600029O15 gene (1600029O15Rik), non-coding RNA [NR_033522]	ENSMUSG00000066714;ENSMUSG00000082804;ENSMUSG00000090001	pseudogene	-	2255.17	2213.02	2704.18	3032.82	3138.45	3474.44	4562.94	2524.73	3927.46	3076.73	3837.86	2442.47	2213.02	2516.67	2080.47	3584.16	1329.74	1859.69	4074.87	3817.85	3200.4
DATA	5423	34	11	mm|chr5:28807454-28807513	gb|AK162496|riken|9530025J18	0	NA	1073	GTCTGCTGCCACAATTCCCTGCCATGATGGGAACCATAGTCCAAATAAATCCTTTCTTCT	4963	0	A_55_P2353462	9530036O11Rik	AK162496	gb|Mus musculus adult male urinary bladder cDNA, RIKEN full-length enriched library, clone:9530025J18 product:unclassifiable, full insert sequence. [AK162496]	ENSMUSG00000097453	lincRNA	Gm26894	350.673	401.201	501.335	240.963	406.147	296.927	527.216	291.35	242.753	297.691	623.042	233.624	292.885	598.027	701.31	278.801	255.727	348.192	287.855	207.276	199.343
DATA	5494	34	82	mm|chrX:138416526-138416585		0	NA	0	AACAACTCTACGATGGGCTACATGATGGCCAAAAAACACCTGGTGTTAAACCCTGACTAC	5095	0	A_55_P2008639	A_55_P2008639	A_55_P2008639	Unknown	ENSMUSG00000080775	pseudogene	Gm6368	13676.2	14339.9	12336.7	16142	13500.2	12958.6	8680.57	22032.2	15325.4	20077.4	12958.6	14905.9	10743.4	19367.9	14820.9	19203.2	12697.7	15462.6	11335.7	15224	17116.5
DATA	5496	34	84	mm|chr10:127513440-127513499	ref|NM_019766|ens|ENSMUST00000084771|ens|ENSMUST00000052798|ref|XM_001478859	0	NA	1083	CCAGCAGCTCGGACAAATAATTGCATTTCATCTAAGTCTTTCATCATAACACAATTACTT	5099	0	A_55_P2079485	Ptges3	NM_019766	ref|Mus musculus prostaglandin E synthase 3 (cytosolic) (Ptges3), mRNA [NM_019766]	ENSMUSG00000040078;ENSMUSG00000071072	protein_coding;pseudogene	-	1318.19	1200.32	754.48	1065.51	1404.69	2279.8	1972.99	1367.9	661.859	980.773	2840.93	1805.35	2704.18	1619.76	4021.88	1329.74	1336.48	912.393	1039.83	2356.62	988.118
DATA	5516	34	104	mm|chrX:139057374-139057315	ref|XM_001472223|ref|XM_001474806|nap|NAP061240-1	0	NA	146	TGCGGACAACACAGGAACCAAAAACTTGCATATCATCTCTGTGAAGGGAATCAAGGTACG	5134	0	A_52_P234910	Gm15032	XM_001472223	ref|PREDICTED: Mus musculus similar to HL23 ribosomal protein (LOC100039086), mRNA [XM_001472223]	ENSMUSG00000081568	pseudogene	Gm15032	3138.45	3892.85	4147.51	4255.53	3669.79	3076.73	5075.97	3499.14	4705.67	2946.38	3511.59	4686.61	2396.29	3232.64	2997.08	3216.7	4767.3	3474.44	3486.54	3040.6	4480.51
DATA	5526	34	114	mm|chr7:51517202-51517261	gb|BC049735|ref|XM_900959|ref|XM_923247|gb|AK036099	0	NA	160	CCCCCGCCTGCTCTGCCATTGCGCTGGCCTCTGAGATCCAATAAATGTAACAGCACCAGA	5153	0	A_55_P2140195	Gm15517	BC049735	gb|Mus musculus, clone IMAGE:6771329, mRNA. [BC049735]	ENSMUSG00000045411;ENSMUSG00000087376	processed_transcript;protein_coding	-	881.695	857.232	910.244	910.244	2146.65	1606.15	799.378	1229.04	995.911	4368.35	1661.06	1746.4	876.403	835.659	1642.47	1222.84	1069.63	1005.78	921.876	1060.92	901.754
DATA	5539	34	127	mm|chr7:10041220-10041279	ref|NR_015598|gb|AK083498|gb|AK028951|gb|BC071238	0	NA	1580	GATGGTAATGGATTGACCTTCTGAAAATGTAAGCCAGACCCAATTAAATGTTTTCCTTTA	5176	0	A_55_P2121603	2810047C21Rik1	NR_015598	ref|Mus musculus RIKEN cDNA 2810047C21 gene 1 (2810047C21Rik1), non-coding RNA [NR_015598]	ENSMUSG00000092178;ENSMUSG00000092490	processed_transcript;pseudogene	-	2516.67	2635.01	3216.7	2600.18	3584.16	3533.74	2899.22	4461.08	3019.78	4021.88	5663.22	2138.47	3200.4	2750.54	5017.78	3287.38	7235.67	3159.6	5984.68	2222.39	1453.88
DATA	5576	34	164	mm|chr14:057406457-057406398		0	NA	0	TCAAGCAGCAGCTCTTCTCCTATGCCATATTGGGTTTTGCCCTATCTGAGGCCATGGGAC	5243	0	A_55_P2061294	A_55_P2061294	A_55_P2061294	Unknown	ENSMUSG00000094250	pseudogene	Gm4479	33347	34877.4	26977.4	36582.4	38309.4	40712.1	48176.7	30815.9	31200.3	35209	31200.3	17728.1	21767.9	21068.4	18856.5	23936.1	17375.9	18230.4	18699.8	21436	16990.8
DATA	5581	35	5	mm|chr14:26985410-26985469		0	NA	0	CTTGTGACGGTACTGTGGTGTCTGGTGAAAATGTGTCATGAGGTTTGTTTTTGCCAAACT	5251	0	A_30_P01023090	chr14:26973425-26986650_F	chr14:26973425-26986650_F	lincRNA:chr14:26973425-26986650 forward strand	ENSMUSG00000021866;ENSMUSG00000098369;ENSMUSG00000098428	protein_coding;pseudogene	-	5762.26	2539.12	3549.25	1189.13	2516.67	2222.39	1428.03	1297.32	1828.69	1972.99	1505.56	1470.94	3522.81	2665.44	3631.33	3817.85	6483.13	2379.53	1614.54	2665.44	1217.56
DATA	5586	35	10	mm|chr11:101507154-101507095	ref|NR_004414|gb|FM991916|gb|BY234655|tc|TC1701275	0	NA	90	TTAAATGGATTTTTGGAAGTAGGAGTTGGAATAGGAGCTTGCTCCGTCCACTCCACGCAT	5259	0	A_55_P2141479	Rnu2	NR_004414	ref|Mus musculus U2 small nuclear RNA (Rnu2), small nuclear RNA [NR_004414]	ENSMUSG00000064702;ENSMUSG00000065251;ENSMUSG00000065767;ENSMUSG00000065820;ENSMUSG00000065944	snRNA	-	3129.58	1264.58	1511.88	1176.33	2564.52	1828.69	801.832	891.5	430.539	2379.53	638.773	1619.76	1805.35	2608.36	3032.82	1805.35	1758.15	879.126	699.037	1490.8	1213.75
DATA	5604	35	28	mm|chr9:21209787-21209728	gb|AK076941|riken|4930565O14|nap|NAP120793-001|tc|TC1725065	0	NA	1886	TTATCTACATTCAGCGGAATTCAAATGTACTGTCTGAATGATCCAGACATACCCAAAAAA	5290	0	A_55_P2322104	4930565O14	AK076941	gb|Mus musculus adult male testis cDNA, RIKEN full-length enriched library, clone:4930565O14 product:inferred: tRNA-guanine transglycosylase {Homo sapiens}, full insert sequence. [AK076941]	ENSMUSG00000097665	lincRNA	Gm16853	185.03	196.096	75.1348	117.419	267.162	206.876	118.247	75.8702	36.1978	130.054	123.497	39.2595	334.435	151.844	112.242	108.217	96.4851	77.2753	52.3848	225.888	0.01
DATA	5607	35	31	mm|chr2:158185110-158185051	ref|NR_015463|gb|AK046044|gb|AK079109|gb|AK040893	0	NA	558	ATACAGAGGAAGTAACGTGTCGCTGCTACTCTTCCATGCCCAGTGCCAGGAGCGACGGTA	5296	0	A_55_P2034784	9430008C03Rik	NR_015463	ref|Mus musculus RIKEN cDNA 9430008C03 gene (9430008C03Rik), transcript variant 1, non-coding RNA [NR_015463]	ENSMUSG00000085385	processed_transcript	9430008C03Rik	228.318	143.373	158.931	196.891	410.09	154.828	161.74	205.925	189.919	723.051	296.022	430.539	168.919	138.757	262.279	179.843	104.039	129.143	207.276	170.322	149.496
DATA	5674	35	98	mm|chr17:26680645-26680695	ref|XM_985281|ref|XM_994358|ref|XM_001003664|ref|XM_001004356	0	NA	854	GGCTTCAGCTGTGGCTACCACATAAGGGTTTTTATACAAGAAAAATAAATGAATTAAGTC	5413	0	A_55_P1968943	Gm8225	XM_985281	ref|PREDICTED: Mus musculus predicted gene, EG666668 (EG666668), mRNA [XM_985281]	ENSMUSG00000083236	pseudogene	Gm7222	6635.55	7325.78	4472.44	6680	5883.2	7325.78	6143.38	3913.21	4871.33	4859.82	3786.02	3103.1	5984.68	5287.56	4527.49	5984.68	3255.3	2430.46	3355.11	3129.58	2830.61
DATA	5721	35	145	mm|chr5:93233305-93233246	ens|ENSMUST00000101028|gb|AK133290|riken|4932430I15|tc|TC1593578	0	NA	3246	AGATTTTTCCAGGATGCTCTGGGCGAGTGAACTCACTGGCAAATAAACCAATGCTCCTTT	5499	0	A_55_P2055394	ENSMUST00000101028	ENSMUST00000101028	ens|RIKEN cDNA 4932430I15 gene Gene [Source:MGI Symbol;Acc:MGI:3588223] [ENSMUST00000101028]	ENSMUSG00000097135	lincRNA	4932430I15Rik	102.777	100.435	106.859	86.7363	105.065	112.928	62.5493	106.421	71.8493	103.128	84.42	133.074	63.4285	102.777	152.729	72.9674	64.9735	56.9409	0.01	67.6478	76.7027
DATA	5772	36	32	mm|chr8:109452047-109451988	ref|XM_914040|ref|XM_134291|nap|NAP100776-001	0	NA	308	GAGGCTCCACCCTTTCCATGTCATCCGTATCAACATGATGTTGTCTTGTGCTGGGTCCAA	5299	0	A_66_P133413	Rpl10-ps2	XM_914040	ref|PREDICTED: Mus musculus similar to QM protein (LOC638133), mRNA [XM_914040]	ENSMUSG00000074108	pseudogene	Rpl10-ps2	7005.37	4736.93	8284.2	10255.9	9198.14	8537.42	11694.8	8638.53	12553.4	6818.25	8502.32	11741.3	8302.38	8402.93	6379.94	9396.08	9762	13072	15563.2	11694.8	12336.7
DATA	5808	36	68	mm|chr16:031925841-031925900		0	NA	0	ACTCAAAGCTGAGGAGGATCCTGAGCAAGAATCACCTCACTTCAGGCAGGGCCCACAGAC	5363	0	A_55_P2005977	A_55_P2005977	A_55_P2005977	Unknown	ENSMUSG00000083890	pseudogene	Gm15703	134.564	239.423	165.946	161.74	158.372	146.284	192.4	138.757	181.584	150.926	80.5215	67.1999	141.74	517.619	113.516	106.613	98.153	71.1472	156.128	161.74	89.719
DATA	5829	36	89	mm|chr17:36131539-36131480		0	NA	0	AAACAGCGACTTTAAAAGGTTTTCGTGGGCTTACCGTTTGAGGAAGAGACATGGCGAAAC	5399	0	A_30_P01032870	chr17:36130717-36137617_R	chr17:36130717-36137617_R	lincRNA:chr17:36130717-36137617 reverse strand	ENSMUSG00000078821	lincRNA	Gm17414	49.5089	19.8953	32.7593	31.0251	28.9847	48.7616	32.9607	88.9364	22.7609	42.6311	71.8493	93.4581	14.413	49.6209	40.9413	37.6559	0.01	46.1098	0.01	143.373	0.01
DATA	5836	36	96	mm|chr10:60391434-60391375	ref|NR_033616|gb|AK007277|ens|ENSMUST00000036304|riken|1700125F08	0	NA	392	GGGATAGGAAAGACGCGAGGGACCGTCACTCATCAGCAAGATGGGGCCATCAAGTTGTCA	5410	0	A_51_P449638	Pldi	NR_033616	ref|Mus musculus polymorphic derived intron containing (Pldi), non-coding RNA [NR_033616]	ENSMUSG00000037247	lincRNA	Pldi	42.3664	60.4356	49.4542	42.3664	427.756	43.084	59.5563	52.0076	47.3582	75.4991	51.9214	88.4509	55.6639	52.2483	52.7133	71.5486	35.8603	46.2021	33.0755	43.3359	0.01
DATA	5913	37	9	mm|chr11:18368759-18368700		0	NA	0	TGAGCACTGCCCTGTGAGCTGCTCCTGCTCAGAAGTTCGGTCACAAAGTCAATGGGTTCC	5550	0	A_30_P01027958	chr11:18367482-18393258_R	chr11:18367482-18393258_R	lincRNA:chr11:18367482-18393258 reverse strand	ENSMUSG00000085675	lincRNA	Gm12022	398.46	386.404	452.276	313.702	531.94	602.29	685.84	510.156	350.673	407.281	1684.96	387.179	556.524	415.119	491.218	452.276	575.22	1029.42	472.312	517.619	365.384
DATA	5926	37	22	mm|chr13:29106344-29106403		0	NA	0	ATGCAGTCTGAATGTTCACGGTGGCTTCTGACGTGGCAGCGTGAATTCTCAGCTGGGCAG	5573	0	A_30_P01031015	chr13:29106280-29120376_F	chr13:29106280-29120376_F	lincRNA:chr13:29106280-29120376 forward strand	ENSMUSG00000086363	lincRNA	A330102I10Rik	89.0982	174.632	134.564	174.131	127.51	105.065	99.8023	109.021	90.8064	87.6674	68.6213	121.599	142.163	143.022	171.642	180.076	228.318	112.613	119.407	117.419	135.978
DATA	5943	37	39	mm|chr15:95965371-95965312		0	NA	0	GAAGGTAATGTGTCAATATGTAACAGTTGTGCGTGCTTGGGTTATAGACATTTTTCTTTA	5606	0	A_30_P01018170	chr15:95965249-96114921_R	chr15:95965249-96114921_R	lincRNA:chr15:95965249-96114921 reverse strand	ENSMUSG00000097536	lincRNA	2610037D02Rik	199.343	203.312	211.44	215.149	148.325	173.471	80.9456	74.2382	227.789	115.19	146.544	49.7098	280.261	150.926	190.833	176.121	155.537	264.926	100.98	93.2141	97.6215
DATA	6017	37	113	mm|chr6:57822478-57822419	ref|XM_001474356|ref|XM_001476469	0	NA	456	CCCACCACTTCTCCTTTGGTACAAAATAGTTCTGATAACAAAATAATCAATGTGCTGAAA	5741	0	A_55_P2034665	Vmn1r-ps12	XM_001474356	ref|PREDICTED: Mus musculus similar to vomeronasal receptor V1RC18 (LOC626582), mRNA [XM_001474356]	ENSMUSG00000093530	pseudogene	Vmn1r-ps12	8.66943	10.7974	7.2169	6.04168	3.86533	3.60522	4.08371	3.71172	4.10837	7.91581	5.60668	0.01	5.28281	4.92124	3.38505	3.35465	8.10213	0.01	0.01	0.01	3.83621
DATA	6110	38	42	mm|chr4:32294443-32294502		0	NA	0	AAGGTTATCATCTCTGTCCCTTCTGCTTATGCCCCATGTTTGTGATAGATGTGAACCACA	5611	0	A_30_P01026145	chr4:32294119-32294941_F	chr4:32294119-32294941_F	lincRNA:chr4:32294119-32294941 forward strand	ENSMUSG00000083564	pseudogene	Gm11929	6818.25	10470	4663.46	5007.73	8051.07	8402.93	4817.75	6300.1	6855.32	8813.24	8436.08	15462.6	13676.2	12336.7	14512.2	15462.6	13420.8	11661.7	9862.25	18097.5	13500.2
DATA	6130	38	62	mm|chrX:43889308-43889249	nap|NAP071064-1	0	NA	315	ATGGGAGGTTATACCTGATCTTTACTTCTACAGAGACCCAGAGGAGATTGAGAAGGTGGA	5650	0	A_55_P2090698	NAP071064-1	NAP071064-1	Unknown	ENSMUSG00000082204	pseudogene	Gm7722	961.244	1523.25	1217.56	1889.33	1033.36	1050.65	937.923	1132.51	799.378	961.244	809.936	2936.46	1039.83	1320.67	876.403	1324.41	564.952	1324.41	1192.65	1896.01	1165.23
DATA	6139	38	71	mm|chr15:98762378-98762319	ref|NM_011654|gb|AK203176|ens|ENSMUST00000077991|ens|ENSMUST00000077577	0	NA	1045	GCCATTGCCACCATCAAGACCAAGCGCAGTATCCAGTTTGTAGACTGGTGTCCCACTGGC	5665	0	A_55_P2116496	Tuba1b	NM_011654	ref|Mus musculus tubulin, alpha 1B (Tuba1b), mRNA [NM_011654]	ENSMUSG00000056904	pseudogene	Gm5620	1336.48	3786.02	1896.01	1972.99	1972.99	2588.09	1117.75	3120.85	1852.83	1359.32	2091.31	4177.22	3433.66	2643.98	3450.48	2085.62	2583.46	4638.07	3631.33	2714.28	4705.67
DATA	6152	38	84	mm|chr17:16694653-16694712	nap|NAP093411-001	0	NA	462	GAACAAGAAGGCTCAGCTGGTGGTGATTGCCCATGATGTAGACCCCATTGAGCTGGATGT	5690	0	A_55_P2048730	NAP093411-001	NAP093411-001	Unknown	ENSMUSG00000068579;ENSMUSG00000082579;ENSMUSG00000082969;ENSMUSG00000090067;ENSMUSG00000092577	protein_coding;pseudogene	-	4621.15	5939.39	3301.48	5151.51	4404.42	4051.92	4255.53	6838.21	6087.98	5416.29	4871.33	3056.7	5577.6	6735.1	2593.29	6403.57	2635.01	4890.48	9083.06	3669.79	8537.42
DATA	6197	38	129	mm|chr6:35202961-35203020		0	NA	0	CAAGTTCCGAAAACTTTGGGGTGTCAGTGATATGACTGCGTTTTCAAAAAACCACTTACT	5770	0	A_30_P01019266	chr6:35201798-35217831_F	chr6:35201798-35217831_F	lincRNA:chr6:35201798-35217831 forward strand	ENSMUSG00000073155	lincRNA	1810058I24Rik	182.17	679.566	301.653	599.596	738.745	252.173	84.1647	55.4189	413.219	876.403	43.3822	107.726	248.81	418.608	233.063	139.271	270.508	162.741	204.641	142.587	128.367
DATA	6270	39	38	mm|chr12:33878938-33878879	ens|ENSMUST00000110823|gb|AK139740|riken|B020014J18	0	NA	1647	GGGCCTGAGAAAGACTGCTGCTGTTTGACTTTTAATCTATGTTTTTATAAAACGGATAAA	5903	0	A_55_P2185367	ENSMUST00000110823	ENSMUST00000110823	ens|developmentally regulated repeat element-containing transcript 1 Gene [Source:MGI Symbol;Acc:MGI:1298401] [ENSMUST00000110823]	ENSMUSG00000079143	antisense	Gm11052	135.008	198.403	153.755	162.741	242.753	255.727	80.7526	143.645	167.972	334.435	158.178	174.131	203.312	0.01	23.574	223.48	268.501	301.653	158.372	139.946	146.284
DATA	6273	39	41	mm|chr12:82598303-82598244	ref|NM_025292|ref|NR_001461|gb|AK048814|gb|AK039266	0	NA	5275	ATTGCAGAGGCGAAAAGACCCCGAGCCCAGAACTGGTGCTGCTTTTATAGGCCTAGGAGA	5909	0	A_55_P2150294	Synj2bp	NM_025292	ref|Mus musculus synaptojanin 2 binding protein (Synj2bp), mRNA [NM_025292]	ENSMUSG00000055657;ENSMUSG00000097327	protein_coding;pseudogene	-	6524.56	14059.7	17531.8	7733.94	5909.31	9083.06	32447.2	7325.78	16990.8	6706.99	55399.8	3511.59	8119.97	14978.7	10255.9	8479.07	13676.2	16142	6437.36	5287.56	5829.06
DATA	6279	39	47	mm|chr3:96049837-96049896	ref|NM_178212|ref|NM_013549|ens|ENSMUST00000078756|ens|ENSMUST00000074976	0	NA	333	ATCCAGGCCGTGCTGCTGCCCAAGAAGACGGAGAGCCACCATAAGGCGAAGGGCAAGTGA	5921	0	A_55_P2131438	Hist2h2aa2	NM_178212	ref|Mus musculus histone cluster 2, H2aa2 (Hist2h2aa2), mRNA [NM_178212]	ENSMUSG00000063954;ENSMUSG00000064220;ENSMUSG00000070392;ENSMUSG00000091383	processed_transcript;protein_coding	-	11500.8	7733.94	4461.08	10058.3	20417	21263.7	12900.5	11979.6	9762	11741.3	8959.43	9198.14	7091.13	5612.28	3736.64	7829.31	9951.63	6875.5	5416.29	6483.13	7209.19
DATA	6426	40	30	mm|chr4:038211244-038211303		0	NA	0	TGCTTAAAAATGCAAAGAGTAACGCTGAACTTAAGGGTTTAGACGTAAATTCTCTAGCCA	5888	0	A_55_P1960371	A_55_P1960371	A_55_P1960371	Unknown	ENSMUSG00000084148	pseudogene	Gm12380	1562.31	1511.88	1684.96	1833.8	1805.35	1776.27	2085.62	1105.24	1963.91	1746.4	1598.1	1490.8	1751.41	1598.1	1523.25	1814.13	1160.93	1105.24	2001.46	1528.81	1449.57
DATA	6484	40	88	mm|chr4:86502060-86501869	nap|NAP114254-1|nap|NAP062292-1	0	NA	371	TGTAAAGAAAGGAGAGAAGGATATTCCTGGACTGACAGACACTACTGTGCCTCAACGGTT	6001	0	A_55_P2102578	NAP114254-1	NAP114254-1	Unknown	ENSMUSG00000083496	pseudogene	Gm11263	13420.8	8680.57	21263.7	30815.9	11335.7	9646.61	16397.6	11268	14251.2	9807.43	10934.8	19582.3	11804.6	12407.5	9106.82	6586.3	8479.07	13163.1	14905.9	9354.2	12066.6
DATA	6531	40	135	mm|chr11:32939584-32939525	ref|XM_484006|ref|XM_905906|nap|NAP094921-001	0	NA	202	AAGGAAAAGTGATGGTATCTACATCATCAATCTGAAGAGGACCTGGGAGAAGCTGCTGCT	6085	0	A_55_P2171185	Rpsa-ps4	XM_484006	ref|PREDICTED: Mus musculus similar to 37kDa oncofetal antigen (LOC432548), mRNA [XM_484006]	ENSMUSG00000081076	pseudogene	Rpsa-ps4	1428.03	1943.39	3149.01	3200.4	1423.02	1123.66	985.019	2743.45	2356.62	2936.46	1152.77	2058.52	1302.18	2138.47	5512.96	3013.03	745.11	1729.58	1324.41	2255.17	2213.02
DATA	6557	40	161	mm|chr2:71588143-71588202		0	NA	0	TGGCTTTCCTTCCTTCCTTTTTCCATTTATCCTTTCTTTAGAAGGCAGATAAGGCGGCAT	6135	0	A_30_P01031575	chr2:71576218-71603818_F	chr2:71576218-71603818_F	lincRNA:chr2:71576218-71603818 forward strand	ENSMUSG00000086641	processed_transcript	Gm13663	694.981	191.407	762.026	371.034	659.045	379.242	418.608	851.17	464.613	305.055	1376.24	191.407	336.094	283.836	1069.63	251.128	1736.98	491.218	980.773	237.448	142.163
DATA	6581	41	21	mm|chr3:24232218-24232277	ens|ENSMUST00000084017|ens|ENSMUST00000084199|ref|XM_888302|ref|XM_904947	0	NA	228	AAACTGTGGACGTTGGTCAGCAAGCGGACGCGGGTCAATGCGGCAAAAAACAAGACTGGA	6181	0	A_55_P1955209	Gm5908	ENSMUST00000084017	ref|PREDICTED: Mus musculus predicted gene, EG622978 (EG622978), mRNA [XM_888302]	ENSMUSG00000081274	pseudogene	Gm15727	4461.08	4147.51	4177.22	4890.48	4847	6280.06	4653.53	4119.6	3619.09	5315.33	4090.56	4324.8	4278.87	4324.8	3301.48	4165.83	3631.33	4303.67	3619.09	5501.93	4538.19
DATA	6614	41	54	mm|chr8:46809046-46808987	gb|AK084672|riken|D330027L19|nap|NAP086335-1|tc|TC1736600	0	NA	2107	CAAGAGTCAAGCTGTTCTGAAGACCATTTAATGTTGTTGTTATAATGTTTACAGTGTCCT	6235	0	A_55_P2342444	D330022K07Rik	AK084672	gb|Mus musculus 13 days embryo heart cDNA, RIKEN full-length enriched library, clone:D330027L19 product:unclassifiable, full insert sequence. [AK084672]	ENSMUSG00000085440	antisense	D330022K07Rik	3.57961	3.46962	3.88881	3.41104	3.78773	3.73482	6.28067	4.32543	3.88881	4.15175	3.28567	0.01	8.135	46.4495	3.40929	3.43132	4.1928	0.01	3.43942	8.52218	0.01
DATA	6626	41	66	mm|chr8:26565132-26565191	nap|NAP114207-1|nap|NAP114279-1	0	NA	401	CTGTTGGCTCTGTACAAAGGCAAGAAAGAAAGGCCAAGATCATAAAATTTGACAATGAAA	6255	0	A_55_P2082271	NAP114207-1	NAP114207-1	Unknown	ENSMUSG00000049517;ENSMUSG00000083705	protein_coding;pseudogene	-	8813.24	8568.35	7265.45	8284.2	5552.32	5430.23	5209.4	3927.46	3766.52	6171.38	8537.42	4303.67	9807.43	8537.42	8959.43	7668.58	4512.44	3719.3	3103.1	6524.56	3332.66
DATA	6683	41	123	mm|chr4:041116563-041116622		0	NA	0	TCCTGGTATGACAATGAATATAGCTTTAGCAACAGGGTAGTGGACCTCATGGCCTACATG	6356	0	A_55_P1968108	A_55_P1968108	A_55_P1968108	Unknown	ENSMUSG00000082186	pseudogene	Gm12403	8739.39	13420.8	6783.17	7701.77	12066.6	11558.2	8845.33	9951.63	11804.6	7426.23	8368.52	20599.7	19367.9	18699.8	18376.6	17242.1	18699.8	16990.8	17375.9	20417	21263.7
DATA	6693	41	133	mm|chr11:99701481-99701422	ref|XM_904416|ref|XM_894864|nap|NAP015379-001	0	NA	108	TGTAAGATTAAGAGACGTACATCACTCAGTAAACTAATGAAAGCCTATTGTGAATGGCAG	6373	0	A_55_P1961165	Gm11556	XM_904416	ref|PREDICTED: Mus musculus similar to SMT3 suppressor of mif two 3 homolog 2 (LOC629924), mRNA [XM_904416]	ENSMUSG00000082531	pseudogene	Gm11556	303.644	402.168	396.766	620.499	633.607	558.249	599.596	470.784	450.572	389.767	375.972	1206.53	809.936	691.807	654.516	732.335	806.434	768.635	595.575	1152.77	1054.81
DATA	6700	41	140	mm|chr15:039012912-039012971		0	NA	0	ATTTCCTGGTATGACAATCAATACGGCTATAGCAACAGGGTGGTTGCTCATGGCCTACAT	6387	0	A_55_P1979694	A_55_P1979694	A_55_P1979694	Unknown	ENSMUSG00000098021	pseudogene	Gm9522	9951.63	14905.9	7072.08	8436.08	12553.4	12697.7	9083.06	10874.3	13163.1	14059.7	9597.1	21767.9	20834.1	21436	21263.7	21767.9	21068.4	20077.4	20599.7	22256.5	24253.6
DATA	6731	42	7	mm|chr9:86936098-86937626	ref|NM_024195|gb|AK090159|ens|ENSMUST00000113151|ens|ENSMUST00000050631	0	NA	687	TTCCAAACAGAGTCTTCAGTCACCATTGTTGTATACACCAAACAAAAGAACATCAGTTTA	6155	0	A_52_P505827	Cyb5r4	NM_024195	ref|Mus musculus cytochrome b5 reductase 4 (Cyb5r4), mRNA [NM_024195]	ENSMUSG00000032872;ENSMUSG00000050550	protein_coding;pseudogene	-	87.0762	75.6957	83.873	84.7443	116.266	96.2538	83.536	91.6012	65.3748	73.1526	47.1437	176.766	91.977	61.9101	29.9668	215.824	0.01	28.482	165.421	108.612	76.6133
DATA	6742	42	18	mm|chrX:121881450-121881509	ens|ENSMUST00000101262|ref|XM_001472061|ref|XM_001472037|ref|XM_001473295	0	NA	224	TGTATGTCAAGCTGGTGGAGGCACTTTGTGCTGAGCATCAAATCAACCTGATAAAGATTG	6176	0	A_55_P1955287	ENSMUST00000101262	ENSMUST00000101262	ref|PREDICTED: Mus musculus similar to 40S ribosomal protein S12, transcript variant 3 (LOC100038969), mRNA [XM_001472061]	ENSMUSG00000093990;ENSMUSG00000094238;ENSMUSG00000095017;ENSMUSG00000095137;ENSMUSG00000095499;ENSMUSG00000096135;ENSMUSG00000096437;ENSMUSG00000096763;ENSMUSG00000096831	pseudogene	-	5017.78	5315.33	7733.94	5939.39	6394.9	6765.29	5733.05	4242.93	4278.87	4291.58	4990.09	3232.64	5007.73	5091.16	3828.58	5017.78	3736.64	4217.5	4404.42	4201.31	4609.91
DATA	6788	42	64	mm|chr14:55674955-55675014		0	NA	0	AATTTAACCTCAAGCTGCCCTCTGCAAGACTTCGGTAGCACTGGACTTCCCTCATTCCTG	6252	0	A_30_P01024411	chr14:55672705-55675212_F	chr14:55672705-55675212_F	lincRNA:chr14:55672705-55675212 forward strand	ENSMUSG00000093452	processed_transcript	Gm20687	138.757	144.099	153.462	118.639	142.163	216.461	215.149	193.223	113.077	160.865	298.728	440.239	192.005	177.124	263.042	167.972	170.672	136.252	170.672	298.728	233.063
DATA	6813	42	89	mm|chr12:27845377-27845318	gb|AK044503|gb|BB642474|riken|A930017G19|nap|NAP076300-1	0	NA	122	AAAGCTTCCACGCACCAGCAAGATGAGTTGTACCACACAGCGCCCATGCCAAGGTCAGCA	6298	0	A_55_P2186302	Gm9866	AK044503	gb|Mus musculus adult retina cDNA, RIKEN full-length enriched library, clone:A930017G19 product:hypothetical protein, full insert sequence. [AK044503]	ENSMUSG00000094002	lincRNA	Gm9866	233.063	255.058	329.466	334.435	313.702	214.487	263.385	317.109	281.912	510.156	524.857	360.188	305.055	336.847	1152.77	439.2	239.423	198.895	307.361	409.067	357.028
DATA	6852	42	128	mm|chr11:95085066-95085007	ref|XM_001472884|ref|XM_001478662|tc|TC1700215	0	NA	232	TTTCGCCCTGCTGTCTCTGTGCACTGCAGGTTGGCTTAGCACAAAAGCCACCTGACTCCA	6364	0	A_55_P2104889	Gm11515	XM_001472884	ref|PREDICTED: Mus musculus hypothetical protein LOC100039437 (LOC100039437), mRNA [XM_001472884]	ENSMUSG00000085992	lincRNA	Gm11515	91.977	152.143	165.042	133.074	122.865	98.153	83.873	101.958	383.182	214.487	173.089	102.556	103.56	188.88	161.436	193.223	87.2521	166.795	51.5533	108.402	115.962
DATA	6905	43	17	mm|chr11:99625306-99625247	ens|ENSMUST00000105060|nap|NAP023678-001	0	NA	108	ACCTGCTGCTGCCAGCCCTGCTGCTGTGGGTCCAATTGTTGCCAGTCTGGCTGTTGCTAG	6463	0	A_55_P1993012	ENSMUST00000105060	ENSMUST00000105060	ens|Putative novel member of the keratin associated protein 4 Krtap4 gene family [Source:UniProtKB/TrEMBL;Acc:B1AQA6] [ENSMUST00000105060]	ENSMUSG00000078263	pseudogene	Gm14188	9762	9910.27	10470	9910.27	12628.7	11431.9	7991.34	8502.32	12279.5	11558.2	12792.4	10743.4	9396.08	8845.33	14339.9	11066.1	12066.6	11804.6	6915.59	8959.43	5814.53
DATA	6930	43	42	mm|chr6:116124140-116124081		0	NA	0	TAAACAGTCTTCTGTTGTCCTTTCTTCCCGATCAGCGATTTGTGGATGTGTGGGATGACA	6508	0	A_30_P01022719	chr6:116092274-116144199_R	chr6:116092274-116144199_R	lincRNA:chr6:116092274-116144199 reverse strand	ENSMUSG00000097703	lincRNA	Gm26623	498.386	2885.72	2051.84	1080.13	434.367	2032.2	1630.4	758.386	1642.47	1528.81	992.313	4217.5	4663.46	6524.56	1845.49	1234.29	2047.79	8335.9	6036.35	1614.54	4943.67
DATA	6943	43	55	mm|chr3:100327784-100327843		0	NA	0	CTCATTGACCTCTTTCACTGCTGGTTTTTGCTGTTGCTGCTGTTGGCTTTGTTTTCTGTC	6530	0	A_30_P01031652	chr3:100293319-100327843_F	chr3:100293319-100327843_F	lincRNA:chr3:100293319-100327843 forward strand	ENSMUSG00000053957	lincRNA	Gm12474	2774.6	3355.11	3113.69	2379.53	3549.25	3927.46	3232.64	3182.82	3533.74	4551.73	4928.84	3549.25	3113.69	2553.72	4133.93	4338.53	4242.93	2936.46	2790.6	3301.48	2116.18
DATA	6987	43	99	mm|chr4:148517383-148517324	nap|NAP094943-001	0	NA	190	TACCAAAGGAAAAGTGACGGTATCTACATCATAAACCTGAAGAGGACCTGGGAGAAGCTG	6614	0	A_55_P1996816	NAP094943-001	NAP094943-001	Unknown	ENSMUSG00000032518;ENSMUSG00000045055;ENSMUSG00000047676;ENSMUSG00000080746	protein_coding;pseudogene	-	2407.45	3170.94	5577.6	4859.82	2475.27	2248.52	1718.47	4871.33	3511.59	4638.07	2102.09	3113.69	2320.96	3450.48	4324.8	4551.73	1234.29	2821.37	1915	3805.11	3640.28
DATA	7021	43	133	mm|chr9:44721433-44721374	ref|NM_013795|gb|AK019192|ens|ENSMUST00000114688|ens|ENSMUST00000043675	0	NA	410	CTGATTTGAGTTCTTATTTGAATGTTATTGGACCATGTGTAACAGGACTGCTATCTGAAT	6680	0	A_55_P2000909	Atp5l	NM_013795	ref|Mus musculus ATP synthase, H+ transporting, mitochondrial F0 complex, subunit g (Atp5l), nuclear gene encoding mitochondrial protein, mRNA [NM_013795]	ENSMUSG00000038717;ENSMUSG00000067719;ENSMUSG00000081473	protein_coding;pseudogene	-	30457	31200.3	29895.5	31200.3	36150.5	38309.4	49092.1	27937.5	21068.4	22256.5	46216.2	20077.4	21436	20247.7	19367.9	19062.6	19582.3	17531.8	18230.4	29436.4	20417
DATA	7037	43	149	mm|chr5:123583949-123583890		0	NA	0	ACATTTGCCCAAGTTGGGCACCCCTCCAGCTTCTATTGGCTCGCCCTCTATACAGCTGTA	6709	0	A_30_P01031112	chr5:123582742-123588117_R	chr5:123582742-123588117_R	lincRNA:chr5:123582742-123588117 reverse strand	ENSMUSG00000090086	lincRNA	AI480526	229.056	121.599	249.443	318.979	338.53	203.867	219.993	354.186	236.073	399.975	180.076	48.4092	240.147	330.532	136.562	237.448	102.228	55.4189	153.755	413.219	95.4403
DATA	7057	44	5	mm|chr7:116664097-116664156	ref|NM_011975|ens|ENSMUST00000084017|ens|ENSMUST00000080866|ens|ENSMUST00000077389	0	NA	283	CGGGTCAATGTGGCAAAAAACAAGACTGGAGTTGCTCCCATCATTGATGTTGTTTGATCA	6441	0	A_55_P2048671	Rpl27a	NM_011975	ref|Mus musculus ribosomal protein L27A (Rpl27a), mRNA [NM_011975]	ENSMUSG00000046364;ENSMUSG00000057036;ENSMUSG00000062461;ENSMUSG00000065950;ENSMUSG00000083483	protein_coding;pseudogene	-	6437.36	5501.93	6280.06	6437.36	5114.03	7701.77	8260.25	5814.53	5512.96	6977.05	6280.06	6379.94	5351.5	5850.2	4512.44	5240.8	3766.52	5829.06	3862.21	8284.2	7668.58
DATA	7061	44	9	mm|chr5:121658820-121658879	ref|NM_011290|ens|ENSMUST00000077435|ens|ENSMUST00000031617|ref|XM_001476199	0	NA	819	TGACCAGAAAGCTGTGGATTTGCAGATTTTGCCAAAGATTAAAGCTGCTCCTCAGCTCCA	6448	0	A_55_P1990859	Rpl6	NM_011290	ref|Mus musculus ribosomal protein L6 (Rpl6), mRNA [NM_011290]	ENSMUSG00000029614;ENSMUSG00000057605;ENSMUSG00000067121;ENSMUSG00000084106;ENSMUSG00000091086	protein_coding;pseudogene	-	6130.58	4165.83	5075.97	5416.29	3786.02	4133.93	5747.31	4303.67	5466.69	3862.21	6350.5	2593.29	4303.67	5512.96	4562.94	4201.31	3702.89	2830.61	4928.84	8232.11	4495.66
DATA	7090	44	38	mm|chr15:36705180-36705040	ref|NM_011740|gb|AK083368|ens|ENSMUST00000110362|ens|ENSMUST00000110361	0	NA	1174	TGCAAAAACAGCTTTCGATGAAGCCATTGCTGAACTTGATACATTAAGTGAAGAGTCGTA	6501	0	A_52_P225260	Ywhaz	NM_011740	ref|Mus musculus tyrosine 3-monooxygenase/tryptophan 5-monooxygenase activation protein, zeta polypeptide (Ywhaz), mRNA [NM_011740]	ENSMUSG00000022285;ENSMUSG00000091421	protein_coding;pseudogene	-	455.262	3275.25	903.876	638.773	371.034	683.892	259.833	265.937	1060.92	296.927	494.877	253.984	138.476	253.984	3.58183	748.217	248.81	309.489	226.724	334.435	3255.3
DATA	7156	44	104	mm|chrX:165807653-165807712		0	NA	0	GTCAAATACAGAAAATGCCATAGCAATGAATGAAGACAGCCAACTTAGCAGCCGCACTAA	6625	0	A_30_P01021944	chrX:165792277-165807952_F	chrX:165792277-165807952_F	lincRNA:chrX:165792277-165807952 forward strand	ENSMUSG00000081137	pseudogene	BC022960	336.094	34.1257	30.3212	60.669	67.4172	60.7821	56.8362	67.4172	53.0494	71.1472	32.902	50.9244	47.8319	61.1624	55.5108	0.01	40.3336	0.01	26.3807	83.536	93.4581
DATA	7176	44	124	mm|chr13:067561543-067561602		0	NA	0	AGGGGCCTTCTATGCTGAGCTTAATCATACCATCAGCAGCAACCTAGAGAAAATCGTCAA	6664	0	A_55_P2157102	A_55_P2157102	A_55_P2157102	Unknown	ENSMUSG00000097244	pseudogene	Gm7928	924.529	1342.62	720.482	1463.6	937.923	910.244	1287.78	1598.1	589.674	587.421	641.948	524.857	928.372	426.299	2123.07	488.526	570.692	398.46	1723.2	701.31	270.508
DATA	7177	44	125	mm|chr10:117032724-117032783		0	NA	0	GAGTGTGAGATTTGTCGGGCAAGCCCAGGGAGTGAGGCGCTAACTGTCACCAATGCATGA	6666	0	A_30_P01018019	chr10:117021051-117038683_F	chr10:117021051-117038683_F	lincRNA:chr10:117021051-117038683 forward strand	ENSMUSG00000043800	pseudogene	Kifc5c-ps	127.194	119.645	141.222	154.136	128.367	108.217	97.6215	100.014	101.958	138.757	84.0231	113.72	137.818	154.828	180.076	162.231	113.516	160.4	102.228	86.5757	142.587
DATA	7230	45	14	mm|chr2:144014961-144014902	ens|ENSMUST00000099292|gb|AK144672|riken|G730021N24|tc|TC1595158	0	NA	65	GGATTCCTTCCAAAGAAAGGGAATGGACTCCAATCCTGGGCTGGGTCTGCTTCTGTAACA	6761	0	A_66_P117519	ENSMUST00000099292	ENSMUST00000099292	ens|predicted gene 5535 Gene [Source:MGI Symbol;Acc:MGI:3645019] [ENSMUST00000099292]	ENSMUSG00000074758	lincRNA	Gm5535	258.227	304.407	273.865	280.261	407.281	310.632	249.443	302.408	329.466	614.17	287.855	661.859	271.736	256.149	429.26	406.147	322.16	307.361	244.748	296.927	380.047
DATA	7235	45	19	mm|chr11:83633777-83633718	ref|XM_001474705	0	NA	440	ATTGGTAGCAGAACTGGAATCTGTCCTAAAGACTCATTCACACACACACACACACACACA	6769	0	A_55_P2042615	LOC100045313	XM_001474705	ref|PREDICTED: Mus musculus hypothetical protein LOC100045313 (LOC100045313), mRNA [XM_001474705]	ENSMUSG00000085235	antisense	Gm12576	7426.23	9106.82	7498.93	7112.82	14059.7	10613.6	10787.6	12475.9	10743.4	12475.9	12066.6	11215	7829.31	9354.2	14251.2	9156.6	12183.7	8302.38	6010.41	11335.7	9106.82
DATA	7261	45	45	mm|chr17:42864879-42864938	ens|ENSMUST00000071458|ref|XM_902301|ref|XM_923508|nap|NAP000014-005	0	NA	757	AGACTGTGTTCACCAAGTCTCCTTCTCAGGAATTCACTCGTCATCTTGTGAAAACCCACA	6813	0	A_55_P2060608	ENSMUST00000071458	ENSMUST00000071458	ref|PREDICTED: Mus musculus predicted gene, EG546797, transcript variant 1 (EG546797), mRNA [XM_902301]	ENSMUSG00000082535	pseudogene	Gm7860	6611.35	10874.3	6838.21	8368.52	8172.02	8998.13	8194.6	7668.58	8502.32	7755.41	4051.92	8461.17	6658.04	6875.5	5209.4	8813.24	5552.32	6556.97	7235.67	4177.22	7403.48
DATA	7278	45	62	mm|chr9:98853246-98853187	ref|NR_003248|ens|ENSMUST00000098459|gb|AK143359|riken|E330015D05	0	NA	1410	GGACGAATGTGCTTGCCTGTTCGGTGGTACAGCAGTAGGTGGATAGAGCAGGCACTCTAG	6843	0	A_55_P2006208	Foxl2os	NR_003248	ref|Mus musculus forkhead box L2 opposite strand transcript (Foxl2os), non-coding RNA [NR_003248]	ENSMUSG00000097072	lincRNA	Foxl2os	35.8005	59.2589	40.4792	53.8829	42.6311	28.0094	16.5992	25.2001	36.0285	40.9781	44.4387	57.2827	54.3306	45.6834	50.1148	64.4938	47.7411	52.2483	0.01	40.049	3.80546
DATA	7288	45	72	mm|chr4:34302008-34302067	ref|XM_001472479|gb|AV213678	0	NA	793	GAGAAAGTTTAAAAACTCCTAGTTTTTTGATGTACTGCTCTTTTGTGGTCATTTCCCAGA	6861	0	A_55_P2167512	Gm12751	XM_001472479	ref|PREDICTED: Mus musculus similar to RNA polymerase 1-3 (LOC100039220), mRNA [XM_001472479]	ENSMUSG00000062554	pseudogene	Gm12751	1346.01	444.577	980.773	784.826	1287.78	1876.12	2369.2	881.695	776.153	897.613	906.695	483.161	644.621	317.109	332.045	480.797	1189.13	598.027	881.695	901.754	685.84
DATA	7295	45	79	mm|chr8:130085603-130085662	ref|XM_895111|ref|XM_917901|nap|NAP030091-1	0	NA	268	TGGGCAGTGTTGTGGGCGTGTACAACAGCAAGACCTTCAACCAGGTGGAGATCAAACCTA	6874	0	A_55_P2037525	Gm6921	XM_895111	ref|PREDICTED: Mus musculus predicted gene, EG628847 (EG628847), mRNA [XM_895111]	ENSMUSG00000090074	pseudogene	Gm6921	11215	8119.97	9435.88	8638.53	4551.73	4041.05	4781.2	3901.68	4914.46	5762.26	4686.61	4638.07	7379.1	6798.73	6437.36	8092.47	5512.96	4705.67	5151.51	4002.86	4422.92
DATA	7345	45	129	mm|chr12:58733766-58733707	ens|ENSMUST00000085379|ref|XM_138109|ref|XM_915843|nap|NAP019752-001	0	NA	236	TATCCACATTGAACAAGTCCATCGAGAGAAAGCTAATAGCACAACTGTCCACGTGGGCAT	6959	0	A_55_P1978905	Rpl26-ps2	ENSMUST00000085379	ref|PREDICTED: Mus musculus predicted gene, EG217600 (EG217600), mRNA [XM_138109]	ENSMUSG00000066489	pseudogene	Rpl26-ps2	3499.14	4871.33	4338.53	3486.54	4278.87	3385.28	3170.94	3332.66	4303.67	8638.53	4461.08	6875.5	5762.26	3873.82	5450.61	5829.06	5733.05	6403.57	3374.6	4833.73	6130.58
DATA	7356	45	140	mm|chr11:29446293-29445973	ens|ENSMUST00000078766|ref|XM_001480954|ref|XM_884518|nap|NAP103185-1	0	NA	355	AAGGTGGATGAAAATGGCAAAATTAGCCGACTTCGTCGAGAGTGTCCTTCTGATGAGTGT	6981	0	A_55_P2003548	ENSMUST00000078766	ENSMUST00000078766	ens|predicted gene 4802 Gene [Source:MGI Symbol;Acc:MGI:3647922] [ENSMUST00000078766]	ENSMUSG00000058838	pseudogene	Rps27a-ps2	9396.08	7755.41	7292.05	9256.4	9156.6	8959.43	11500.8	6455.29	6483.13	5686.58	11741.3	4653.53	9017.82	9017.82	8302.38	6115.89	7789.59	6130.58	6350.5	8335.9	6087.98
DATA	7420	46	40	mm|chr11:108688146-108688205	ref|XM_001480021|gb|AK081340|riken|C130007M07|nap|NAP083835-1	0	NA	4702	GTGGCCTTGGGTTCATCCATCAGCTTCATTCTGAGTCTGTAATCTTTCATGTTGAAATAT	6805	0	A_66_P118139	Gm11669	XM_001480021	ref|PREDICTED: Mus musculus similar to splicing factor, arginine/serine-rich 12 (LOC629945), mRNA [XM_001480021]	ENSMUSG00000085811	sense_intronic	Gm11669	75.4991	76.1099	57.2827	91.403	124.837	102.556	47.086	50.1148	59.3317	77.2753	51.1162	113.077	86.5757	76.8494	91.403	879.126	116.602	107.726	85.5364	143.022	0.01
DATA	7450	46	70	mm|chr11:3542323-3542264		0	NA	0	GGAAATTTTCCTTCTACCCAGTGAAATATTTAATGATTAGTCTTCATGCCTGATACCATC	6858	0	A_30_P01021848	chr11:3542140-3546888_R	chr11:3542140-3546888_R	lincRNA:chr11:3542140-3546888 reverse strand	ENSMUSG00000056579	processed_transcript	Tug1	18.2587	29.5369	161.436	5.68209	616.776	86.5757	172.165	195.477	122.422	49.1121	60.108	89.719	25.6486	71.8493	0.01	42.6942	28.1834	0.01	45.5926	68.1894	0.01
DATA	7549	47	5	mm|chr11:32625904-32625963	ens|ENSMUST00000101381|tc|TC1706519	0	NA	219	ACCACCTTACGGCAGGTACGGCAGGTATTAGAGAGGGCACCTGTGTGTGACACCACCTTA	7036	0	A_55_P2026950	ENSMUST00000101381	ENSMUST00000101381	ens|RIKEN cDNA C530030P08 gene Gene [Source:MGI Symbol;Acc:MGI:2144664] [ENSMUST00000101381]	ENSMUSG00000073057;ENSMUSG00000094225	pseudogene	-	69.4606	100.25	307.361	126.661	219.64	103.775	59.9037	346.575	69.3716	94.5389	165.946	68.9479	153.462	562.787	143.373	117.905	172.538	1990.37	108.612	123.998	450.572
DATA	7566	47	22	mm|chr9:115347440-115347381	ens|ENSMUST00000075898|ref|XM_916251|ref|XM_620794|nap|NAP112145-1	0	NA	259	CTACTAAGGAGTCTGAGATCATTGACTTCTTCCTGGGTGCGTCCCTAAAGGATGAAGTTC	7066	0	A_66_P126686	Gm5921	ENSMUST00000075898	ref|PREDICTED: Mus musculus predicted gene, EG546164, transcript variant 5 (EG546164), mRNA [XM_916251]	ENSMUSG00000074034	pseudogene	Gm5921	13020.1	20417	11661.7	16042	9679.09	9567.28	7569.47	10339.3	9910.27	8959.43	3301.48	13905.2	12336.7	9646.61	3862.21	10403.7	8568.35	8027.09	11896.7	4781.2	12018.2
DATA	7692	47	148	mm|chr11:3540322-3540263		0	NA	0	TATTGCCCAGTGACCATTTCCATCTCACGCTTAACTTCCTGATGTTTTTTGGAACCATCT	7293	0	A_30_P01033104	TUG1	TUG1	lincRNA:chr11:3539796-3547536 reverse strand	ENSMUSG00000056579	processed_transcript	Tug1	140.499	187.694	380.047	53.1544	136.562	225.888	3355.11	280.261	179.403	262.279	76.1099	1562.31	679.566	89.719	306.338	236.601	119.407	368.209	125.454	161.436	1736.98
Mean	7717	48	9	mm|chr16:49216954-49210961	gb|AK006389|riken|1700026J12|nap|NAP016898-001|tc|TC1590263	0	NA	888	CTCTCAAGGAATACTAAATCCAACCATCTCTAGTCCAGAGCAAGATGCCAGACGTTCCAA	7044	0	A_51_P107959	1700026J12Rik	AK006389	gb|Mus musculus adult male testis cDNA, RIKEN full-length enriched library, clone:1700026J12 product:hypothetical INTEGRIN CD47 PRECURSOR SIGNAL GLYCOPROTEIN ANTIGEN INTEGRIN-ASSOCIATED SURFACE DETERMINANT containing protein, full insert sequence. [AK006	ENSMUSG00000073976	lincRNA	1700026J12Rik	8.38314	12.9042	10.8418	14.458	11.1043	10.2192	28.5718	9.21818	16.9434	12.6968	5.05669	14.7578	7.36637	10.7001	20.9283	12.2667	12.3407	14.7497	6.27713	16.0426	18.5799
DATA	7736	48	28	mm|chrX:148733351-148733292		0	NA	0	AAGTATCTGATATTCATGAAGACAGAGTTTCAGGGTTTCTGCCTGGAGCTACACCCTCCA	7079	0	A_30_P01025731	chrX:148732853-148761972_R	chrX:148732853-148761972_R	lincRNA:chrX:148732853-148761972 reverse strand	ENSMUSG00000087403	lincRNA	2900056M20Rik	139.271	114.185	219.64	181.206	226.724	351.993	292.885	369.351	218.952	375.972	99.2653	163.553	65.486	64.4171	53.721	101.547	71.3466	50.7787	142.163	133.421	107.226
DATA	7830	48	122	mm|chr2:151775042-151774983		0	NA	0	AACAGCCTTTACTGGCCTCATGCAGTGCTCTCAGGAACAGTGTGTGCTGTCTGGCTGCCT	7248	0	A_30_P01031128	chr2:151773018-151776377_R	chr2:151773018-151776377_R	lincRNA:chr2:151773018-151776377 reverse strand	ENSMUSG00000087004	antisense	Gm14154	167.227	175.468	167.972	133.421	138.476	155.824	205.194	142.587	134.564	158.627	258.227	229.879	206.876	187.36	229.879	175.468	303.644	176.121	200.997	199.343	161.229
DATA	7926	49	54	mm|chr12:110865304-110865363		0	NA	0	ATCCTGACGTGCCAAAGGTCCTGGCTTTCCCCTGTGTGGGTAAGGGAAGAAGAGAGTTCT	7420	0	A_30_P01027400	chr12:110842154-110883594_F	chr12:110842154-110883594_F	lincRNA:chr12:110842154-110883594 forward strand	ENSMUSG00000097451;ENSMUSG00000099249	processed_transcript	-	185.895	66.389	229.056	51.9214	199.842	201.457	133.074	109.236	1746.4	110.626	415.119	121.844	53.5898	85.6588	95.6239	73.943	63.3114	506.732	166.423	139.271	70.3402
DATA	7988	49	116	mm|chr17:035698978-035698919	ref|XM_001481016|ref|XM_001480627|ref|XM_001476805|nap|NAP102959-1	0	NA	97	TTCAAGCAGAAACAAAAGGAGGAACAGAAGAAACTCGAGGAGCTAAAAGCCAAGGCTGCC	7534	0	A_55_P1986225	LOC100048713	XM_001481016	ref|PREDICTED: Mus musculus similar to coiled-coil domain containing 72 (LOC100048713), mRNA [XM_001481016]	ENSMUSG00000059058;ENSMUSG00000092409	pseudogene	-	6036.35	7940.82	6915.59	5663.22	7209.19	6236.98	6915.59	4422.92	6202.54	6455.29	4805.11	4442.55	7439.06	7668.58	7292.05	4990.09	6735.1	8739.39	8813.24	18699.8	18097.5
DATA	8003	49	131	mm|chr19:55715218-55715159	gb|AK019762|riken|4930552P12|nap|NAP023207-001	0	NA	2357	TCATCAAGCCACAACAAACTAGCCAGTGAGCCCCGTAAACAGAATTCTTCTGCAGTTCTT	7563	0	A_55_P2387865	4930552P12Rik	AK019762	gb|Mus musculus adult male testis cDNA, RIKEN full-length enriched library, clone:4930552P12 product:unclassifiable, full insert sequence. [AK019762]	ENSMUSG00000097632	lincRNA	4930552P12Rik	271.736	213.053	205.194	236.073	296.927	338.53	176.121	189.919	263.385	493.926	241.583	329.466	243.471	266.545	240.963	465.955	151.844	147.349	509.05	255.058	263.042
DATA	8054	50	18	mm|chr13:12470689-12470748	ref|XM_919542|ref|XM_484215|nap|NAP111303-1	0	NA	301	ATCAACGTATGGATTGAGCATATCAAGCACTCAAAGAGCAGAGACAGCTTCCTGAAGCAG	7353	0	A_55_P2033845	Gm5445	XM_919542	ref|PREDICTED: Mus musculus predicted gene, EG432725, transcript variant 3 (EG432725), mRNA [XM_919542]	ENSMUSG00000094185	pseudogene	Gm5445	3533.74	4767.3	4562.94	6130.58	2651.94	2328.13	2872.97	3549.25	1669.6	2743.45	2242.24	3972.4	2553.72	3149.01	2130.59	2625.63	1990.37	3103.1	2635.01	1781.39	2475.27
DATA	8172	50	136	mm|chrX:85817485-85817426	nap|NAP061138-1|nap|NAP111052-1	0	NA	1284	GACAACTTTGCCAAGCTCATTTGCTGGTATGACAATGAATATGGCTGTAGCAACAGGGTG	7573	0	A_52_P200925	NAP061138-1	NAP061138-1	Unknown	ENSMUSG00000081892	pseudogene	Gm8864	14409.1	18699.8	10787.6	12553.4	17531.8	16899.4	14339.9	15224	15854.9	16990.8	13163.1	27636.5	24693.9	25934.1	25259.9	25604.3	23767.2	23531	25259.9	26381.6	30136.3
DATA	8195	50	159	mm|chr13:91063336-91063974	ref|NM_001100608|ref|NM_024175|ens|ENSMUST00000051955|ref|XM_001476629	0	NA	168	TTGTGCTGGAAAAAGTAGGGGTTGAGGCCAAACAGCCAAACTCTGCCATCAGGAAGTGTG	7609	0	A_55_P2033462	Gm15450	NM_001100608	ref|Mus musculus predicted gene 15450 (Gm15450), mRNA [NM_001100608]	ENSMUSG00000097987	pseudogene	Gm17786	8119.97	7072.08	5909.31	8194.6	9597.1	9951.63	9256.4	7789.59	5939.39	7903.08	11804.6	8027.09	8680.57	8368.52	6735.1	9483.48	7209.19	6437.36	6280.06	9518.47	5315.33
DATA	8240	51	40	mm|chrX:7229093-7229034	ref|XM_001475288|ref|XM_919773|gb|AK035368|riken|9530025M18	0	NA	958	TATATATATAAACAGCAAAGACAGGGTCTCCTGGGTTGAGGGGTGGAGACCTAGGATATG	7686	0	A_55_P2135521	Gm14703	XM_001475288	ref|PREDICTED: Mus musculus hypothetical LOC632264 (LOC632264), mRNA [XM_001475288]	ENSMUSG00000087644	antisense	Gm14703	107.478	94.0007	130.563	101.547	97.0939	45.2629	58.8333	69.7289	69.4606	101.958	50.6862	73.8539	57.6842	100.748	42.1142	54.4691	53.0494	71.5486	43.084	79.7399	0.01
DATA	8241	51	41	mm|chr14:70090017-70090076	ref|NM_033325|gb|AK159386|ens|ENSMUST00000022660|ens|ENSMUST00000111062	0	NA	2212	TGACATTGACTGCCAGTGGATAGACATCACCGATGTGCCCCCTGGAGACTACCTGTTCCA	7688	0	A_55_P2131348	Loxl2	NM_033325	ref|Mus musculus lysyl oxidase-like 2 (Loxl2), mRNA [NM_033325]	ENSMUSG00000034205;ENSMUSG00000094526	protein_coding;pseudogene	-	80.2548	59.138	59.2589	71.6573	73.6519	48.9975	52.0076	80.7526	98.3404	69.0781	140.499	119.145	58.0457	54.138	126.386	61.2411	64.7155	150.553	114.809	103.128	123.801
DATA	8294	51	94	mm|chr11:117473772-117473831	ref|NR_015489|gb|AK019332|ens|ENSMUST00000067484|gb|AK046435	0	NA	385	TTACCTGGGGTTGGCCGGTCTGCATAGTGTGGAGTCAGCACCAGCTGAGGATGTACACAT	7781	0	A_55_P2062314	2900041M22Rik	NR_015489	ref|Mus musculus RIKEN cDNA 2900041M22 gene (2900041M22Rik), non-coding RNA [NR_015489]	ENSMUSG00000054418	processed_transcript	2900041M22Rik	162.231	183.39	167.227	243.471	165.421	149.901	104.298	137.204	155.824	285.594	171.103	153.755	187.142	287.855	487.182	384.991	177.593	192.749	119.861	120.83	106.421
DATA	8304	51	104	mm|chr13:48630976-48630917	gb|AK160312|riken|6720427I07|nap|NAP075716-1|tc|TC1649273	0	NA	1511	TACAGCATGCAGCTTGACAATACAAATGACAATGGTTGCTGGGATAGTAGACTAACATTT	7800	0	A_55_P2279807	6720427I07Rik	AK160312	gb|Mus musculus 12 days embryo male wolffian duct includes surrounding region cDNA, RIKEN full-length enriched library, clone:6720427I07 product:unclassifiable, full insert sequence. [AK160312]	ENSMUSG00000097375	lincRNA	6720427I07Rik	1692.82	264.173	699.037	430.539	354.186	301.653	251.128	355.779	402.168	110.272	387.179	43.8157	364.01	185.03	330.532	1200.32	160.4	104.864	50.1941	418.608	76.1099
DATA	8314	51	114	mm|chr19:29578212-29578153	ref|NR_015567|gb|AK137192|riken|9530037H10	0	NA	2259	TTTGAGAATGTACTGTTCAGCTCCGTAGCCCATTTTAAAACTTGGGTTCTTTGTTCTTCG	7819	0	A_55_P2375831	A930007I19Rik	NR_015567	ref|Mus musculus RIKEN cDNA A930007I19 gene (A930007I19Rik), non-coding RNA [NR_015567]	ENSMUSG00000097855	lincRNA	A930007I19Rik	24.1088	18.5717	18.9006	21.7106	19.6034	14.8893	3.94346	53.2245	20.9745	41.4626	19.2127	16.1628	16.0452	26.911	24.9281	22.2213	0.01	0.01	0.01	25.8234	3.78316
DATA	8331	51	131	mm|chrX:18814909-18814850		0	NA	0	AAGTGAGGCCACGTGTGGGGTACCGCAACCAATTCATCATTGCCTTCTCCAGCTGCTGGA	7848	0	A_30_P01017830	chrX:18810088-18814982_R	chrX:18810088-18814982_R	lincRNA:chrX:18810088-18814982 reverse strand	ENSMUSG00000097497	lincRNA	Gm26652	58.9324	77.8861	46.8574	46.8574	33.6372	58.1733	61.5514	72.3798	52.8819	60.669	54.8092	100.435	61.4263	87.8635	107.226	105.591	44.5705	51.6592	76.1099	47.1437	88.4509
DATA	8333	51	133	mm|chr5:22437311-22437252	ref|XM_893949|nap|NAP101769-1	0	NA	579	TTGAATACATGGTTGCTGCGAACCAGCTCATTCCTGATGGCTGTGGTGTCAAATATATCC	7851	0	A_55_P2155834	Gm6564	XM_893949	ref|PREDICTED: Mus musculus predicted gene, EG625219 (EG625219), mRNA [XM_893949]	ENSMUSG00000060879	pseudogene	Gm6564	7157.55	6115.89	7472.34	8568.35	7569.47	7091.13	10934.8	7527.1	9435.88	4090.56	9220.19	10310.9	8172.02	8436.08	8335.9	7991.34	9910.27	12066.6	12145	10255.9	9910.27
DATA	8353	51	153	mm|chr16:079915015-079914956		0	NA	0	AAATAGCTTGGCTCATATGATGAGAACTGGTTCTACACACGAGCTGCTTTCACAGCATGG	7886	0	A_55_P1972097	A_55_P1972097	A_55_P1972097	Unknown	ENSMUSG00000097552	pseudogene	Rps19-ps12	1866.23	1046.67	1060.92	1470.94	1386.87	1121.07	1523.25	2016.99	1029.42	1320.67	915.24	891.5	1183.84	992.313	494.877	806.434	536.933	708.158	1490.8	1729.58	1463.6
DATA	8373	52	9	mm|chr13:95607136-95612650	ref|NM_009321|ens|ENSMUST00000046644|ref|XM_885040|ref|XM_905444	0	NA	239	TTCAGCAGATATTAGAAAGTGAAAAATACTTGGAAGAAGCCGAGGAGTATAAAGAAGCCC	7636	0	A_55_P1989511	Tbca	NM_009321	ref|Mus musculus tubulin cofactor A (Tbca), mRNA [NM_009321]	ENSMUSG00000084304	pseudogene	Gm6142	638.773	1308.25	1692.82	1428.03	806.434	1117.75	1889.33	2350.52	1896.01	806.434	988.118	1463.6	826.707	3129.58	0.01	261.699	0.01	437.554	847.172	448.491	0.01
DATA	8414	52	50	mm|chr10:66376298-66376239	gb|AK137587|riken|9830160B12	0	NA	1175	TTAAGATGCCTTGGTCATGGTGTGTCTTATCGCAGCGGCAGAAAAGTACTGAATACAAGG	7704	0	A_55_P2368098	1110002J07Rik	AK137587	gb|Mus musculus adult male bone cDNA, RIKEN full-length enriched library, clone:9830160B12 product:unclassifiable, full insert sequence. [AK137587]	ENSMUSG00000097134	lincRNA	1110002J07Rik	688.862	1060.92	1189.13	826.707	1160.93	1024.38	1396.47	14820.9	974.163	1669.6	3065.85	932.368	903.876	1386.87	4663.46	1249.61	1480.29	1415.19	1255.39	818.998	897.613
DATA	8526	52	162	mm|chr11:107206058-107206117	ref|XM_001477130|tc|TC1680676	0	NA	411	GTATCACTGGGAAATTATGTGCTGGTGTCTCCCTTCAAATAAAGTTTTATTGAAACACAA	7903	0	A_55_P2091751	LOC100046468	XM_001477130	ref|PREDICTED: Mus musculus hypothetical protein LOC100046468 (LOC100046468), mRNA [XM_001477130]	ENSMUSG00000086298	antisense	Gm11716	3013.03	2065.62	3392.5	4266.97	9017.82	5733.05	5512.96	4833.73	3287.38	4847	5450.61	1132.51	2146.65	611.535	649.037	1382.72	1359.32	493.926	1367.9	1518.51	723.051
DATA	8528	52	164	mm|chr2:128249465-128249524		0	NA	0	ACAGATGGCAGCCAAGAAGCTGGTTTCAGAGGCCAGGCTGGTGCCCAGCATGGAAACAAA	7907	0	A_30_P01021996	chr2:128249388-128250301_F	chr2:128249388-128250301_F	lincRNA:chr2:128249388-128250301 forward strand	ENSMUSG00000079053	lincRNA	Gm14010	74.0737	65.2796	68.9479	76.8494	72.9674	66.9538	73.5124	107.478	100.435	113.077	55.1014	105.591	83.873	80.6242	142.163	100.014	64.8253	62.5493	85.6588	76.4669	48.3034
DATA	8538	53	10	mm|chr2:130814025-130814084		0	NA	0	TTCTTGTTCTGTTCTGAGTACCTCCCCAAAATCAAAGGTGAGCACCCAGCTTATCCATTG	7924	0	A_55_P2015304	A_55_P2015304	A_55_P2015304	Unknown	ENSMUSG00000083953	pseudogene	Gm14049	1828.69	2350.52	1729.58	2328.13	1788.41	4338.53	2442.47	2058.52	2913.45	2553.72	2885.72	3702.89	1770.92	2168.74	10874.3	0.01	0.01	2997.08	2442.47	2830.61	0.01
DATA	8544	53	16	mm|chr5:138548280-138548339	ref|NM_133906|ref|NM_029869|ens|ENSMUST00000019660|ens|ENSMUST00000066617	0	NA	7490	ATTGGCTTCTTTGTGAAACTGATCCATATCCCTATTAATAACATTACTATGGGTGGCTGA	7936	0	A_55_P2136786	Zkscan1	NM_133906	ref|Mus musculus zinc finger with KRAB and SCAN domains 1 (Zkscan1), transcript variant 1, mRNA [NM_133906]	ENSMUSG00000081306	pseudogene	Gm15266	857.232	988.118	1192.65	1076.17	1314.15	992.313	1213.75	937.923	903.876	1396.47	1915	915.24	1217.56	1105.24	1586.17	952.765	1176.33	799.378	2997.08	1428.03	921.876
DATA	8556	53	28	mm|chr6:51433585-51433644	ref|NM_007624|ens|ENSMUST00000081455|ens|ENSMUST00000031862|ens|ENSMUST00000114446	0	NA	1684	GTTATGGTTCAATGAGCCAGAAAAGTAACTTTGTAGTATCAGAATGTCATCCAACTGTAT	7956	0	A_55_P1969072	Cbx3	NM_007624	ref|Mus musculus chromobox homolog 3 (Drosophila HP1 gamma) (Cbx3), mRNA [NM_007624]	ENSMUSG00000029836;ENSMUSG00000057886;ENSMUSG00000059647	protein_coding;pseudogene	-	1018.61	598.027	533.818	633.607	1024.38	1013.91	1297.32	633.607	762.026	478.826	949.166	0.01	1800.96	918.311	924.529	545.694	937.923	336.847	673.6	1035.83	644.621
DATA	8673	53	145	mm|chr5:149860479-149860420	ref|NM_010439|ref|NR_033603|gb|AK037928|gb|BC110667	0	NA	633	CCTACAGAACTAAAGGAAAACCTGATGCAGTGAAAATGGGGGTGGTCAAGGCTGAAAAGA	8163	0	A_55_P2025153	Hmgb1	NM_010439	ref|Mus musculus high mobility group box 1 (Hmgb1), mRNA [NM_010439]	ENSMUSG00000081522;ENSMUSG00000082615;ENSMUSG00000083471;ENSMUSG00000083704;ENSMUSG00000096065;ENSMUSG00000096354	pseudogene	-	3584.16	2732.21	2676.73	2464.83	3486.54	5968.68	2849.5	4266.97	3013.03	2396.29	6064.78	5151.51	3246.88	3927.46	12900.5	2946.38	5374.87	3987.95	3232.64	3753.05	3345.25
DATA	8685	53	157	mm|chr14:27195591-27195650		0	NA	0	GTGGCAATTCCTTGGCAGGCATTGGAGAAGCAAGGGTCTTGTCATTGATTTGCTATTTTG	8181	0	A_30_P01026820	chr14:27176059-27202735_F	chr14:27176059-27202735_F	lincRNA:chr14:27176059-27202735 forward strand	ENSMUSG00000021874	lincRNA	4933413J09Rik	21.0957	31.3228	69.1604	23.3204	30.7032	31.0251	28.3093	39.0242	11.9234	42.2886	25.6486	22.7609	25.3601	26.5367	41.91	43.3822	43.928	29.1605	29.0675	24.1815	0.01
DATA	8731	54	39	mm|chr16:50665726-50665667	nap|NAP095570-001	0	NA	708	TCAGAGCTTATCCAGAAGTACCTAAGTGTGAGTGGTTGGCTCAGAGCTTATCCAGAAGTA	7977	0	A_66_P117682	NAP095570-001	NAP095570-001	Unknown	ENSMUSG00000083692	pseudogene	Gm9575	1382.72	1108.91	531.94	903.876	751.183	478.826	851.17	429.26	952.765	1624.19	247.724	361.669	945.24	699.037	651.205	620.499	548.631	2885.72	1562.31	2451.81	1630.4
DATA	8763	54	71	mm|chr4:135312529-135312470	nap|NAP071116-1|nap|NAP018852-001	0	NA	81	AAGGCCGTGCCGGAAGAGTTGGGAATGGATGATGATCCTGTTCCTTTACCAAATGTTAAT	8031	0	A_52_P542970	NAP071116-1	NAP071116-1	Unknown	ENSMUSG00000082743	pseudogene	Gm12988	1433.04	2130.59	2016.99	1533.69	1630.4	1518.51	1035.83	1302.18	2207.49	1200.32	1490.8	0.01	2065.62	1762.97	1814.13	2310.42	2185.98	1540.11	1183.84	2058.52	1255.39
DATA	8817	54	125	mm|chr10:127513224-127513297	ref|NM_019766|ens|ENSMUST00000084771|ens|ENSMUST00000052798|ref|XM_001478859	0	NA	867	AGCTCTAAAGGCAGATATGCTGTACTTTCCTCCTCTAACCCAGTTGTCAACCTCTTTTTT	8128	0	A_55_P2018542	Ptges3	NM_019766	ref|Mus musculus prostaglandin E synthase 3 (cytosolic) (Ptges3), mRNA [NM_019766]	ENSMUSG00000040078;ENSMUSG00000071072	protein_coding;pseudogene	-	897.613	992.313	564.952	1086.05	864.526	6036.35	1505.56	1415.19	1183.84	259.209	1046.67	604.812	1275.75	2369.2	4352.07	496.596	1554.93	1449.57	1003.52	1677.38	1229.04
DATA	8891	55	35	mm|chr14:26708442-26708383	ref|NM_207229|ens|ENSMUST00000100809|ens|ENSMUST00000052286|ens|ENSMUST00000100820	0	NA	266	GAACTGGCTTCAAACCTTCCCACAGGGCCCTTCAGCCCCAAACCTGACTTGCTTGGAGAT	8255	0	A_55_P1966332	Plac9	NM_207229	ref|Mus musculus placenta specific 9 (Plac9), mRNA [NM_207229]	ENSMUSG00000072674;ENSMUSG00000094800;ENSMUSG00000095304	protein_coding;pseudogene	-	148.325	159.919	215.149	172.165	159.919	233.063	271.736	225.191	236.601	280.261	265.937	259.209	134.564	143.645	196.096	182.664	111.966	141.222	237.448	268.501	173.471
DATA	9005	55	149	mm|chr11:32085545-32085604	nap|NAP101328-1	0	NA	597	TTTGATGCCACCTCCAAGACCTACAGCTACCTGAACCCTGACCTCTGGAAAGAGACTGTG	8470	0	A_55_P2015936	NAP101328-1	NAP101328-1	Unknown	ENSMUSG00000081613	pseudogene	Gm12109	19203.2	22723	22723	26977.4	18097.5	19885.2	21068.4	19062.6	17242.1	16397.6	9518.47	19062.6	13333.8	15105	12697.7	18699.8	12792.4	15105	20247.7	11066.1	19203.2
DATA	9007	55	151	mm|chrX:103555839-103555780	tc|TC1676893	0	NA	320	GCTGTTTTGTGTGCTGTTGCTATTCAGTACTTCCTGTTCATATAGTCAATTATTTAGAAG	8474	0	A_55_P2160691	TC1676893	TC1676893	tc|Q6DFV6_MOUSE (Q6DFV6) Gene model 784 (Fibronectin domain-containing protein 3c), partial (8%) [TC1676893]	ENSMUSG00000083814	pseudogene	Gm5133	708.158	129.143	373.954	134.159	255.727	134.159	100.435	201.457	135.626	107.726	118.247	35.6346	157.27	128.74	94.3514	95.4403	336.094	206.876	255.058	0.01	54.0249
DATA	9065	56	45	mm|chr1:162823599-162823658	ens|ENSMUST00000085589|ens|ENSMUST00000105087|ref|XM_885137|ref|XM_916980	0	NA	348	ATTGATGTGGCCAAAGTCAATACCCTGATAAGGCCCGATGGAGAGAAGAAGGTGTATGTT	8274	0	A_55_P2039572	ENSMUST00000085589	ENSMUST00000085589	ref|PREDICTED: Mus musculus predicted gene, EG620750 (EG620750), mRNA [XM_885137]	ENSMUSG00000057499	pseudogene	Gm6177	6010.41	9862.25	10743.4	13163.1	7265.45	6915.59	17116.5	22723	11215	6875.5	9567.28	5642.08	8739.39	12697.7	7379.1	6350.5	7379.1	11500.8	19203.2	7903.08	13905.2
DATA	9120	56	100	mm|chr7:63188512-63188453	nap|NAP096688-001	0	NA	1331	GCTTCTTCACAATCATTGTGGGGATATTTTTGTTGCATGCCTTTAAAGATGTCAGTGTTA	8377	0	A_55_P2092989	NAP096688-001	NAP096688-001	Unknown	ENSMUSG00000082197	pseudogene	Gm8577	211.44	333.403	628.404	300.597	317.109	313.702	437.554	627.026	480.797	110.108	279.368	2790.6	295.323	107.478	197.808	144.578	566.78	251.128	638.773	386.404	435.772
DATA	9180	56	160	mm|chr13:96100607-96100666	ref|NR_034043|gb|AF357397|gb|BB702290	0	NA	41	AAGACCTCCAACAGTAAAGGGCTGCCCGGCCAAAGAATGTCCTCTCTATCACCGTGGAGG	8493	0	A_55_P2351193	Snora47	NR_034043	ref|Mus musculus small nucleolar RNA, H/ACA box 47 (Snora47), small nucleolar RNA [NR_034043]	ENSMUSG00000088108	snoRNA	Snora47	41.7668	64.4938	31.6339	43.3359	44.9853	93.2141	88.0634	117.618	57.199	69.2472	35.1676	94.9776	34.8423	26.3378	73.1526	30.5982	28.4179	0.01	63.5338	69.3716	107.052
DATA	9216	57	32	mm|chr2:161042041-161042100	ens|ENSMUST00000088383|gb|AY512933|nap|NAP125212-1|tc|TC1595587	0	NA	117	GGGCAAAACGGTGTGGGTGTGAGTAGGACTCTGGTCTCTCAGCAACCTAAGATGAAATAG	8557	0	A_55_P2158006	ENSMUST00000088383	ENSMUST00000088383	ens|Putative uncharacterized protein [Source:UniProtKB/TrEMBL;Acc:Q6R5F0] [ENSMUST00000088383]	ENSMUSG00000067745	lincRNA	Gm14243	72923.5	18856.5	68263.7	32827.4	46771.3	23936.1	24253.6	40712.1	66130.4	61460.2	38309.4	29245.9	42346.8	13587.3	39598.4	18230.4	68263.7	46216.2	39598.4	11215	18699.8
DATA	9273	57	89	mm|chr11:33056991-33056689	ref|NM_008722|gb|AK005498|gb|AK005420|ens|ENSMUST00000101375	0	NA	655	ATCTGTACGAGATACCCCAGCCAAAAATGCACAAAAATCAAACCTAAATGGAAAAGACTT	8656	0	A_55_P1954965	Npm1	NM_008722	ref|Mus musculus nucleophosmin 1 (Npm1), mRNA [NM_008722]	ENSMUSG00000057113;ENSMUSG00000081603;ENSMUSG00000090602	protein_coding;pseudogene	-	8769.44	9354.2	7235.67	12145	7112.82	7569.47	8568.35	9720.29	4847	4538.19	9083.06	4527.49	6455.29	6783.17	8598.14	6635.55	7426.23	7647.73	5485.01	5061.82	4051.92
DATA	9501	58	153	mm|chr5:92794367-92794426	tc|TC1609387	0	NA	2992	AATTAAAAAGAAGTTTCCTTTGCAAATTGGAAGGGTGGCCCTGGGCAGTGAGGCTAGTCT	8763	0	A_55_P1994302	TC1609387	TC1609387	tc|Q8CI33_MOUSE (Q8CI33) Cwf19l1 protein, partial (53%) [TC1609387]	ENSMUSG00000082068	pseudogene	Gm2673	154.461	162.741	158.627	158.931	194.302	180.076	255.058	527.216	334.435	473.234	255.727	244.748	172.538	190.504	245.587	181.206	146.544	122.865	156.623	167.227	218.952
DATA	9521	59	9	mm|chr12:112907846-112907787	ref|NM_021273|ens|ENSMUST00000001304|gb|BC106109|gb|BC015271	0	NA	1197	ACTACTCATTGAGATGGAGCAACGGCTCGAGCAGGGTCAGGCAATCGATGACCTCATGCC	8795	0	A_55_P1976224	Ckb	NM_021273	ref|Mus musculus creatine kinase, brain (Ckb), mRNA [NM_021273]	ENSMUSG00000083679	pseudogene	Gm12892	132.559	50.9244	85.2464	98.8074	112.242	64.7155	137.445	87.8635	222.711	84.42	122.422	84.1647	0.01	68.442	59.2589	92.6485	35.039	70.4713	89.719	226.724	83.873
DATA	9649	59	137	mm|chr3:40705865-40705806	ref|NM_001129886|ens|ENSMUST00000099124|ens|ENSMUST00000099123|gb|AK077188	0	NA	551	AAGAATGTTTTAGTAACTGGAGGATTTTTTGGAGGCTTTCTGCTCGGTATGGCATCCTAA	9024	0	A_55_P2125496	Gm10731	NM_001129886	ref|Mus musculus predicted gene 10731 (Gm10731), mRNA [NM_001129886]	ENSMUSG00000074619;ENSMUSG00000074620	pseudogene	-	2185.98	3364.73	2760.49	2790.6	3659.51	7829.31	3265.51	6735.1	6300.1	2495.81	1933.48	4609.91	2635.01	2921.69	1896.01	1859.69	6224.02	5151.51	4958.68	6437.36	8598.14
DATA	9741	60	65	mm|chr19:5795832-5795773		0	NA	0	CCAGCCTCAGTGTTGAACTCTTGATAATTAACTGCATTGTCTTTCAGGTTATGCCCAATT	8898	0	A_30_P01020325	NEAT2	NEAT2	lincRNA:chr19:5795689-5802671 reverse strand	ENSMUSG00000092341	lincRNA	Malat1	1050.65	754.48	888.008	470.784	876.403	1249.61	2294.07	551.69	423.003	799.378	540.627	1054.81	1264.58	2524.73	4147.51	1523.25	1947.4	1264.58	3170.94	876.403	625.567
DATA	9830	60	154	mm|chr2:70456771-70456712	ref|XM_001473460|ref|XM_001475843|ref|XM_001476745|ref|XM_001480078	0	NA	1014	AGTAAGGATGCGAATGTTCCTGCAGAAAATGGAGATGCCAAAACAGACCAGGCACAGAAA	9056	0	A_55_P2011490	Gm16510	XM_001473460	ref|PREDICTED: Mus musculus similar to High mobility group nucleosomal binding domain 2 (LOC100039766), mRNA [XM_001473460]	ENSMUSG00000086699	pseudogene	Gm16510	493.926	491.218	420.575	491.218	720.482	551.69	635.525	903.876	364.01	527.216	455.262	334.435	123.801	207.276	92.1605	192.749	206.876	150.926	213.74	312.111	402.168
DATA	9842	61	2	mm|chr6:31235003-31235062		0	NA	0	GTGGGAGGAAGTCACAGCATCTACTTCTGAATCTGTGCTTGCCTTGAGGAAAAACGGCAT	9076	0	A_30_P01030148	chr6:31233512-31241062_F	chr6:31233512-31241062_F	lincRNA:chr6:31233512-31241062 forward strand	ENSMUSG00000087380	processed_transcript	2210408F21Rik	314.175	2379.53	264.926	348.192	377.433	496.596	1382.72	334.435	373.954	524.857	228.318	813.288	1050.65	593.323	754.48	818.998	691.807	566.78	1013.91	1281.3	742.43
DATA	9919	61	79	mm|chr1:61132656-61132715	ref|XM_001477539|ref|XM_001479104|ref|XM_484874|ref|XM_908387	0	NA	161	TATCTGAAGGAGGTCACTTTAAAGAAGCAATGTGTGCCATTCGGGCGGTATAATGGAGTC	9217	0	A_55_P2086087	Rpl17-ps1	XM_001477539	ref|PREDICTED: Mus musculus similar to Rpl17 protein, transcript variant 1 (LOC100048838), mRNA [XM_001477539]	ENSMUSG00000082804	pseudogene	Rpl17-ps1	1486.25	1415.19	2047.79	2175.47	3076.73	2856.07	3694.13	2213.02	3129.58	2475.27	3246.88	2156.29	1342.62	1655.87	1287.78	2328.13	1404.69	1896.01	3319.35	3182.82	2524.73
DATA	9953	61	113	mm|chrX:73492386-73492327	ref|XM_001475884|ref|XM_001476423	0	NA	605	GGCCTCCTAAGTATGTCCAGATTTTACATGGGTGTCCTTGGTGGTTGTACTGGACATTTT	9275	0	A_55_P2021345	Gm14717	XM_001475884	ref|PREDICTED: Mus musculus hypothetical protein LOC100041147 (LOC100041147), mRNA [XM_001475884]	ENSMUSG00000086207	antisense	Gm14717	114.494	136.252	102.228	105.877	100.435	75.6957	53.2245	61.2411	81.4886	77.4058	45.0935	41.2741	93.7734	81.4886	95.9736	116.266	164.207	128.039	42.0045	33.9062	31.2079
DATA	9962	61	122	mm|chr2:94092453-94092394		0	NA	0	TTTGTCTCTGGCAGGCTCCCCTTGAATCATATCCAGATGGCTACCATTTACTTCCTTTTC	9290	0	A_30_P01017843	chr2:94082835-94101939_R	chr2:94082835-94101939_R	lincRNA:chr2:94082835-94101939 reverse strand	ENSMUSG00000075020	lincRNA	E530001K10Rik	99.4388	170.322	105.877	130.563	185.895	348.192	73.943	93.0053	135.008	182.664	111.442	144.922	117.419	121.599	143.022	369.351	106.421	138.098	137.445	136.562	133.72
DATA	9980	61	140	mm|chr16:77691493-77691552		0	NA	0	GTGTGATGTTCTATATTTATGAGACCCATAGCAAACTGTGAAGAGATAACAGAATGCTTT	9324	0	A_30_P01024768	chr16:77670599-77691642_F	chr16:77670599-77691642_F	lincRNA:chr16:77670599-77691642 forward strand	ENSMUSG00000090386	processed_transcript	2810055G20Rik	21.2511	28.4179	65.7767	13.5829	35.1012	22.5054	82.2091	30.6382	26.911	14.0721	11.2302	0.01	12.5234	12.882	18.9308	19.8953	31.1583	9.94225	29.1605	0.01	0.01
DATA	10030	62	26	mm|chr7:070751126-070751185		0	NA	0	AATGAAAACCTACATCCTCACCACAATGCGGAGGCCAAAAAGAAGTTCAAGGACCCCAAT	9119	0	A_55_P2064038	A_55_P2064038	A_55_P2064038	Unknown	ENSMUSG00000093751	pseudogene	Gm3307	1437.68	1956.34	966.759	1866.23	1367.9	3200.4	2041.44	1376.24	1866.23	2222.39	2804.19	1287.78	1458.14	1630.4	7569.47	1281.3	2345.62	1758.15	1586.17	2516.67	1287.78
DATA	10031	62	27	mm|chr4:126342698-126342757	nap|NAP094021-001	0	NA	225	AAGTACATGAAGATCAAGTCCTTGGAGAAGATCTACCTGTTCTCCCTGCCTATTAAGGAG	9121	0	A_55_P2099061	NAP094021-001	NAP094021-001	Unknown	ENSMUSG00000081210	pseudogene	Gm12933	6087.98	10787.6	5252.31	6706.99	6333.78	4705.67	4352.07	6115.89	4781.2	5209.4	1128.47	6942.54	7235.67	5151.51	1486.25	6507.27	3450.48	4324.8	5053.07	2774.6	5599.37
DATA	10078	62	74	mm|chr13:98259570-98259629	ref|XM_001473741|ref|XM_001477186	0	NA	406	AAATATGCAGTCTTGTGCTGATGTGTGTTTATGTGGTCAGGAGGAGAGACAGCATCCAGA	9209	0	A_55_P2147036	Gm2373	XM_001473741	ref|PREDICTED: Mus musculus hypothetical protein LOC100039691 (LOC100039691), mRNA [XM_001473741]	ENSMUSG00000078952	lincRNA	Gm2373	711.517	225.191	415.119	273.865	250.419	284.716	130.98	92.4893	274.885	392.288	304.407	196.891	274.885	196.891	310.632	218.952	638.773	515.928	238.487	72.7789	109.576
DATA	10097	62	93	mm|chr4:128545798-128545739		0	NA	0	TGTCTCTTGTGACTTCAACAGCAACTCCTACTCTTCAGTTTTAATGCTGGGGCTGGCATT	9242	0	A_55_P2124096	A_55_P2124096	A_55_P2124096	Unknown	ENSMUSG00000084011	pseudogene	Gm12969	16644.2	20599.7	13020.1	15854.9	19885.2	20077.4	12958.6	16042	20417	21263.7	15224	31957.9	26381.6	29245.9	24693.9	30815.9	29436.4	27636.5	28489.6	27266.8	31551.4
DATA	10101	62	97	mm|chr14:55717633-55717692	ref|NM_153083|gb|BC096537|ens|ENSMUST00000050575|gb|AK178674	0	NA	2639	CCTGTCAATGAAAACAGAGAATCACTCAAATTATGCCACTTCACAGCTAACACCTTCGTT	9250	0	A_52_P674357	Thtpa	NM_153083	ref|Mus musculus thiamine triphosphatase (Thtpa), mRNA [NM_153083]	ENSMUSG00000045691;ENSMUSG00000093452	processed_transcript;protein_coding	-	256.149	296.927	654.516	229.879	430.539	353.494	434.367	538.95	178.92	178.92	218.525	321.359	423.003	204.641	318.979	460.347	614.17	200.997	407.281	491.218	512.275
DATA	10139	62	135	mm|chr11:77725706-77725647	ref|NR_033549|ens|ENSMUST00000068419|gb|AK036145|riken|9630040P08	0	NA	3336	TCTTAGGGCTTGCTGTTCTTCATAGGTCTTCTCCAGCAGGTCTCTCATTTTATTTTATTG	9315	0	A_66_P101394	Gm11190	NR_033549	ref|Mus musculus predicted gene 11190 (Gm11190), non-coding RNA [NR_033549]	ENSMUSG00000055045	lincRNA	Gm11190	79.3252	68.3186	50.9244	74.2382	67.0302	64.1068	88.9364	154.136	73.8539	91.977	28.0794	50.1148	44.9036	40.2413	30.9346	0.01	37.3852	34.4512	0.01	7.91581	0.01
DATA	10269	63	101	mm|chr1:162823656-162823715	ens|ENSMUST00000085589|ref|XM_885137|ref|XM_916980|gb|XR_004995	0	NA	405	GTTCGCTTGGCTCCTGATTATGATGCCCTAGATGTTGCCAGCAAGATTGGGATCATTTAA	9550	0	A_55_P2012669	ENSMUST00000085589	ENSMUST00000085589	ref|PREDICTED: Mus musculus predicted gene, EG620750 (EG620750), mRNA [XM_885137]	ENSMUSG00000057499	pseudogene	Gm6177	9807.43	10310.9	11896.7	13905.2	11896.7	12279.5	26977.4	19582.3	11431.9	10255.9	16990.8	8638.53	10787.6	10743.4	9396.08	8119.97	11112.6	9910.27	16279.7	13587.3	11606.3
DATA	10286	63	118	mm|chr19:5834662-5834603		0	NA	0	CTCGTGTGAGTATTCAACTGTCCCAAGTCGTCTTGATTTTCTTCCTGTACAACAATAAGG	9582	0	A_30_P01025818	chr19:5834117-5835940_R	chr19:5834117-5835940_R	lincRNA:chr19:5834117-5835940 reverse strand	ENSMUSG00000092274	lincRNA	Neat1	5287.56	2161.14	5663.22	1915	2047.79	3113.69	6680	2564.52	2635.01	5075.97	11431.9	1655.87	1160.93	839.772	1179.59	3255.3	4480.51	3511.59	894.216	794.363	2743.45
DATA	10312	63	144	mm|chr7:149762016-149761957		0	NA	0	AAGCTGAAAGAACAGATGGTGTCAACATTTTGAAAGAGCAGACTCATAGCACCCACCCAC	9627	0	A_30_P01028007	H19	H19	lincRNA:chr7:149761435-149764019 reverse strand	ENSMUSG00000000031	lincRNA	H19	14147.6	21263.7	28111.7	24253.6	15224	19367.9	8813.24	20247.7	17896.5	20247.7	16042	3631.33	3216.7	3319.35	4472.44	1943.39	2495.81	2495.81	1065.51	3355.11	5151.51
DATA	10322	63	154	mm|chrX:147141681-147141622	nap|NAP061257-1	0	NA	1153	AGGAAAAGGCCAGAGTCATCACAGAAGAGAAGAACTTTAAGGCTTTGCCAGTCTCCGAAT	9646	0	A_55_P2016838	NAP061257-1	NAP061257-1	Unknown	ENSMUSG00000082961	pseudogene	Gm15131	2676.73	3987.95	3972.4	4002.86	2774.6	3374.6	4461.08	5512.96	3972.4	3246.88	3873.82	5762.26	3255.3	7235.67	4242.93	2899.22	5151.51	4781.2	4562.94	3549.25	4653.53
DATA	10323	63	155	mm|chr10:80673514-80673573	gb|AK136697|riken|9230023N21	0	NA	2950	GTGGCCTTTGTGAACTATGATGAACAACAAACATGTCAGACGTGGTTTTTTAGAATTTTT	9648	0	A_55_P2404554	2310050B05Rik	AK136697	gb|Mus musculus adult male epididymis cDNA, RIKEN full-length enriched library, clone:9230023N21 product:hypothetical protein, full insert sequence. [AK136697]	ENSMUSG00000085779	antisense	2310050B05Rik	74.8166	167.593	74.2382	163.121	116.602	119.645	248.81	126.661	86.3998	197.808	20.8975	0.01	198.403	373.954	156.128	210.756	128.367	204.641	219.993	333.403	147.027
DATA	10376	64	44	mm|chr11:3540382-3540323		0	NA	0	CAACTTCATGGGCAAAGATTAAGCTCTCTATATCTGGTCGTATCCTGGATGCTAGTTTTT	9449	0	A_30_P01022467	TUG1	TUG1	lincRNA:chr11:3539796-3547536 reverse strand	ENSMUSG00000056579	processed_transcript	Tug1	97.0939	122.085	224.635	69.7289	114.494	159.919	2732.21	1189.13	124.837	204.641	163.553	1046.67	393.666	80.7526	321.359	103.128	108.402	272.872	85.8143	213.74	1586.17
DATA	10410	64	78	mm|chr17:082591590-082591525		0	NA	0	ATCCATTGTTGCAAAGAAACTAGGAGAGATGTGGAACAACACTGCAGCGGATGACAAGCA	9511	0	A_55_P2043531	A_55_P2043531	A_55_P2043531	Unknown	ENSMUSG00000098412	pseudogene	RP23-292F17.1	3736.64	3433.66	3232.64	3862.21	1956.34	5229.54	3013.03	3631.33	3892.85	3319.35	4914.46	5712.68	3120.85	4621.15	15563.2	2442.47	4324.8	3138.45	3089.53	3522.81	3129.58
DATA	10443	64	111	mm|chr2:119013803-119013862		0	NA	0	ATAACACAAACGCCGATGTATTGCTCTGAAGAAGCAACGCACTAAGAAGAACAGGAGGAG	9570	0	A_55_P2183688	A_55_P2183688	A_55_P2183688	Unknown	ENSMUSG00000081572	pseudogene	Gm14138	7755.41	7647.73	12407.5	17728.1	7379.1	4847	8172.02	5091.16	9567.28	5850.2	6706.99	11335.7	10141.4	6455.29	5240.8	5136.82	4165.83	7325.78	7618.25	4133.93	6064.78
DATA	10446	64	114	mm|chr2:154891380-154891321	ref|NM_016661|ens|ENSMUST00000054607|ref|XM_001002625|gb|AK210737	0	NA	442	GCATTGAGCAGACGCTGCACTTCAAGGACGGACCCCTCAACATGATTCTGGATGATGGTG	9576	0	A_52_P176160	Ahcy	NM_016661	ref|Mus musculus S-adenosylhomocysteine hydrolase (Ahcy), mRNA [NM_016661]	ENSMUSG00000027597;ENSMUSG00000048087;ENSMUSG00000048538	protein_coding;pseudogene	-	473.234	496.596	434.367	327.29	522.89	881.695	296.022	5939.39	924.529	942.449	392.288	500.073	493.926	259.833	1033.36	413.219	448.491	713.301	202.174	751.183	384.991
DATA	10497	65	1	mm|chr7:96658941-96659000	gb|AK006119|ens|ENSMUST00000032858|gb|AK015592|gb|AK131801	0	NA	277	GAAGTCCTTCCCAAAAATGCTAAACCTGCCATCGTAGCCATAAATCTGCCTCTTCCTGCG	9664	0	A_66_P113599	Prss23	AK006119	gb|Mus musculus adult male testis cDNA, RIKEN full-length enriched library, clone:1700019G06 product:hypothetical protein, full insert sequence. [AK006119]	ENSMUSG00000030623	antisense	1700019G06Rik	96.4851	3883.02	104.298	50.2935	62.2486	251.128	69.3716	62.9347	138.098	67.1999	66.1447	5733.05	1606.15	3913.21	2303.36	4352.07	2936.46	2230.95	2222.39	5984.68	2946.38
DATA	10521	65	25	mm|chrX:77306558-77306499	nap|NAP061123-1	0	NA	493	TGGATGCCATGTCCCTGACATATCAGACCTTCAGGAAGAAGTTCACAGAGGTGGTGGAAG	9707	0	A_66_P128694	NAP061123-1	NAP061123-1	Unknown	ENSMUSG00000080847	pseudogene	Gm4773	402.168	1591.39	314.175	726.561	514.292	427.756	577.696	1570.53	625.567	300.597	112.613	433.349	708.158	506.732	160.4	1139.93	0.01	635.525	321.359	781.508	942.449
DATA	10524	65	28	mm|chr12:110981965-110982024		0	NA	0	TTAATGACGAATATAACACAGATGGCCTGTTTTCAATACCACCTGCCACTCCGGTCACTC	9711	0	A_30_P01029937	chr12:110973190-110987668_F	chr12:110973190-110987668_F	lincRNA:chr12:110973190-110987668 forward strand	ENSMUSG00000097391	lincRNA	Mirg	111.675	158.931	108.612	103.56	138.757	154.136	286.102	322.16	173.089	181.206	679.566	257.372	124.245	0.01	317.109	160.865	0.01	282.509	205.925	198.403	255.058
DATA	10563	65	67	mm|chr11:115511092-115508141	nap|NAP111299-1	0	NA	321	TCTGTCAAGTTTGGAAATGATGTGCAGGACTTCAGGGTGCTCCGTGATGGAGCCGGGAAG	9783	0	A_66_P102062	NAP111299-1	NAP111299-1	Unknown	ENSMUSG00000081121	pseudogene	Gm12791	222.711	336.847	607.231	336.847	509.05	336.094	184.206	55.8159	2230.95	717.451	418.608	582.714	359.208	244.748	831.076	236.073	480.797	332.045	1033.36	961.244	440.239
DATA	10581	65	85	mm|chr14:21506521-21506462	gb|AK018074|riken|6230400D17|nap|NAP018147-001|tc|TC1590826	0	NA	1491	TACTATGTGGGTAGGCTGTGCTGGGATTTTCCTAAGGGCTTCAATTACAGGTGTAAACCT	9816	0	A_55_P2324360	6230400D17Rik	AK018074	gb|Mus musculus 11 days embryo head cDNA, RIKEN full-length enriched library, clone:6230400D17 product:hypothetical protein, full insert sequence. [AK018074]	ENSMUSG00000097577	lincRNA	6230400D17Rik	2032.2	533.818	1013.91	664.965	921.876	1054.81	587.421	669.988	307.361	627.026	673.6	418.608	431.861	419.681	679.566	551.69	955.473	589.674	754.48	553.408	258.227
DATA	10659	65	163	mm|chr6:145264785-145264726		0	NA	0	ATCTTCAAGTTCATCATTGGCAACATTGAGAAGTACCGTCCACACTGCGAGCTGCTGATT	9951	0	A_55_P2069995	A_55_P2069995	A_55_P2069995	Unknown	ENSMUSG00000083962	pseudogene	Gm15707	945.24	2185.98	1155.52	1518.51	1005.78	1486.25	535.338	2804.19	2051.84	1264.58	688.862	10613.6	5850.2	4958.68	6977.05	7755.41	9083.06	8598.14	5626.33	8920.1	10831.4
DATA	10715	66	55	mm|chr5:75362316-75362375	ens|ENSMUST00000101121|gb|AK144140|riken|G430035M07|tc|TC1594341	0	NA	1355	CTTCCCGAGTGCCCTGCCATAATACCCTGCTGTAAAATGTATTATTTTTAATATAAGTAT	9761	0	A_55_P2147402	ENSMUST00000101121	ENSMUST00000101121	ens|predicted gene 6116 Gene [Source:MGI Symbol;Acc:MGI:3644088] [ENSMUST00000101121]	ENSMUSG00000072874	lincRNA	Gm6116	112.497	115.19	103.56	100.748	119.145	129.408	128.039	68.3186	119.145	153.462	204.641	183.744	107.226	131.754	562.787	184.667	123.998	115.962	161.229	145.486	185.895
DATA	10736	66	76	mm|chr7:88674381-88674440		0	NA	0	TTGCGTTTAGCTCTGTTAACCATTGACAGTAAGGTAAGCATGTCTTCAGCGTTCATGGCT	9802	0	A_30_P01019332	chr7:88668435-88674440_F	chr7:88668435-88674440_F	lincRNA:chr7:88668435-88674440 forward strand	ENSMUSG00000097277	lincRNA	2900076A07Rik	431.861	1249.61	321.359	768.635	419.681	599.596	444.577	498.386	765.553	351.993	189.919	262.279	1619.76	1099.16	246.751	5303.73	604.812	502.742	1661.06	1486.25	425.154
DATA	10741	66	81	mm|chr2:162808140-162808081	nap|NAP070959-1|nap|NAP060997-1	0	NA	867	AACAGCCACTCTCACTCTTCCACCTTTGGTGTTGGGACTGGCATTGCTCTCAATGACAAC	9810	0	A_55_P1967332	NAP070959-1	NAP070959-1	Unknown	ENSMUSG00000080962	pseudogene	Gm11453	21.6662	19.9617	28.5526	26.5029	29.8268	55.5108	63.776	4.03938	24.7292	41.8589	25.153	0.01	17.5888	0.01	28.0794	40.3336	24.7944	21.2907	0.01	0.01	0.01
DATA	10909	67	85	mm|chr7:38457152-38457211	gb|AK015707|riken|4930505M18|nap|NAP025391-001	0	NA	1075	GCAATCTTCTCACTGTCAAATATAGTTGAAAATTCTACTATCATAAGAGAGGAAGGGGGG	10105	0	A_55_P2282904	4930505M18Rik	AK015707	gb|Mus musculus adult male testis cDNA, RIKEN full-length enriched library, clone:4930505M18 product:unclassifiable, full insert sequence. [AK015707]	ENSMUSG00000093540	processed_transcript	4930505M18Rik	6.58398	5.03867	5.52352	5.57789	3.277	3.24505	30.253	43.3359	27.6153	27.4717	7.84491	42.4988	5.87759	7.72144	6.68755	6.81099	3.33947	3.24098	35.3758	0.01	59.138
DATA	10980	67	156	mm|chr2:26768201-26768260	ens|ENSMUST00000071172|ref|XM_001473574|ref|XM_001475688|ref|XM_001480527	0	NA	505	TCCTACCTGCCCTGCGTCGAAAAATGGGGGTGCCCTATTGCATCATCAAGGGAAAGGCCA	10232	0	A_55_P2051176	ENSMUST00000071172	ENSMUST00000071172	ref|PREDICTED: Mus musculus similar to Ribosomal protein L7a (LOC100045049), mRNA [XM_001473574]	ENSMUSG00000083826	pseudogene	Gm13039	2936.46	4041.05	2684.75	3669.79	3246.88	3103.1	3828.58	4201.31	4527.49	4871.33	3392.5	2495.81	4422.92	5416.29	2899.22	5036.68	2303.36	3392.5	5762.26	2213.02	5984.68
DATA	11044	68	56	mm|chr13:97905309-97905250	ref|NM_021552|gb|AK019991|ens|ENSMUST00000073456|ens|ENSMUST00000070076	0	NA	450	GGGCCAGTCGAGAGCAAAAGTCCTTTCTAACATGATTAAGCAGAAACGGAAAGAAAAGGC	10056	0	A_55_P2027906	Nsa2	NM_021552	ref|Mus musculus NSA2 ribosome biogenesis homolog (S. cerevisiae) (Nsa2), mRNA [NM_021552]	ENSMUSG00000060739;ENSMUSG00000081325	protein_coding;pseudogene	-	587.421	638.773	751.183	1514.92	971.051	985.019	1123.66	726.561	711.517	2750.54	1271.08	463.496	942.449	995.911	667.388	2255.17	776.153	362.851	691.807	884.409	448.491
DATA	11079	68	91	mm|chr11:37480649-37480708	ref|XM_001472488|ref|XM_001474071	0	NA	556	TTGAAACAGCTTCTCACTAATATGCCAGGCTGACACTGAACTTGCTCTGTAACCCAGACA	10118	0	A_55_P2164794	Gm12128	XM_001472488	ref|PREDICTED: Mus musculus hypothetical protein LOC100039148 (LOC100039148), mRNA [XM_001472488]	ENSMUSG00000087388	lincRNA	Gm12128	78.5992	52.8819	87.8635	149.496	42.7897	43.5895	522.89	47.4428	95.9736	63.6644	89.0982	0.01	36.2604	53.5898	43.3822	44.4387	51.5533	36.7624	51.0008	0.01	46.2021
DATA	11098	68	110	mm|chr4:71031896-71031837	ref|XM_001474183|ref|XM_001477526	0	NA	406	AGTGGCTGAAGAAAATTAGAGCCCATAGAGGGCTGCGCCACTTTTGGGGCCTTCGTGTCC	10153	0	A_55_P2065239	Rps18-ps1	XM_001474183	ref|PREDICTED: Mus musculus similar to ribosomal protein (LOC100039979), mRNA [XM_001474183]	ENSMUSG00000083914	pseudogene	Rps18-ps1	8194.6	9483.48	9156.6	10141.4	13020.1	11215	14905.9	8479.07	7112.82	8598.14	9017.82	9292.81	9435.88	8092.47	9156.6	7903.08	9435.88	8479.07	9910.27	9396.08	6798.73
DATA	11106	68	118	mm|chr2:26501405-26501464	gb|AK030770|ref|XM_001475516|ref|XM_001478084|ref|XM_488938	0	NA	3884	GGCCTAACACCCACTCCTCCCCCAAGTCTGCATTCAATAAATTCGGTGGATATCACTCAA	10167	0	A_55_P2079020	5730588L14Rik	AK030770	gb|Mus musculus 8 days embryo whole body cDNA, RIKEN full-length enriched library, clone:5730588L14 product:unclassifiable, full insert sequence. [AK030770]	ENSMUSG00000086775	antisense	5730588L14Rik	208.352	283.836	263.385	322.16	310.632	281.912	310.632	349.366	308.514	354.186	577.696	410.09	291.35	313.702	872.544	306.338	271.736	323.914	336.094	460.347	364.01
DATA	11146	68	158	mm|chr9:122588351-122588410		0	NA	0	ATCAATACACTTACAACAGATAGCTGGATGTTGGGCGGTGTGGTGGAGGAGAAGAATGTA	10237	0	A_30_P01018855	chr9:122481619-122588714_F	chr9:122481619-122588714_F	lincRNA:chr9:122481619-122588714 forward strand	ENSMUSG00000097736	lincRNA	9530059O14Rik	46216.2	18376.6	43153.2	29895.5	12900.5	8598.14	8739.39	12145	24949.4	18505.9	9762	9054.74	21068.4	14339.9	18505.9	20599.7	24487.2	21068.4	12900.5	5136.82	9483.48
DATA	11170	69	18	mm|chr14:53957362-53957421	ref|XM_622800|ref|XM_991386|tc|TC1638635	0	NA	384	GGTGGGCGTGGCCCTTTGCAGTCAGGAGATATCAGGAAGCCCCAAAGAACATCTATCTAG	10276	0	A_55_P2070983	Gm6033	XM_622800	ref|PREDICTED: Mus musculus predicted gene, EG547328 (EG547328), mRNA [XM_622800]	ENSMUSG00000082663	pseudogene	Trav13-3	151.433	156.128	135.008	158.372	146.544	184.206	281.912	104.039	177.124	134.159	419.681	556.524	500.073	303.644	736.362	388.292	543.513	313.702	751.183	566.78	154.461
DATA	11174	69	22	mm|chr15:102493418-102493359	ref|NM_026468|ens|ENSMUST00000075630|ref|XM_001472281|ref|XM_001474523	0	NA	527	ATGGTTCTTTCGTGTCTCGTCTGCCCTGTATGTTCCTTTTCCTGTAACTCCCCAAGAAGT	10284	0	A_55_P2081483	Atp5g2	NM_026468	ref|Mus musculus ATP synthase, H+ transporting, mitochondrial F0 complex, subunit C2 (subunit 9) (Atp5g2), nuclear gene encoding mitochondrial protein, mRNA [NM_026468]	ENSMUSG00000066724;ENSMUSG00000068120	protein_coding;pseudogene	-	24949.4	20247.7	23936.1	27636.5	26608.8	29245.9	30136.3	23936.1	18097.5	20417	20834.1	15563.2	16644.2	17896.5	13987.5	13987.5	17896.5	14512.2	14820.9	22032.2	16042
DATA	11184	69	32	mm|chr11:62564586-62564645	ref|XM_001479316|ref|XM_001479753	0	NA	787	AATCCTTTAGGGACGAACTGTTCCTCTAAGGGCCAGGGGACCAGCTTGACCACGCAGTGT	10301	0	A_55_P2175832	Gm4019	XM_001479316	ref|PREDICTED: Mus musculus hypothetical protein LOC100042766 (LOC100042766), mRNA [XM_001479316]	ENSMUSG00000098292	lincRNA	RP23-59B16.8	372.755	1165.23	2396.29	1324.41	361.669	328.393	321.359	453.382	708.158	2207.49	242.753	2016.99	427.756	806.434	407.281	327.29	373.954	531.94	910.244	955.473	2279.8
DATA	11382	70	66	mm|chr19:37797660-37797601	nap|NAP112908-1|nap|NAP062990-1|tc|TC1605758	0	NA	102	CAAAAAGAAGTTCAAGGACCCCAATGCACCCAAAAGGCCTCCTTCTTCTTGTTCTGTTCT	10365	0	A_55_P2030183	NAP112908-1	NAP112908-1	tc|Q5T7C3_HUMAN (Q5T7C3) High-mobility group box 1, partial (83%) [TC1605758]	ENSMUSG00000081798	pseudogene	Gm8152	3786.02	5599.37	3013.03	5430.23	3103.1	8884.7	5968.68	4385.75	6403.57	4725.93	8813.24	6403.57	3374.6	4338.53	17896.5	3702.89	6706.99	5430.23	4663.46	7072.08	4385.75
DATA	11430	70	114	mm|chr7:149739699-149739640	gb|AK036720|riken|9830166K08|nap|NAP079353-1|tc|TC1714855	0	NA	2572	CTGAATGAGGCAGGGTTGCAGGACAGCCACCCCCAGCCCAGAGTTTTGTAAGCCAACATT	10446	0	A_66_P106095	Nctc1	AK036720	gb|Mus musculus adult male bone cDNA, RIKEN full-length enriched library, clone:9830166K08 product:non-coding transcript 1, full insert sequence. [AK036720]	ENSMUSG00000087090	processed_transcript	Nctc1	2885.72	4442.55	5686.58	2921.69	6236.98	4480.51	3837.86	3669.79	3805.11	5229.54	4324.8	3682.51	6236.98	9435.88	9435.88	8680.57	7292.05	5909.31	3600.01	7701.77	3138.45
DATA	11471	70	155	mm|chr8:124968087-124968146	ens|ENSMUST00000059529|gb|AK042662|gb|AK085519|gb|BC094355	0	NA	481	AGATACAACTTCCTGGTTCCACCTCCTGTAAAATCGTGGCTGTTGAATGGCTTAGAGTTC	10520	0	A_55_P2021560	ENSMUST00000059529	ENSMUST00000059529	ens|RIKEN cDNA 9330133O14 gene Gene [Source:MGI Symbol;Acc:MGI:2442309] [ENSMUST00000059529]	ENSMUSG00000044794	pseudogene	9330133O14Rik	928.372	623.042	275.594	847.172	435.772	853.794	1033.36	348.192	268.501	281.117	726.561	86.2392	48.9975	0.01	178.92	45.1828	48.4931	0.01	0.01	86.3998	0.01
DATA	11475	70	159	mm|chrX:067906720-067906661	ref|XM_898689|ref|XM_903787|ref|XM_919201|ref|XM_207492	0	NA	5	TTCCATCTCTGAACTCTCCTGCATCTACTCTGCCCTCATCCTGCACGATGATGAGGTGAC	10528	0	A_55_P2155827	Gm5076	XM_898689	ref|PREDICTED: Mus musculus predicted gene, EG280121, transcript variant 3 (EG280121), mRNA [XM_898689]	ENSMUSG00000084185	pseudogene	Rplp1-ps1	3159.6	2972.13	2804.19	4177.22	4472.44	3786.02	4147.51	4368.35	3937.25	4754.03	5401.61	7647.73	3019.78	4187.76	3275.25	3562.23	4147.51	4686.61	4890.48	5114.03	3817.85
DATA	11513	71	33	mm|chr1:139866368-139866427	gb|AK053260|riken|E130002N09	0	NA	3262	GTGTTTTGTTTCAAGCCACAATATCTGCCTCTTTGCTGTCCTGAACACTAAAAACTTTGG	10590	0	A_55_P2393021	A430106G13Rik	AK053260	gb|Mus musculus 0 day neonate eyeball cDNA, RIKEN full-length enriched library, clone:E130002N09 product:unclassifiable, full insert sequence. [AK053260]	ENSMUSG00000098206	lincRNA	A430106G13Rik	58.3753	50.4804	70.0326	69.9382	105.315	84.9303	74.6376	91.0771	59.9928	51.4742	98.3404	49.9885	51.5533	66.4758	86.3998	81.8745	80.7526	59.138	67.1999	111.966	97.9027
DATA	11543	71	63	mm|chr3:96051073-96051132	ref|NM_178216|ref|NM_178215|ref|NM_054045|ens|ENSMUST00000091711	0	NA	399	GCCGTCATGGCGCTGCAGGAGGCGAGCGAGGCCTACCTGGTGGGGCTGTTCGAGGACACC	10645	0	A_55_P2094966	Hist2h3c1	NM_178216	ref|Mus musculus histone cluster 2, H3c1 (Hist2h3c1), mRNA [NM_178216]	ENSMUSG00000070392;ENSMUSG00000074403;ENSMUSG00000081058;ENSMUSG00000093769	processed_transcript;protein_coding	-	599.596	502.742	340.584	659.045	835.659	894.216	723.051	536.933	1035.83	1069.63	480.797	843.786	506.732	762.026	664.965	768.635	524.857	442.508	623.042	748.217	502.742
DATA	11579	71	99	mm|chr12:4890671-4887561	ref|NM_145441|ens|ENSMUST00000141360|ens|ENSMUST00000142867|ens|ENSMUST00000020962	0	NA	728	CCAATGGGGAAAGAACTGTCCAAAGATTTAATGTTTCTCATAGGGTGAGCCACATCAAAG	10708	0	A_66_P124674	Ubxn2a	NM_145441	ref|Mus musculus UBX domain protein 2A (Ubxn2a), mRNA [NM_145441]	ENSMUSG00000020634;ENSMUSG00000090475	protein_coding;pseudogene	-	410.09	831.076	2635.01	1963.91	1505.56	751.183	906.695	1677.38	2442.47	273.865	713.301	1770.92	980.773	2016.99	558.249	758.386	1415.19	3892.85	1828.69	595.575	4663.46
DATA	11627	71	147	mm|chrX:103398646-103398700	nap|NAP096647-001|nap|NAP096646-001|tc|TC1657415	0	NA	1328	TGCACAGCTCCTAAGTCAACCTAGTGTTTTCCACATCTCCATTTGGTGTTAGCGCAAGAT	10799	0	A_66_P111747	NAP096647-001	NAP096647-001	tc|MUSXPGK phosphoglycerate kinase {Mus musculus} (exp=0; wgp=1; cg=0), partial (43%) [TC1657415]	ENSMUSG00000066632;ENSMUSG00000069008	protein_coding;pseudogene	-	11896.7	13163.1	17116.5	6280.06	10664	5091.16	15105	22256.5	23936.1	5240.8	6483.13	24949.4	15224	24949.4	20599.7	19582.3	24693.9	37805.1	42346.8	40712.1	42346.8
DATA	11637	71	157	mm|chr6:125113038-125112979	ref|NM_008084|ref|NR_003630|ref|NR_023357|ens|ENSMUST00000082064	0	NA	391	CAAAAGGGTCATCATCTCCGCCCCTTCTGCTGATGCCCCCCTGTTTGTCATGGGTGTGAA	10816	0	A_55_P2088912	Gapdh	NM_008084	ref|Mus musculus glyceraldehyde-3-phosphate dehydrogenase (Gapdh), mRNA [NM_008084]	ENSMUSG00000081285;ENSMUSG00000097989	pseudogene	-	43153.2	66130.4	38309.4	46771.3	59369.3	70729	59369.3	72923.5	54079.1	66130.4	70729	105801	72923.5	61460.2	68263.7	68263.7	63782.3	61460.2	77155.5	120097	89103.1
DATA	11692	72	48	mm|chrX:90884119-90884178	ref|NM_001177390|nap|NAP025970-1	0	NA	165	AAGGGGAAAGCCAATGCCAGTGAGGATGCAAATAATCCTGCAGAAAATGGAGATGCCAAA	10619	0	A_51_P163261	Gm6985	NM_001177390	ref|Mus musculus predicted pseudogene 6985 (Gm6985), mRNA [NM_001177390]	ENSMUSG00000087255	pseudogene	Gm6985	380.047	375.972	354.186	439.2	593.323	488.526	505.057	607.231	269.669	514.292	344.182	225.888	140.89	169.814	99.2653	113.72	231.766	182.664	195.477	270.508	329.466
DATA	11774	72	130	mm|chr2:142778355-142778414	gb|AK149078|ens|ENSMUST00000107022|ref|XM_001474453|gb|AY053455	0	NA	1684	TGAAGTATGGACACTATGCCCCTCCTTAGATTTGGGAACAAAACACCCATGGAAGGAGTT	10767	0	A_55_P2132812	AK149078	AK149078	gb|Mus musculus 2 days neonate sympathetic ganglion cDNA, RIKEN full-length enriched library, clone:7120481G13 product:unclassifiable, full insert sequence. [AK149078]	ENSMUSG00000063730;ENSMUSG00000077419	protein_coding;snRNA	-	7789.59	8436.08	19885.2	11741.3	5712.68	8092.47	29436.4	28909.7	20247.7	11112.6	40712.1	9862.25	9292.81	10831.4	22475.6	9679.09	16781.5	13230.6	11694.8	11013.5	7733.94
DATA	11780	72	136	mm|chr1:52560149-52560090	nap|NAP058906-1	0	NA	842	CTGGTATGACAATGAATATGGTTACTGCAACAGGGTGATGGACCTCGTGGTATACATGGC	10779	0	A_66_P140307	NAP058906-1	NAP058906-1	Unknown	ENSMUSG00000097833	pseudogene	Gm5976	7028.11	9156.6	5192.01	5270.26	8959.43	8232.11	6455.29	7209.19	9720.29	9292.81	6300.1	16644.2	16142	13786.6	16781.5	14590.5	15854.9	13587.3	13072	15462.6	16397.6
DATA	11788	72	144	mm|chr8:79386823-79386764	nap|NAP063053-1	0	NA	124	AGCAGGACATCAAGCCCAAAAGAGATCTAACATGCTTCTTTAAATGGCCCCGCTATACCA	10795	0	A_55_P1970461	NAP063053-1	NAP063053-1	Unknown	ENSMUSG00000087321	pseudogene	Gm5353	1805.35	3019.78	1329.74	2207.49	2001.46	1183.84	1195.66	1788.41	1845.49	3619.09	1419.52	2743.45	3129.58	1518.51	1217.56	910.244	1546.51	2287.83	4609.91	1449.57	3511.59
DATA	11791	72	147	mm|chr7:116663505-116664038	ref|NM_011975|ens|ENSMUST00000084199|ens|ENSMUST00000077389|ens|ENSMUST00000075382	0	NA	165	ATATCACCCAGGTTACTTTGGGAAAGTTGGTATGCGGCATTACCACTTGAAGAGGAACCA	10800	0	A_55_P2065327	Rpl27a	NM_011975	ref|Mus musculus ribosomal protein L27A (Rpl27a), mRNA [NM_011975]	ENSMUSG00000046364;ENSMUSG00000057036;ENSMUSG00000061488;ENSMUSG00000062962;ENSMUSG00000082023;ENSMUSG00000084050	protein_coding;pseudogene	-	2997.08	2651.94	2350.52	4133.93	4943.67	5788.35	4551.73	3873.82	2407.45	3649.24	4303.67	4201.31	3631.33	2821.37	2279.8	2345.62	2643.98	3246.88	3019.78	7188.18	3913.21
DATA	11813	73	5	mm|chr7:52378254-52377925	ref|NM_013725|ens|ENSMUST00000062226|ens|ENSMUST00000051978|ens|ENSMUST00000003521	0	NA	375	AATCACTTTGAGAAGAGTCACAAGAACATGTCTGTGCACCTGTCCCCCTGTTTTAGGGAT	10839	0	A_55_P2087589	Rps11	NM_013725	ref|Mus musculus ribosomal protein S11 (Rps11), mRNA [NM_013725]	ENSMUSG00000081096	pseudogene	Gm12691	4653.53	5075.97	3170.94	4871.33	3572.97	4593.35	6437.36	4638.07	4833.73	4002.86	5252.31	8568.35	3913.21	3987.95	5374.87	3232.64	2475.27	3828.58	8845.33	5167.91	5663.22
DATA	11870	73	62	mm|chr17:25401723-25399390	ref|NM_001177609|ref|NM_011665|ref|NM_001177610|gb|X97575	0	NA	1233	ACACAATTTACTGCCAAAACAGAGTGGAATATGAGAAAAGGGTCCGAGCACAAGCGAAGA	10941	0	A_55_P1980543	Ube2i	NM_001177609	ref|Mus musculus ubiquitin-conjugating enzyme E2I (Ube2i), transcript variant 2, mRNA [NM_001177609]	ENSMUSG00000015120;ENSMUSG00000062846;ENSMUSG00000068200	protein_coding;pseudogene	-	205.194	540.627	402.168	457.891	233.624	289.128	359.208	732.335	611.535	274.885	860.608	4871.33	165.946	1382.72	138.098	654.516	185.03	209.067	289.128	280.261	708.158
DATA	12004	74	32	mm|chr4:119974953-119975012		0	NA	0	TGTGAGCATCTGGGTTTGAGGATGTGGGGAGGACAGGGATGAGGGCAAGGAGCCTCGGGC	10886	0	A_30_P01030479	chr4:119967625-119978325_F	chr4:119967625-119978325_F	lincRNA:chr4:119967625-119978325 forward strand	ENSMUSG00000084929	antisense	4732418A04Rik	5686.58	1712.4	4165.83	2146.65	3766.52	2242.24	884.409	1318.19	2016.99	3522.81	2913.45	1661.06	2156.29	2065.62	6036.35	2507.77	4266.97	1841.95	1179.59	867.967	701.31
DATA	12034	74	62	mm|chr4:11921324-11921383		0	NA	0	ATGAATCAAGAACCCTTGGCAACAATTGATGCTCAAGAAGGAGGTGACTGTCCGAGAAGT	10942	0	A_30_P01027043	chr4:11893711-11921443_F	chr4:11893711-11921443_F	lincRNA:chr4:11893711-11921443 forward strand	ENSMUSG00000085614	processed_transcript	1700123M08Rik	558.249	683.892	799.378	1314.15	685.84	472.312	476.459	472.312	723.051	494.877	263.042	515.928	813.288	657.027	488.526	1046.67	736.362	623.042	625.567	784.826	3828.58
DATA	12235	75	99	mm|chr5:73867929-73867870	nap|NAP062110-1	0	NA	512	TATAGATGACTGCTACATTTCAGACAGAGGCTACACTGCCACCCTAGGCAATTTTGCCAA	11302	0	A_55_P1980165	NAP062110-1	NAP062110-1	Unknown	ENSMUSG00000082039	pseudogene	Gm15653	31551.4	39157.2	36582.4	44797.3	32827.4	31551.4	39598.4	35209	32827.4	34356.7	12697.7	28489.6	19582.3	24693.9	16142	26608.8	16899.4	21767.9	31551.4	17531.8	28489.6
DATA	12240	75	104	mm|chr11:057263171-057263230		0	NA	0	ATTGCTCTGAAGAAACAACGCACTAAGAACAACAAGGAGGAGGCTGCAGAATTCCTAAAC	11311	0	A_55_P1993390	A_55_P1993390	A_55_P1993390	Unknown	ENSMUSG00000082476	pseudogene	Gm12242	4859.82	4638.07	8172.02	10310.9	5167.91	2849.5	6379.94	4041.05	6838.21	4472.44	4480.51	9435.88	7325.78	4805.11	3805.11	3103.1	3385.28	5939.39	6855.32	2750.54	4177.22
DATA	12254	75	118	mm|chr4:145167143-145167084		0	NA	0	TCAAGAGGAATACAGCACGGAGCCAAATAATCTGAAAGCCCGAAACTCCTTCTGCTACAA	11339	0	A_55_P2076174	A_55_P2076174	A_55_P2076174	Unknown	ENSMUSG00000083454	pseudogene	Gm13226	7569.47	8302.38	8302.38	7829.31	6350.5	5762.26	5416.29	5599.37	4147.51	9220.19	6942.54	6735.1	5167.91	5229.54	5642.08	9106.82	3499.14	4002.86	5535.67	6635.55	6333.78
DATA	12334	76	34	mm|chr6:086235622-086235681		0	NA	0	TGCCTAGAGAAACCTGACAAGTATGATGACATTAAGAAGGTGCTGAAGCAGGCATCTGAG	11184	0	A_55_P2135023	A_55_P2135023	A_55_P2135023	Unknown	ENSMUSG00000098175	pseudogene	Gm7545	8172.02	9435.88	7091.13	7874.27	6942.54	6586.3	4901.77	6556.97	10874.3	12279.5	6556.97	14820.9	16042	15462.6	17116.5	14905.9	12900.5	13420.8	12018.2	13676.2	15675.3
DATA	12394	76	94	mm|chrX:153885366-153885307	ref|NM_009214|ens|ENSMUST00000096351|ens|ENSMUST00000112529|ref|XM_001473146	0	NA	1074	TATGACGAACAGCTGGGGTGTCTGTATTGTCTTGTGGAATTCTCAAAAGAGATTGTCTGT	11293	0	A_55_P2025911	Sms	NM_009214	ref|Mus musculus spermine synthase (Sms), mRNA [NM_009214]	ENSMUSG00000082245	pseudogene	Gm6292	266.545	306.338	117.419	1990.37	213.74	598.027	229.879	2271.57	3631.33	529.516	395.778	3301.48	3170.94	2872.97	520.972	1003.52	9256.4	3694.13	2830.61	4090.56	9083.06
DATA	12466	77	2	mm|chr4:106171804-106171745	gb|AK028711|ref|XM_001474114|ref|XM_915910|riken|4732441L20	0	NA	3623	ACTATCCACTGGCTGAGGGTCTCCTGCAATTCCCTGTGCAGCCTGAAGAAGACCTCCAGT	11421	0	A_55_P2109608	Tmem61	AK028711	gb|Mus musculus 10 days neonate skin cDNA, RIKEN full-length enriched library, clone:4732441L20 product:unclassifiable, full insert sequence. [AK028711]	ENSMUSG00000085933	lincRNA	Tmem61	171.642	179.403	245.587	260.604	205.925	139.271	125.946	194.302	159.293	196.096	214.487	384.991	211.807	604.812	244.748	338.53	188.247	185.03	276.657	230.755	234.315
DATA	12490	77	26	mm|chr8:12707063-12707004	ref|NR_033546|ens|ENSMUST00000098932|gb|AK143914|riken|F520012A13	0	NA	3535	TCCAGATGTTGAACTCTCAACTCCTCCAGCACCATGTCTGTTGCCATGTTTCCCACCATG	11461	0	A_55_P2008042	Gm15348	NR_033546	ref|Mus musculus predicted gene 15348 (Gm15348), non-coding RNA [NR_033546]	ENSMUSG00000074469	lincRNA	Gm15348	8302.38	8479.07	11431.9	7265.45	8232.11	8920.1	10470	6855.32	10310.9	9198.14	24949.4	6556.97	7733.94	9862.25	12145	8502.32	16644.2	9720.29	18097.5	4928.84	5401.61
DATA	12525	77	61	mm|chr13:23619003-23618944	gb|AK006302|gb|AV042809|riken|1700024H08|nap|NAP090590-1	0	NA	957	CCCTAGTAATTGCTTGTTAGTAATCATGAAAGCATCATGAGTTCATGAATGTTTCTTCTG	11521	0	A_55_P2250943	1700024h08rik	AK006302	gb|Mus musculus adult male testis cDNA, RIKEN full-length enriched library, clone:1700024H08 product:unclassifiable, full insert sequence. [AK006302]	ENSMUSG00000085016	processed_transcript	Gm11335	3.37799	3.32853	3.19428	3.30232	3.38206	3.35568	4.0082	3.49673	3.41721	3.89416	3.18475	3.40751	3.26124	3.33813	3.26124	3.28007	3.51716	3.35866	3.23914	4.35131	3.56944
DATA	12552	77	88	mm|chr11:51798643-51798632	ref|NM_009458|ens|ENSMUST00000056535|ens|ENSMUST00000109086|ens|ENSMUST00000020657	0	NA	358	TTTCATCCAAATGTGTATGCTGGTGGTAGCATATGTTTAGATATCCTTGCAGAATGGATG	11570	0	A_51_P483557	Ube2b	NM_009458	ref|Mus musculus ubiquitin-conjugating enzyme E2B, RAD6 homology (S. cerevisiae) (Ube2b), mRNA [NM_009458]	ENSMUSG00000044639	pseudogene	Gm11507	6838.21	7701.77	8194.6	8335.9	4442.55	7292.05	5524.88	9567.28	6394.9	3450.48	3159.6	3450.48	3232.64	6418.28	5577.6	6010.41	6635.55	4317.03	5814.53	5466.69	7426.23
DATA	12601	77	137	mm|chr9:96969861-96969920		0	NA	0	GTAAGTGTCTATTTGAATTATAAGATTTGCCACAATGGCTCTGTATATCTAGAAGCAGGA	11657	0	A_30_P01032950	chr9:96964067-96973567_F	chr9:96964067-96973567_F	lincRNA:chr9:96964067-96973567 forward strand	ENSMUSG00000097258	lincRNA	Gm26767	15.5633	8.078	8.00347	9.40094	5.90047	33.2512	158.178	5.69029	6.6954	11.2167	20.2136	18.8616	8.3522	35.9847	6.50623	38.7241	0.01	39.0953	8.41997	0.01	5.92813
DATA	12644	78	16	mm|chr3:130431677-130429830	ref|NM_001005859|ref|NM_026724|gb|BC086936|ens|ENSMUST00000084445	0	NA	273	TGTCCATGACAGGATCAAGCGGGCTTTCCTTATTGAGGAGCAGAAAATCGTTGTGAAAGT	11445	0	A_55_P2029022	Rpl34	NM_001005859	ref|Mus musculus ribosomal protein L34 (Rpl34), transcript variant 2, mRNA [NM_001005859]	ENSMUSG00000082655	pseudogene	Gm7857	13987.5	11979.6	16397.6	14905.9	15563.2	17531.8	27266.8	11661.7	9292.81	14147.6	18097.5	11268	12553.4	14590.5	13072	11431.9	13020.1	10664	12336.7	16279.7	12279.5
DATA	12688	78	60	mm|chr2:72825428-72825487		0	NA	0	GAATCTGAACATCTATTAAGAATCAAGAAGAAAATATTTGAATCACAATAGTGAAAACTC	11520	0	A_30_P01028288	chr2:72825297-72826470_F	chr2:72825297-72826470_F	lincRNA:chr2:72825297-72826470 forward strand	ENSMUSG00000063714	antisense	1700011J10Rik	3.38206	3.33516	4.05468	3.3052	3.38822	3.36146	4.02333	3.51007	3.4184	3.83976	3.18713	3.40929	3.26283	3.33947	3.26283	3.2811	3.5221	3.36535	3.24505	4.38595	3.57452
DATA	12711	78	83	mm|chr1:162823514-162823573	ens|ENSMUST00000085589|ref|XM_885137|ref|XM_916980|gb|XR_004995	0	NA	263	AATAGAGGACAACACTCTTGTGTTCATTGTGGATGTCAAGGCCAACAAGCATCAGATCAA	11561	0	A_55_P1974954	ENSMUST00000085589	ENSMUST00000085589	ref|PREDICTED: Mus musculus predicted gene, EG620750 (EG620750), mRNA [XM_885137]	ENSMUSG00000057499	pseudogene	Gm6177	9862.25	11804.6	15675.3	20247.7	10571	8739.39	31957.9	39990.2	19203.2	3200.4	12407.5	9994.92	10613.6	16518.1	9220.19	7209.19	10179.2	15563.2	30457	12475.9	23531
DATA	12721	78	93	mm|chr4:73874172-73874231		0	NA	0	AAACACTATGTTCATCAACAAGATGAAGGATCAGCTGTTGCCAGAGAAGGGCTGTGGACT	11579	0	A_30_P01018153	chr4:73870498-73881323_F	chr4:73870498-73881323_F	lincRNA:chr4:73870498-73881323 forward strand	ENSMUSG00000038346;ENSMUSG00000083767	protein_coding;pseudogene	-	150.553	180.076	302.408	125.454	190.504	133.72	100.014	974.163	60.9035	102.932	92.6485	864.526	234.917	107.052	108.612	136.562	98.6135	118.914	52.7133	242.753	229.879
DATA	12723	78	95	mm|chr7:112519813-112519754	gb|AK018340|riken|6530415H11|nap|NAP017139-001|tc|TC1668536	0	NA	1647	GTGTGTGTATGTATGTGTGACATGGGACGATCATACACGAATTCCTTTATATTTCTTTAT	11582	0	A_55_P2289765	6530415H11Rik	AK018340	gb|Mus musculus 10 days neonate cerebellum cDNA, RIKEN full-length enriched library, clone:6530415H11 product:unclassifiable, full insert sequence. [AK018340]	ENSMUSG00000044465;ENSMUSG00000097210	lincRNA;protein_coding	-	9435.88	2617.02	9910.27	3631.33	3319.35	3511.59	4041.05	4147.51	10058.3	5883.2	18699.8	4119.6	4461.08	3937.25	10934.8	3549.25	12336.7	5883.2	5883.2	2328.13	1833.8
DATA	12729	78	101	mm|chr4:8383372-8383313	ref|XM_001472912|nap|NAP097744-001	0	NA	330	CTTCCTGCAAAGGCTGCTGGACACAGAATCTGTGTGATGCTGTACCCATCCTGGATTTAA	11593	0	A_55_P2185214	Gm11810	XM_001472912	ref|PREDICTED: Mus musculus similar to ribosomal protein L35a (LOC100039478), mRNA [XM_001472912]	ENSMUSG00000082151	pseudogene	Gm11810	5450.61	5450.61	4901.77	5167.91	8402.93	8436.08	8436.08	4278.87	5007.73	5733.05	8260.25	4512.44	6524.56	5252.31	5501.93	4805.11	6838.21	4074.87	3694.13	6875.5	3549.25
DATA	12754	78	126	mm|chr13:34051776-34051835		0	NA	0	TCCGCCTTTCCTGTCATACAGCAGAAGCCCAACTAACAGAACTCCAACATCTTAAAAGCC	11638	0	A_30_P01029499	chr13:34027900-34052050_F	chr13:34027900-34052050_F	lincRNA:chr13:34027900-34052050 forward strand	ENSMUSG00000085457	antisense	1110046J04Rik	44.2152	46.9929	30.4601	66.4758	11.6714	30.1438	59.6718	53.4861	37.3852	25.0073	29.4888	172.538	49.8986	55.8159	46.2021	52.9648	36.5863	29.2364	37.8282	0.01	0.01
DATA	12770	78	142	mm|chr4:55611940-55611999	gb|AY512912|ens|ENSMUST00000084590|nap|NAP125219-1|nap|NAP040377-1	0	NA	1378	GCCACCAGGGCCGTTCAGCTTAGATTTTAAAATTCACTCTAACTCATGTTCATTGCATTT	11667	0	A_66_P129209	Gm12511	AY512912	gb|Mus musculus clone NIA:H4062G06 unknown mRNA. [AY512912]	ENSMUSG00000066176	lincRNA	Gm12511	50.3944	35.5663	45.2629	37.8282	46.5847	33.4533	31.8246	42.2886	43.6702	51.1162	47.9464	76.7027	54.6505	48.4931	77.2753	41.3714	61.9101	53.721	30.8739	50.1148	70.8625
DATA	12819	79	27	mm|chr9:88736711-88736652	gb|AK034149|riken|9330159M07|nap|NAP117290-1|tc|TC1632008	0	NA	2627	GCCTCTGCCATAATGAGTCCATGTGCTTTAGAAGTTCCACCTGTAATAAATAAATAAATA	11756	0	A_55_P2246650	9330159M07Rik	AK034149	gb|Mus musculus adult male diencephalon cDNA, RIKEN full-length enriched library, clone:9330159M07 product:unclassifiable, full insert sequence. [AK034149]	ENSMUSG00000097177	lincRNA	9330159M07Rik	176.121	202.174	162.231	159.919	344.182	444.577	252.173	190.833	183.39	180.757	1264.58	168.919	375.972	222.711	234.315	132.559	531.94	221.689	209.708	473.234	179.843
DATA	12852	79	60	mm|chr5:124996912-124996971	ref|NM_019770|gb|AK075642|ens|ENSMUST00000124529|ens|ENSMUST00000076160	0	NA	451	GAACAAGCTAGAAGAAATGATTAATGAGCTGGCAGTGGCAATGACAGCCGTAAAGCACGA	11813	0	A_52_P399054	Tmed2	NM_019770	ref|Mus musculus transmembrane emp24 domain trafficking protein 2 (Tmed2), mRNA [NM_019770]	ENSMUSG00000029390;ENSMUSG00000079884	protein_coding;pseudogene	-	3987.95	4512.44	2732.21	3883.02	2821.37	2617.02	2475.27	2065.62	1463.6	2732.21	3736.64	2047.79	3694.13	2339.39	2760.49	4074.87	2248.52	2913.45	2058.52	4901.77	2617.02
DATA	12872	79	80	mm|chr4:133520977-133520918	ref|NM_016957|gb|BC083085|ens|ENSMUST00000105893|ens|ENSMUST00000003122	0	NA	930	GAGCACTGGTTCCTTTTATAAAGGATTGTGGATCTTCAGATTGATAATTCTGCCCAAAAG	11847	0	A_55_P1993789	Hmgn2	NM_016957	ref|Mus musculus high mobility group nucleosomal binding domain 2 (Hmgn2), mRNA [NM_016957]	ENSMUSG00000003038;ENSMUSG00000070713;ENSMUSG00000094627	protein_coding;pseudogene	-	1889.33	1781.39	884.409	2608.36	1329.74	1260.44	1794.6	3659.51	3562.23	1723.2	1155.52	175.117	638.773	524.857	242.753	314.175	2195.49	1179.59	1029.42	410.09	835.659
DATA	12947	79	155	mm|chr14:25311190-25312666	ref|NM_207634|ref|NM_011297|ref|NM_207635|ens|ENSMUST00000078768	0	NA	356	TGGCCATTATGAGAAGAAAAAGACCTCCCGAGAACAGCGAAAGGAACGAAAGAACAGAAT	11973	0	A_55_P1993880	Rps24	NM_207634	ref|Mus musculus ribosomal protein S24 (Rps24), transcript variant 2, mRNA [NM_207634]	ENSMUSG00000062284	pseudogene	Gm6030	5512.96	6658.04	7991.34	6875.5	5829.06	5663.22	6838.21	6280.06	6064.78	5984.68	7379.1	5091.16	5968.68	9083.06	6706.99	9646.61	4291.58	0.01	7028.11	7527.1	5762.26
DATA	12993	80	37	mm|chr9:122588655-122588714		0	NA	0	CACTTAAAGTTCTTGTGTACTTCAACAAAGAACTGGACTAGGAACACTGAATAAAGATTG	11773	0	A_30_P01024108	chr9:122481619-122588714_F	chr9:122481619-122588714_F	lincRNA:chr9:122481619-122588714 forward strand	ENSMUSG00000097736	lincRNA	9530059O14Rik	3.79999	3.53491	3.9188	3.4654	4.2236	9.60078	8.64917	6.4964	4.45511	3.61032	3.39988	4.49975	3.50204	3.60522	4.86085	3.49673	5.33919	4.29574	18.9006	11.4134	7.79803
DATA	13073	80	117	mm|chr3:120883497-120883438	nap|NAP061773-1|nap|NAP028542-1	0	NA	443	CATGACCATGGTCCATGCCATCACTGCCACTCAGAAGAGTATAGATAGTCCCTCTAGAAA	11908	0	A_52_P229210	NAP061773-1	NAP061773-1	Unknown	ENSMUSG00000098042	pseudogene	Gm5710	6706.99	11741.3	4890.48	5850.2	9220.19	11694.8	5114.03	8335.9	8402.93	9396.08	10339.3	19367.9	16990.8	17242.1	15854.9	19367.9	16279.7	16042	13420.8	23067.1	21068.4
DATA	13105	80	149	mm|chr11:3852443-3852502	nap|NAP000003-031	0	NA	787	TGTCTGTTGTGGATCGGAGAAACCTGTCAAGTATGATGACATCAAGAAGGTGGTGAAGCA	11963	0	A_55_P1984069	NAP000003-031	NAP000003-031	Unknown	ENSMUSG00000082816	pseudogene	Gm11953	7209.19	9762	5984.68	6765.29	5984.68	5747.31	4705.67	6333.78	8051.07	8402.93	4736.93	12697.7	14512.2	14059.7	14147.6	14059.7	11013.5	10613.6	8638.53	10743.4	12407.5
DATA	13145	81	25	mm|chr11:085764079-085764138	ref|NM_001111313|ens|ENSMUST00000081668|ens|ENSMUST00000095268|ref|XM_001476653	0	NA	82	CCACATACATTCAAATCTACAAGAAGGGTGATATTGTGGACATCGAGGGAATGGGCACTG	12034	0	A_55_P1967341	Gm9104	NM_001111313	ref|Mus musculus predicted gene 9104 (Gm9104), mRNA [NM_001111313]	ENSMUSG00000081632	pseudogene	Gm11443	1990.37	1770.92	1746.4	3659.51	1239.01	1209.8	1833.8	2085.62	1437.68	1367.9	1700.66	3649.24	688.862	894.216	457.891	831.076	847.172	1396.47	3065.85	1046.67	1260.44
DATA	13203	81	83	mm|chr6:116124099-116124158		0	NA	0	CAAATCGCTGATCGGGAAGAAAGGACAACAGAAGACTGTTTAAGGATGCCTGGATTCCTT	12140	0	A_30_P01026091	chr6:116123643-116124550_F	chr6:116123643-116124550_F	lincRNA:chr6:116123643-116124550 forward strand	ENSMUSG00000037894;ENSMUSG00000060214	protein_coding;pseudogene	-	630.66	2345.62	1956.34	1132.51	474.764	1677.38	1329.74	630.66	1329.74	1505.56	1003.52	3355.11	4338.53	5939.39	2065.62	1239.01	1852.83	6171.38	4231.32	1907.43	4031.14
DATA	13214	81	94	mm|chrX:010442385-010442326		0	NA	0	AAAGAAACTGAGATGTGGAACAACACTGCAGCAGATGACATGCAGCCCTATGAGAAGAAG	12157	0	A_55_P2074081	A_55_P2074081	A_55_P2074081	Unknown	ENSMUSG00000081680	pseudogene	Gm14473	5151.51	4576.93	4133.93	4653.53	2388.11	6224.02	3374.6	4576.93	3955.18	3287.38	5053.07	6635.55	3892.85	5984.68	16397.6	3600.01	5075.97	4031.14	3883.02	3927.46	3702.89
DATA	13288	82	4	mm|chr17:88530338-88530397	ref|NM_001190356|nap|NAP095966-001	0	NA	366	GCTTTTATGAGAAGAAAAAGACCTCCCGGAAACAGCGAAAGGAACGTAAGAACAGAATAA	11999	0	A_55_P1956819	Gm4832	NM_001190356	ref|Mus musculus predicted gene 4832 (Gm4832), mRNA [NM_001190356]	ENSMUSG00000058869	pseudogene	Gm4832	2714.28	3937.25	7940.82	6735.1	5192.01	5984.68	6706.99	5663.22	6259.45	8027.09	7668.58	5626.33	6680	9951.63	6680	10339.3	5167.91	5712.68	7157.55	8302.38	6350.5
DATA	13290	82	6	mm|chr4:135914696-135914755		0	NA	0	GTACCTGCAGTAAGTACCCCCAAAACATTCAGGTTCGTAATAAAAACTTGTATTTGTTTA	12002	0	A_30_P01030176	chr4:135896689-135918414_F	chr4:135896689-135918414_F	lincRNA:chr4:135896689-135918414 forward strand	ENSMUSG00000097588	lincRNA	Gm17388	15.8281	8.18772	12.468	16.0452	107.984	6.67944	14.0993	13.3937	8.18772	5.74458	25.9416	0.01	23.8646	19.0929	5.0577	5.87759	0.01	7.84491	7.59507	33.6372	18.7788
DATA	13321	82	37	mm|chr11:13972218-13972159	gb|AK016119|riken|4930554G24|nap|NAP074597-1	0	NA	1491	ACCACTGCAGTATTTTCACTAGCTCAGCATTATGTATTTTTCTGCATTCTTCCTTGCATA	12058	0	A_55_P2344593	4930554G24Rik	AK016119	gb|Mus musculus adult male testis cDNA, RIKEN full-length enriched library, clone:4930554G24 product:unclassifiable, full insert sequence. [AK016119]	ENSMUSG00000085452	lincRNA	4930554G24Rik	22.2466	5.56892	3.65443	3.92133	15.3429	4.14165	8.52218	6.42366	14.149	3.60522	21.0957	4.41808	10.0957	6.87816	6.42366	3.49356	24.1398	12.2511	3.73998	11.3069	7.661
DATA	13324	82	40	mm|chr6:022653540-022653599		0	NA	0	CCCCTTCATTGACCTCAACTACATGGTCTACAAATTCATTGGCACAGTCAAGGCCGAGAA	12064	0	A_66_P140076	A_66_P140076	A_66_P140076	Unknown	ENSMUSG00000098187	pseudogene	Gm8927	24253.6	29436.4	14905.9	21263.7	21436	23531	14590.5	20834.1	20834.1	27636.5	31551.4	41840.7	37220.1	43153.2	591.251	35209	30457	30815.9	33347	39598.4	44797.3
DATA	13325	82	41	mm|chr2:87387150-87387091	nap|NAP112946-1|nap|NAP113078-1	0	NA	928	AACCTAAGGTCCAAACCAAGGCAGAGGACAAAGCTCCAGCTAAGGCCCAGGCTTCAGCTC	12066	0	A_55_P2099141	NAP112946-1	NAP112946-1	Unknown	ENSMUSG00000082417	pseudogene	Gm13740	4074.87	5686.58	5466.69	6611.35	7668.58	7005.37	7829.31	4352.07	5192.01	6280.06	4177.22	4538.19	7112.82	4278.87	3.42528	5430.23	5192.01	4385.75	5287.56	6171.38	4317.03
DATA	13389	82	105	mm|chr14:26845986-26846045		0	NA	0	TTAAACCTGAATGTCTGTAGCCAAAAGCTGTTTCCAAATAAAAGTCAGCCAGTTCTGGAA	12177	0	A_30_P01018424	chr14:26834450-26847000_F	chr14:26834450-26847000_F	lincRNA:chr14:26834450-26847000 forward strand	ENSMUSG00000021866;ENSMUSG00000098369;ENSMUSG00000098428	protein_coding;pseudogene	-	386.404	564.952	359.208	286.102	538.95	510.156	472.312	336.094	138.757	362.851	333.403	476.459	961.244	784.826	1029.42	1528.81	876.403	474.764	349.366	1308.25	259.209
DATA	13469	83	21	mm|chr1:196802866-196802925		0	NA	0	AACAGGGGTGCGGCGACTTGGAGAAGCTTCGTGGAAGGGAAGCAGAGACAGGTGGTTGAG	12319	0	A_30_P01032646	chr1:196802568-196847687_F	chr1:196802568-196847687_F	lincRNA:chr1:196802568-196847687 forward strand	ENSMUSG00000096929	lincRNA	A330023F24Rik	1183.84	1139.93	924.529	1490.8	1619.76	1396.47	630.66	558.249	720.482	2175.47	945.24	1528.81	1176.33	1147.75	2396.29	1677.38	1245.58	1554.93	570.692	776.153	488.526
DATA	13534	83	86	mm|chr2:106767038-106766979		0	NA	0	CCTCCTTCGCCCCAAAATCAAAGGCAAGCATTCTGACATAATATCCATTGGTGATGTTGC	12430	0	A_55_P1971614	A_55_P1971614	A_55_P1971614	Unknown	ENSMUSG00000084164	pseudogene	Gm13902	699.037	843.786	657.027	1029.42	543.513	1470.94	860.608	826.707	988.118	1035.83	708.158	1800.96	611.535	910.244	4725.93	501.335	1139.93	813.288	1080.13	1114.58	717.451
DATA	13547	83	99	mm|chrX:37354051-37353992	ref|XM_912249|ref|XM_976867|nap|NAP061055-1	0	NA	456	AACTTTGTAAAGCCCATGTTCTGGTATGACAGTGAATACTGCTACAGCAACAGGGTGGTG	12456	0	A_55_P2060938	Gm7189	XM_912249	ref|PREDICTED: Mus musculus predicted gene, EG636756 (EG636756), mRNA [XM_912249]	ENSMUSG00000082005	pseudogene	Gm7189	5007.73	6875.5	3533.74	4217.5	7091.13	6635.55	3817.85	5053.07	6915.59	9156.6	3631.33	13420.8	11661.7	10571	11694.8	12792.4	12553.4	11112.6	8884.7	10613.6	11066.1
DATA	13592	83	144	mm|chr2:73798243-73798184	nap|NAP070997-1|tc|TC1700577	0	NA	933	AAGGTCATCAATGACAACTTTGGCATTGTGGAAGGGCTCATGACCACAGTCCATGTCATT	12529	0	A_55_P2005719	NAP070997-1	NAP070997-1	tc|Q569X5_MOUSE (Q569X5) Glyceraldehyde-3-phosphate dehydrogenase (LOC14433 protein) (16 days embryo head cDNA, RIKEN full-length enriched library, clone:C130021D09 product:glyceraldehyde-3-phosphate dehydrogenase, full insert sequence) (CRL-1722 L5178Y-R	ENSMUSG00000083072	pseudogene	Gm13668	16279.7	23067.1	11013.5	13676.2	19203.2	25604.3	10179.2	15752.1	14147.6	15854.9	21068.4	26608.8	31200.3	29436.4	26977.4	31957.9	26977.4	26608.8	20417	37220.1	33851.1
DATA	13597	83	149	mm|chr2:130706796-130706737		0	NA	0	CTCATCAGCTTGTCCAGTCTTCGCCAGGAGAGAACCCAGTTCAAGGATGCTCTGCTCTTT	12537	0	A_30_P01019898	chr2:130697320-130729670_R	chr2:130697320-130729670_R	lincRNA:chr2:130697320-130729670 reverse strand	ENSMUSG00000085566	processed_transcript	A730017L22Rik	906.695	955.473	474.764	593.323	1533.69	1409.72	589.674	587.421	685.84	788.375	1586.17	1281.3	1013.91	1179.59	985.019	932.368	888.008	961.244	396.766	1329.74	1896.01
DATA	13623	84	11	mm|chr1:195333510-195333451	gb|AK014513|riken|4631405K08|nap|NAP016965-001|tc|TC1600335	0	NA	1651	GGCCTTTCTTCCTAAAACCAATGCTTCGGAAATGTGTATTTTTCTGTAACTTGCAAAATT	12303	0	A_55_P2388428	4631405K08Rik	AK014513	gb|Mus musculus 0 day neonate skin cDNA, RIKEN full-length enriched library, clone:4631405K08 product:unclassifiable, full insert sequence. [AK014513]	ENSMUSG00000097850	lincRNA	4631405K08Rik	4.60775	3.93771	5.87759	7.0171	7.00273	6.92771	14.6972	13.6478	7.74439	4.92653	3.81856	10.5141	3.9188	4.03938	4.62588	3.93479	0.01	7.94527	7.50324	0.01	0.01
DATA	13662	84	50	mm|chr4:94813041-94813100		0	NA	0	GAAAAAGACCATTTCTCCAAGTGAGAAAGGTGGCAAAGTCGCTGGAGCCCAGAAGAATTA	12369	0	A_30_P01023133	chr4:94719930-94825776_F	chr4:94719930-94825776_F	lincRNA:chr4:94719930-94825776 forward strand	ENSMUSG00000087366	antisense	BC042782	34.8423	64.1068	72.3798	487.182	70.6512	36.1029	39.6	60.5548	56.1832	60.167	23.6656	41.5304	76.1099	30.6382	70.6512	77.5512	26.5029	41.2741	43.4544	58.8333	61.023
DATA	13717	84	105	mm|chr16:35573523-35573464	ens|ENSMUST00000063964|ref|XM_001002128|ref|XM_915258|nap|NAP026068-1	0	NA	119	TAGGACCACAGGCCAGTTTAAAACCTATGGCATCTGCAGGGCCATTCGCAGGATGGGCGA	12466	0	A_55_P2079729	Gm5963	ENSMUST00000063964	ref|PREDICTED: Mus musculus predicted gene, EG546663 (EG546663), mRNA [XM_001002128]	ENSMUSG00000052192	pseudogene	Gm5963	4368.35	4324.8	3416.81	4278.87	6202.54	5450.61	6036.35	3275.25	2303.36	5114.03	4002.86	3572.97	5663.22	4928.84	4847	4663.46	3301.48	2213.02	2982.94	4859.82	3232.64
DATA	13837	85	61	mm|chr4:43747297-43747356	ref|NR_033355|ens|ENSMUST00000030197|gb|AK030334|riken|5031439P11	0	NA	3976	TTATTGATTCTTTGAAAACTCTACACAGTGGGCTCCAGTTCCACTCATACCCCTGTCTCT	12670	0	A_55_P2080598	5430416O09Rik	NR_033355	ref|Mus musculus RIKEN cDNA 5430416O09 gene (5430416O09Rik), non-coding RNA [NR_033355]	ENSMUSG00000028475	lincRNA	5430416O09Rik	42.1909	48.9027	58.2355	47.086	62.5493	41.7668	41.2741	62.1342	52.7133	104.298	33.2973	111.174	40.3336	54.8092	47.4428	57.5736	45.4345	25.4128	113.72	40.7042	56.5505
DATA	13838	85	62	mm|chr13:67001750-67001691	ref|NM_026219|ens|ENSMUST00000022260|ens|ENSMUST00000021993|ref|XM_484346	0	NA	309	CTTGAACCCTATCTAAAAGAGGTTATTTGGGAAAGAAAGGAGAGAGAGGAGTGGGCAAAG	12672	0	A_55_P2088218	Uqcrb	NM_026219	ref|Mus musculus ubiquinol-cytochrome c reductase binding protein (Uqcrb), nuclear gene encoding mitochondrial protein, mRNA [NM_026219]	ENSMUSG00000021741	pseudogene	Gm5457	13163.1	16397.6	14512.2	12792.4	10403.7	10403.7	11112.6	12958.6	12475.9	10743.4	11215	7829.31	12145	13333.8	12553.4	9994.92	12407.5	12407.5	11431.9	9910.27	12958.6
DATA	13861	85	85	mm|chr16:064912045-064912104		0	NA	0	GAATAAGGCTACAGCAACAGGGTGGTAGACCTCATAGCTTATATGGTCTCAAGGGAGTAA	12713	0	A_55_P1957393	A_55_P1957393	A_55_P1957393	Unknown	ENSMUSG00000097999	pseudogene	Gm9061	17242.1	20834.1	12279.5	16279.7	14590.5	16279.7	14512.2	16899.4	19582.3	22475.6	16397.6	23302.8	23936.1	28909.7	27636.5	28111.7	20834.1	22256.5	24693.9	25934.1	25604.3
DATA	13886	85	110	mm|chr6:34260632-34260573	ref|NM_009658|ens|ENSMUST00000074150|ens|ENSMUST00000102980|gb|AK145392	0	NA	516	ATGGAACAACTAGTGGATGAAGGTTTGGTGAAAACAATCGGTGTCTCCAACTTCAACCCT	12758	0	A_55_P2174953	Akr1b3	NM_009658	ref|Mus musculus aldo-keto reductase family 1, member B3 (aldose reductase) (Akr1b3), mRNA [NM_009658]	ENSMUSG00000001642;ENSMUSG00000073674;ENSMUSG00000082087	protein_coding;pseudogene	-	3913.21	7527.1	8368.52	2001.46	2608.36	8502.32	717.451	1329.74	7618.25	2065.62	520.972	2080.47	11741.3	6171.38	2464.83	3631.33	3786.02	4442.55	2065.62	5909.31	11979.6
DATA	14130	87	26	mm|chr2:144293375-144293434	ref|NR_033459|gb|AK137157|ens|ENSMUST00000099289|riken|9530016A12	0	NA	923	CCACCAAGTCTTTTGAAAATAATTATGCCAGAGTTTTAAAAATGTGTGTGTGTGTGTGTG	12897	0	A_55_P2161675	LOC668917	NR_033459	ref|Mus musculus hypothetical LOC668917 (LOC668917), non-coding RNA [NR_033459]	ENSMUSG00000083674	pseudogene	Zfp133-ps	21263.7	16781.5	19062.6	18376.6	9256.4	11066.1	12475.9	12628.7	16397.6	12407.5	20417	9518.47	12697.7	14820.9	18230.4	15224	13072	14339.9	10255.9	7755.41	7235.67
DATA	14136	87	32	mm|chr17:35532392-35532451	ref|NM_023124|ref|XM_001471706|gb|AK013097|riken|2810417A05	0	NA	997	GACATGGACATCTACACTAGGCTGGTTCCCCCAGTTTCTAGAACTTTCCAAAGAATACAG	12909	0	A_55_P1978465	H2-Q8	NM_023124	ref|Mus musculus histocompatibility 2, Q region locus 8 (H2-Q8), mRNA [NM_023124]	ENSMUSG00000055413	pseudogene	H2-Q5	33.2119	53.5898	39.6	56.5505	48.9975	18.7788	48.3034	82.0382	45.2629	61.703	26.1941	127.759	35.3089	38.0384	30.1438	52.7133	21.2907	25.6486	44.2152	0.01	54.6505
DATA	14164	87	60	mm|chr5:121658582-121658847	ref|NM_011290|ens|ENSMUST00000031617|ref|XM_483949|ref|XM_915842	0	NA	787	GAGAAATATGAGATTACAGAGCAGCGAAAGGCTGACCAGAAAGCTGTGGATTTGCAGATT	12961	0	A_55_P2052634	Rpl6	NM_011290	ref|Mus musculus ribosomal protein L6 (Rpl6), mRNA [NM_011290]	ENSMUSG00000029614;ENSMUSG00000057605;ENSMUSG00000067121;ENSMUSG00000084106;ENSMUSG00000091086	protein_coding;pseudogene	-	5599.37	4242.93	5430.23	5303.73	3065.85	3149.01	4767.3	4472.44	5036.68	3486.54	4395.33	2130.59	4041.05	5577.6	4859.82	3883.02	3056.7	2530.7	4914.46	7091.13	4404.42
DATA	14197	87	93	mm|chr17:27877941-27878000		0	NA	0	ATGAAAAAGGAGATAATGGAGATGAATCATCTGGCTTCGGGCGGAACAAACAGGCTGTCT	13024	0	A_30_P01027055	chr17:27877526-27878437_F	chr17:27877526-27878437_F	lincRNA:chr17:27877526-27878437 forward strand	ENSMUSG00000086485	lincRNA	Gm15458	169.385	105.315	63.8588	124.837	409.067	357.028	51.9214	108.402	229.056	228.318	93.7734	119.407	147.027	127.759	163.121	179.403	306.338	338.53	71.3466	107.478	128.039
DATA	14200	87	96	mm|chr8:119736004-119736063		0	NA	0	GACCCTTCCCAGGGTGCCTCATGGTCCGGCTTTCCCTAACAGTCCTTAATTCCCAGAGAT	13029	0	A_30_P01017425	chr8:119735533-119736887_F	chr8:119735533-119736887_F	lincRNA:chr8:119735533-119736887 forward strand	ENSMUSG00000098148	lincRNA	Gm20204	105.065	106.859	217.854	121.844	114.185	196.096	130.563	135.008	85.6588	139.271	249.443	159.919	176.121	176.766	176.766	161.229	320.259	241.583	152.729	281.912	638.773
DATA	14207	87	103	mm|chr3:95700163-95700222	ref|NM_146134|gb|BC024111|ens|ENSMUST00000056710|ens|ENSMUST00000048714	0	NA	728	TTCCTGAACCCCTGGTATGAGGCTAGCCTGCTGCCCATCTATGCAGTCACCGTTTCCATG	13040	0	A_55_P2015044	Aph1a	NM_146134	ref|Mus musculus anterior pharynx defective 1a homolog (C. elegans) (Aph1a), transcript variant 2, mRNA [NM_146134]	ENSMUSG00000015750;ENSMUSG00000040323	protein_coding;pseudogene	-	8051.07	6680	2407.45	2138.47	6115.89	3450.48	1723.2	1828.69	4324.8	3159.6	1712.4	2553.72	8260.25	5968.68	4890.48	32827.4	2222.39	1514.92	3433.66	2041.44	928.372
DATA	14243	87	139	mm|chr14:62267972-62268031		0	NA	0	TAAAAACAAGACAAAAACCGCTTTTAACTAAACTCCAAGCCACCGAGTGCGCCTTCGAGC	13100	0	A_30_P01029715	chr14:62267786-62285335_F	chr14:62267786-62285335_F	lincRNA:chr14:62267786-62285335 forward strand	ENSMUSG00000097997	lincRNA	Gm27017	52.7133	80.0565	49.1121	115.483	72.3798	65.3748	34.3674	73.2498	99.2653	111.442	31.0923	79.5247	78.7992	68.6213	80.5215	70.0326	40.9781	31.2079	116.602	109.021	94.0007
DATA	14281	88	13	mm|chr11:58775634-58775693	ref|XM_905850|ref|XM_356549|gb|BU937304|nap|NAP070843-1	0	NA	320	TACGAACCTGTGCGCTATCCACGCCAAGCGGGTGACCATCATGCCCAAAGACATCCAGTT	12872	0	A_55_P2076273	Gm12260	XM_905850	ref|PREDICTED: Mus musculus similar to histone H3 (LOC382523), mRNA [XM_905850]	ENSMUSG00000080152	pseudogene	Gm12260	1105.24	918.311	483.161	806.434	1776.27	2024.46	1540.11	988.118	2009.55	1376.24	891.5	1165.23	659.045	1647.86	1404.69	688.862	901.754	745.11	1018.61	1324.41	736.362
DATA	14346	88	78	mm|chr2:104872083-104872024	ref|XM_001479293|ref|XM_886796|nap|NAP028341-1	0	NA	413	GTTAATGTGTCCACAAGAAAGAGTAGATTCCATTGCAGTTAAGAAGGACGTATACAAATA	12995	0	A_55_P2087900	Gm13888	XM_001479293	ref|PREDICTED: Mus musculus similar to NADH dehydrogenase (ubiquinone) 1, alpha/beta subcomplex, 1 (LOC622356), mRNA [XM_001479293]	ENSMUSG00000083487	pseudogene	Gm13888	421.96	476.459	281.117	415.119	292.157	281.117	266.545	165.421	264.926	433.349	380.047	143.645	529.516	275.594	214.487	289.932	183.39	122.085	154.461	224.161	166.795
DATA	14396	88	128	mm|chrX:35391445-35391386	ref|NM_001034856|ens|ENSMUST00000115153|ens|ENSMUST00000089060|gb|AK132831	0	NA	1124	GGATTATTGAATTTAAACCATGTCACAGCTGTAAAGATCTGGCATGAGATAGTGTTGATA	13081	0	A_55_P1996983	4930430D24Rik	NM_001034856	ref|Mus musculus RIKEN cDNA 4930430D24 gene (4930430D24Rik), mRNA [NM_001034856]	ENSMUSG00000068046;ENSMUSG00000098348	protein_coding;pseudogene	-	214.487	135.371	388.292	289.932	166.423	248.81	312.111	143.022	162.231	330.532	37.2035	0.01	31.9703	112.497	66.1447	0.01	94.7041	59.3317	0.01	0.01	628.404
DATA	14466	89	34	mm|chr11:35810145-35810204		0	NA	0	GAAAATTCTGCCTGAGCAGGGTTACAGCTTCACCACCATAGCTGAGTCAGGGAGTGTGTG	13205	0	A_30_P01033672	chr11:35810031-35810205_F	chr11:35810031-35810205_F	lincRNA:chr11:35810031-35810205 forward strand	ENSMUSG00000081571	pseudogene	Gm12125	318.142	535.338	267.162	131.356	139.083	312.111	255.727	127.51	258.227	230.755	174.632	464.613	178.186	440.239	556.524	317.109	246.241	0.01	278.801	322.16	446.629
DATA	14480	89	48	mm|chr15:75811231-75811172	ref|NM_001163518|ref|NM_146059|gb|AK137409|gb|AK019123	0	NA	1484	AAGACGACACAGAAACTGTCTTGGAGCAAGCCTGAACCCACACGAGGAGGCAGGCCAGTA	13231	0	A_51_P261999	2410075B13Rik	NM_001163518	ref|Mus musculus RIKEN cDNA 2410075B13 gene (2410075B13Rik), transcript variant 2, mRNA [NM_001163518]	ENSMUSG00000044095;ENSMUSG00000098176	protein_coding;pseudogene	-	147.801	200.997	174.131	166.423	236.073	224.635	225.888	249.443	193.223	348.192	205.925	256.149	218.525	205.194	293.875	203.867	204.641	148.325	214.487	221.14	137.445
DATA	14491	89	59	mm|chr4:94822842-94822901		0	NA	0	TTAGTTCTGCATGCCCCTTGCTCTCTCGTCCCTAGGCCTCATGTCGGAGGAGGTGGATTA	13250	0	A_30_P01032942	chr4:94742359-94822969_F	chr4:94742359-94822969_F	lincRNA:chr4:94742359-94822969 forward strand	ENSMUSG00000087366	antisense	BC042782	339.526	171.103	155.537	206.876	183.39	200.997	144.578	258.227	144.922	194.302	166.423	225.191	160.4	148.969	287.855	192.4	174.131	106.245	296.927	117.02	130.98
DATA	14551	89	119	mm|chr7:148593162-148593221	ref|NM_001101644|ref|NM_021329|ens|ENSMUST00000108669|ens|ENSMUST00000038644	0	NA	728	GCTTCTTCCCTGGATGTAAACATAAGATACTTTCTCTGCAGAAATAAACTTGCTTTATGA	13351	0	A_55_P2036942	Gm4535	NM_001101644	ref|Mus musculus predicted gene 4535 (Gm4535), mRNA [NM_001101644]	ENSMUSG00000091083	pseudogene	Gm4535	553.408	664.965	344.182	758.386	562.787	633.607	758.386	341.669	434.367	509.05	391.163	389.767	1505.56	623.042	463.496	630.66	553.408	444.577	701.31	1206.53	903.876
DATA	14556	89	124	mm|chr7:34960919-34960978	ref|XM_001480102|ref|XM_001472498	0	NA	215	ACTAAACAAAACCAGAATGATCTGGGGAAAAGTAACTCGGGCCCACGGAAACAGCAGTAT	13361	0	A_55_P1997894	Gm12778	XM_001480102	ref|PREDICTED: Mus musculus similar to ribosomal protein L35a (LOC100043410), mRNA [XM_001480102]	ENSMUSG00000081491	pseudogene	Gm12778	6483.13	6915.59	6236.98	6483.13	8680.57	8769.44	9567.28	5686.58	5814.53	8092.47	9156.6	6798.73	7668.58	6556.97	6403.57	5663.22	7091.13	5192.01	6171.38	9156.6	6855.32
DATA	14558	89	126	mm|chr17:39982865-39982924		0	NA	0	TGCTACCGGTCATTCCCTCCCGCGTGGTTTGACTGTCTCGCCGGTGTCGCGCTTCTCTTT	13365	0	A_30_P01027833	chr17:39982023-39983277_F	chr17:39982023-39983277_F	lincRNA:chr17:39982023-39983277 forward strand	ENSMUSG00000097971	processed_transcript	Gm26917	41840.7	25604.3	34877.4	29436.4	66130.4	68263.7	29245.9	33347	12900.5	43153.2	31957.9	22256.5	27266.8	30136.3	26381.6	27266.8	22256.5	22032.2	9396.08	30136.3	13676.2
DATA	14565	89	133	mm|chr13:48631028-48630969		0	NA	0	GAAATTGATGTGTTTTCTGAGGTGTGGGAGGTAATTGTGTTAAGTGGCTCAGTACAGCAT	13379	0	A_30_P01018771	chr13:48620882-48643532_R	chr13:48620882-48643532_R	lincRNA:chr13:48620882-48643532 reverse strand	ENSMUSG00000097375	lincRNA	6720427I07Rik	6977.05	657.027	3019.78	971.051	1144.67	711.517	468.186	711.517	2287.83	738.745	928.372	375.972	1024.38	455.262	932.368	3572.97	3549.25	1376.24	872.544	474.764	273.865
DATA	14581	89	149	mm|chr16:091513509-091513450		0	NA	0	TGACGAGACTCTACAGTTGTGGCGCTGCTTTGAGATGGACCCTGCCCTTTGGTGTGAGCA	13408	0	A_55_P1973560	A_55_P1973560	A_55_P1973560	Unknown	ENSMUSG00000084301	pseudogene	Gm7856	282.509	324.984	317.109	270.508	264.926	253.367	244.748	292.885	223.48	350.673	178.186	350.673	388.292	324.984	307.361	355.779	259.833	217.854	183.744	357.028	346.575
DATA	14612	90	16	mm|chr17:14821255-14821314	nap|NAP099146-001	0	NA	293	ATTGATGATGCTTGGCAGGAAGATAAGCTGCCATACGATGATGTCGCCATTCTACTGAGT	13172	0	A_55_P2178658	NAP099146-001	NAP099146-001	Unknown	ENSMUSG00000084300	pseudogene	Gm6954	5401.61	6236.98	4576.93	4833.73	4859.82	4231.32	4754.03	4551.73	4576.93	4833.73	4663.46	4422.92	7157.55	6977.05	5401.61	4621.15	4317.03	3355.11	4041.05	5850.2	5240.8
DATA	14621	90	25	mm|chr9:120225769-120225828		0	NA	0	ATTCTGGGAATCTAAGAAGACTGACCGCCATATGTATCACAGCCTGTACCTGAAGGTCAA	13190	0	A_55_P2061979	A_55_P2061979	A_55_P2061979	Unknown	ENSMUSG00000083772	pseudogene	Gm15566	4266.97	5303.73	4725.93	5229.54	3987.95	4928.84	7235.67	6143.38	4958.68	8537.42	5814.53	7789.59	4705.67	3702.89	2946.38	6333.78	2830.61	8260.25	5252.31	5401.61	8813.24
DATA	14623	90	27	mm|chr5:30077544-30078952	ref|NM_001037941|gb|AK169767|ens|ENSMUST00000012734|ref|XM_123650	0	NA	376	GAAGTTCAAACAAGTAGCTGAGGCATATGAAGTGTTATCGGATGCTAAAAAGCGGGACAT	13194	0	A_52_P630493	Dnajb6	NM_001037941	ref|Mus musculus DnaJ (Hsp40) homolog, subfamily B, member 6 (Dnajb6), transcript variant 2, mRNA [NM_001037941]	ENSMUSG00000029131;ENSMUSG00000081185;ENSMUSG00000087635	protein_coding;pseudogene	-	236.601	506.732	1963.91	472.312	261.699	1189.13	371.034	1505.56	442.508	379.242	361.669	255.727	234.315	460.347	104.864	3837.86	457.891	614.17	227.789	704.119	661.859
DATA	14636	90	40	mm|chr12:110986444-110986503		0	NA	0	TGGGAGAGCTATGGCCATTAACAAGTCCTGAGCCCTGACCTGAAGCCATCAGTGGCCTAG	13217	0	A_30_P01019435	chr12:110973190-110987668_F	chr12:110973190-110987668_F	lincRNA:chr12:110973190-110987668 forward strand	ENSMUSG00000097391	lincRNA	Mirg	616.776	654.516	460.347	667.388	638.773	857.232	460.347	415.119	249.443	431.861	664.965	488.526	1320.67	1076.17	1396.47	1308.25	685.84	894.216	564.952	623.042	614.17
DATA	14676	90	80	mm|chr12:110896272-110896331		0	NA	0	CTTCCTCACTGGTCACCAGGTTCAAGGTCCCTCATATGTGTCAGGTGCATAGTCACCAAC	13286	0	A_30_P01032789	chr12:110894095-110899517_F	chr12:110894095-110899517_F	lincRNA:chr12:110894095-110899517 forward strand	ENSMUSG00000097451;ENSMUSG00000099249	processed_transcript	-	176.766	478.826	88.4509	43.3822	1514.92	167.972	69.0781	1005.78	867.967	153.755	291.35	55.6639	38.6502	53.721	48.6067	66.1447	51.8641	891.5	494.877	112.242	876.403
DATA	14738	90	142	mm|chr13:91400581-91400530	ref|XM_001479178|ref|XM_001476909|nap|NAP114242-1	0	NA	197	AAAGGAAAGTGACGGTATCTACATCATAAACCTGAAGAGGACCTGGGAGAAGCTGTTGCT	13396	0	A_55_P2102719	Gm4130	XM_001479178	ref|PREDICTED: Mus musculus similar to heterogeneous nuclear ribonucleoprotein K (LOC100042959), mRNA [XM_001479178]	ENSMUSG00000082895	pseudogene	Rpsa-ps9	2617.02	3159.6	5642.08	5075.97	2345.62	2271.57	1570.53	5485.01	4242.93	3817.85	2138.47	3892.85	2507.77	3649.24	4914.46	5114.03	1287.78	2743.45	2116.18	4242.93	4368.35
DATA	14749	90	153	mm|chr7:33331710-33331769	ref|XM_357732|ref|XM_910464|ref|XM_890946|nap|NAP028846-1	0	NA	1001	TTCCTTGTATGACAATGAATACAGCTACAGCAACAGGGTAGTCGACCTCATGGCCTACAA	13415	0	A_55_P2135049	Gm5327	XM_357732	ref|PREDICTED: Mus musculus predicted gene, EG384591 (EG384591), mRNA [XM_357732]	ENSMUSG00000094827	pseudogene	Gm5327	7733.94	11500.8	6130.58	6418.28	9862.25	9354.2	6658.04	8368.52	11013.5	10787.6	7157.55	17116.5	18097.5	17116.5	17375.9	16644.2	17531.8	14978.7	14978.7	16518.1	18230.4
DATA	14776	91	16	mm|chr3:138492033-138491974	ref|XM_001473646|ref|XM_001479910|nap|NAP102399-1	0	NA	130	GCGGATCTACAAGAAGGGTGATATTGTAGACATCAAGGGAATGCGCACTGTTAAAAAAGG	13461	0	A_55_P2009266	Gm16060	XM_001473646	ref|PREDICTED: Mus musculus similar to ribosomal protein L21 (LOC620771), mRNA [XM_001473646]	ENSMUSG00000086123	pseudogene	Gm16060	3265.51	2704.18	3275.25	4901.77	1814.13	1630.4	2287.83	3089.53	2320.96	1814.13	2625.63	5535.67	924.529	1404.69	937.923	1336.48	1346.01	2024.46	3937.25	1540.11	1947.4
DATA	14890	91	130	mm|chr9:51811223-51811164	ref|NR_023357|ens|ENSMUST00000094175|ens|ENSMUST00000088537|ref|XM_001477881	0	NA	408	AATTCAACAGCACAGTTAAGGCCAAGAATAGGAAGCTTGTCATCAACGGGAAGCCCATCA	13668	0	A_55_P2033530	Gm6981	NR_023357	ref|Mus musculus predicted pseudogene 6981 (Gm6981), non-coding RNA [NR_023357]	ENSMUSG00000098222	pseudogene	Gm8318	21436	24949.4	15462.6	20599.7	19367.9	21436	15325.4	18505.9	18505.9	26381.6	26608.8	30457	27937.5	27937.5	30136.3	25934.1	22723	25259.9	24949.4	31957.9	31200.3
DATA	14996	92	72	mm|chr12:105491733-105491792	ref|NR_033450|ens|ENSMUST00000109960|ens|ENSMUST00000116393|ens|ENSMUST00000101079	0	NA	1168	GCTGCTGCCACAGGGGTCAAATTAATTCTATGTTGTGAAAAAATCTATTCTATGACAATA	13560	0	A_55_P2142222	Serpina3h	NR_033450	ref|Mus musculus serine (or cysteine) peptidase inhibitor, clade A, member 3H (Serpina3h), non-coding RNA [NR_033450]	ENSMUSG00000041449	pseudogene	Serpina3h	171.103	286.102	269.669	338.53	328.393	236.601	196.096	205.194	292.885	292.157	219.64	304.407	188.247	157.622	202.174	198.895	184.206	177.124	291.35	202.646	199.842
DATA	15004	92	80	mm|chr10:57694498-57694439	ref|NM_001081954|ens|ENSMUST00000071408|ens|ENSMUST00000075305|ref|XM_972624	0	NA	925	ATACTTCAAGCCCCAGCGACTCAAACTCCTTCTGCAGAGAGTCCCAGACTTCCCAAGTGG	13574	0	A_55_P1983444	Dux	NM_001081954	ref|Mus musculus double homeobox (Dux), mRNA [NM_001081954]	ENSMUSG00000057216;ENSMUSG00000075046	pseudogene	-	207.276	187.36	2418.36	163.553	163.121	177.124	357.028	219.993	151.844	244.208	543.513	112.928	85.8143	137.818	312.111	142.587	299.415	341.669	107.478	62.6764	64.2568
DATA	15024	92	100	mm|chr17:37520372-37520431	ref|NM_001011744|ens|ENSMUST00000113642|ens|ENSMUST00000073218|gb|BC160365	0	NA	879	GCTCTGAGGAACAAGGAAGTGAGGTGTGCTTTGAATAGGAAACTCAGGATACTGATTTGA	13613	0	A_55_P2052804	Olfr105	NM_001011744	ref|Mus musculus olfactory receptor 105 (Olfr105), mRNA [NM_001011744]	ENSMUSG00000094884	pseudogene	Olfr105-ps	217.854	111.675	121.047	146.544	130.563	106.421	18.1073	5.88679	102.777	100.25	69.0781	92.8443	116.602	91.403	85.1215	128.039	310.632	229.879	74.3613	45.5926	42.9338
DATA	15073	92	149	mm|chr19:51866943-51867002	nap|NAP112911-1	0	NA	273	ATAAGGAACTTGCCATATCGCATCCGAGTATGCTTGCCCAGAAAACACAATGAGGATGAG	13706	0	A_55_P2072030	NAP112911-1	NAP112911-1	Unknown	ENSMUSG00000097719	pseudogene	Rpl31-ps18	2600.18	2593.29	2600.18	3216.7	2625.63	2379.53	3149.01	1453.88	2161.14	1497.57	2583.46	1984.03	2750.54	2695.77	2320.96	3766.52	1972.99	1776.27	2804.19	2032.2	1876.12
DATA	15126	93	38	mm|chr12:88222611-88222552	ref|NM_145836|ens|ENSMUST00000038422|ref|XM_001473734|gb|AK032622	0	NA	3153	TCGGGTCTAATGTACCTTGGGCCTTCATGCAGGGCGAAATTGCAACTATCTTAGCTGGGG	13799	0	A_55_P2103536	6430527G18Rik	NM_145836	ref|Mus musculus RIKEN cDNA 6430527G18 gene (6430527G18Rik), mRNA [NM_145836]	ENSMUSG00000034168;ENSMUSG00000081756	protein_coding;pseudogene	-	3572.97	1729.58	2080.47	1770.92	2676.73	2442.47	1222.84	2108.83	1024.38	1562.31	2539.12	2248.52	1762.97	2507.77	3474.44	1758.15	2625.63	2840.93	1972.99	1852.83	1069.63
DATA	15138	93	50	mm|chr11:100154915-100154974	ref|XM_001472613|ref|XM_001474794|nap|NAP024337-001|tc|TC1779415	0	NA	540	TCATTTGTTAGTTTCCATCCCAGAGACCACAGTGTACAGCCTCACCAAGTGCCCACCTGC	13818	0	A_55_P2106603	Gm12349	XM_001472613	ref|PREDICTED: Mus musculus hypothetical protein LOC100044572 (LOC100044572), mRNA [XM_001472613]	ENSMUSG00000087265	lincRNA	Gm12349	379.242	847.172	879.126	570.692	888.008	421.96	346.575	463.496	493.926	1003.52	762.026	501.335	582.714	527.216	728.351	659.045	453.382	281.117	379.242	582.714	413.219
DATA	15258	94	6	mm|chr10:39625840-39625899	gb|AK016061|ref|XM_001476789|ref|XM_001477129|riken|4930547M16	0	NA	487	AAGCTGTATATTCCAGGCTGGCCCCAAATTGACTCTGTAGCCTCTGGTAGATTAAAAGCT	13742	0	A_55_P2055050	4930547M16Rik	AK016061	gb|Mus musculus adult male testis cDNA, RIKEN full-length enriched library, clone:4930547M16 product:unclassifiable, full insert sequence. [AK016061]	ENSMUSG00000097890	lincRNA	4930547M16Rik	430.539	147.801	274.885	152.143	232.334	339.526	407.281	173.471	164.207	224.635	349.366	327.29	193.848	183.39	266.545	419.681	252.173	226.724	265.937	173.471	193.223
DATA	15284	94	32	mm|chr17:34003824-34003883		0	NA	0	AGAGGCCCCAAACTGACCCTTGGCACGTGAGGCCAGGAATGCCTGTCCATTCCAATTAAG	13790	0	A_30_P01030987	chr17:34003823-34011015_F	chr17:34003823-34011015_F	lincRNA:chr17:34003823-34011015 forward strand	ENSMUSG00000092174;ENSMUSG00000092349	lincRNA;pseudogene	-	55.4189	81.4886	70.4713	67.6478	55.9404	49.5089	58.3753	65.2796	82.5335	84.1647	41.0491	124.837	0.01	63.776	102.228	79.3252	0.01	37.2938	94.7041	71.3466	105.065
DATA	15320	94	68	mm|chr2:116881472-116881531	ref|XM_141310|ref|XM_917314|nap|NAP095398-001|nap|NAP112970-1	0	NA	194	TATGAGGCACTACCACCTGAAGAGGAACCAGAGCTTCTGCCCAACTGTCAACCTGAATAA	13849	0	A_66_P128701	Gm13981	XM_141310	ref|PREDICTED: Mus musculus similar to ribosomal protein L27a-like (LOC241621), mRNA [XM_141310]	ENSMUSG00000074930	pseudogene	Gm13981	2539.12	2464.83	2643.98	3374.6	2760.49	3837.86	1497.57	977.117	2345.62	3702.89	2856.07	3345.25	2804.19	2248.52	1899.34	2016.99	2138.47	3416.81	2651.94	3972.4	3572.97
DATA	15359	94	107	mm|chr4:138731389-138731330	ref|NR_033543|ens|ENSMUST00000097827|gb|AK141099|riken|C230051N11	0	NA	2254	AGCGAGCTGCAGTCCAAAGAGCAGAACTAACTATGTTATTCCTTCTTCTTCTTCTTTTTT	13917	0	A_55_P2088113	Gm16287	NR_033543	ref|Mus musculus predicted gene 16287 (Gm16287), non-coding RNA [NR_033543]	ENSMUSG00000073739	antisense	Gm16287	1845.49	1579.46	1677.38	1486.25	1192.65	1619.76	1009.42	540.627	781.508	853.794	1729.58	758.386	1841.95	1546.51	2684.75	2242.24	2102.09	1080.13	924.529	799.378	496.596
DATA	15386	94	134	mm|chr2:87941254-87941195	ref|NM_146648|nap|NAP060872-1|tc|NP830765	0	NA	889	AAGATGTAAAGGGGACAGTCAGCAGACTCATGCACTTGAAACTTCAAGCTCATTCAACAT	13966	0	A_55_P2174376	Olfr1165-ps	NM_146648	ref|Mus musculus olfactory receptor 1165, pseudogene (Olfr1165-ps), mRNA [NM_146648]	ENSMUSG00000046590	pseudogene	Olfr1165-ps	52.1048	75.1348	79.7399	84.5408	32.4381	27.375	36.5059	129.408	90.5143	413.219	84.9303	55.5108	66.6879	48.1272	203.867	100.748	53.1544	78.9495	48.8287	0.01	77.8861
DATA	15451	95	35	mm|chrX:163058469-163058410	ref|XM_001477511|ref|XM_001477674	0	NA	533	AATACCTAATGTACTGATGTTTTGCACTCTGTCTCTCTGTCTCTGTCTGTGTCTCTCTCC	14076	0	A_55_P2046593	Gm15226	XM_001477511	ref|PREDICTED: Mus musculus hypothetical protein LOC100041912 (LOC100041912), mRNA [XM_001477511]	ENSMUSG00000087677	lincRNA	Gm15226	26381.6	16518.1	27636.5	15563.2	13072	14820.9	22475.6	14905.9	18699.8	14978.7	49092.1	11979.6	17116.5	20834.1	22032.2	15105	24253.6	23067.1	14409.1	7403.48	8402.93
DATA	15479	95	63	mm|chr5:90561492-90561551	ens|ENSMUST00000055731|ref|XM_979078|ref|XM_001472647	0	NA	238	ATGTCCCCAACATCAAAAGGAATAACTTCCAGCTGGTTGGCATCCAGAATGGGTACCTAT	14131	0	A_55_P2009875	Eif5al3-ps	ENSMUST00000055731	ens|eukaryotic translation initiation factor 5A-like 3 Gene [Source:MGI (curated);Acc:MGI:3643585] [ENSMUST00000055731]	ENSMUSG00000043618	pseudogene	Eif5al3-ps	664.965	977.117	860.608	945.24	1147.75	831.076	240.963	897.613	860.608	1041.77	305.055	1624.19	630.66	912.393	434.367	3873.82	918.311	1108.91	427.756	3032.82	1661.06
DATA	15552	95	136	mm|chr11:40243282-40243341	ref|XM_001472519|ref|XM_001473795|nap|NAP057973-1	0	NA	489	AGCAAATTGCCCAACGTCATAATGAAAGGAAGAAACAAAGTACCAGCCAGCTACCTCGCA	14264	0	A_55_P1997620	Gm12134	XM_001472519	ref|PREDICTED: Mus musculus similar to mitchondrial ribosomal protein S7 (LOC100039241), mRNA [XM_001472519]	ENSMUSG00000080749	pseudogene	Gm12134	65.486	87.2521	70.1978	69.2472	90.9394	104.576	123.088	161.436	154.136	105.315	78.4204	103.335	80.7526	95.6239	72.9674	69.9382	90.3855	77.0168	103.335	171.642	84.42
DATA	15639	96	59	mm|chr13:28929437-28929496	ref|XM_891531|ref|XM_909282|nap|NAP000009-001	0	NA	673	GGCTAAGCTTGTGGAAGCTATTAGGACCAATTATAATGACATATATGATAAGATTCGTTG	14125	0	A_66_P111840	Gm11362	XM_891531	ref|PREDICTED: Mus musculus similar to ribosomal protein L7a (LOC626683), mRNA [XM_891531]	ENSMUSG00000082861	pseudogene	Gm11362	768.635	1105.24	748.217	1013.91	966.759	928.372	1144.67	1013.91	881.695	1183.84	826.707	901.754	1443.17	1176.33	1093.25	888.008	630.66	620.499	1336.48	790.914	1320.67
DATA	15677	96	97	mm|chr18:40886236-40886295	ens|ENSMUST00000091925|ref|XM_140295|ref|XM_909952|nap|NAP060521-1	0	NA	310	TCCAAGCCCTGGAGGGGCTGAAAATGGAGGATCAGGACCAAGATGGGGGCCACAATCTAA	14191	0	A_55_P2035590	Gm4838	ENSMUST00000091925	ref|PREDICTED: Mus musculus predicted gene, EG225416 (EG225416), mRNA [XM_140295]	ENSMUSG00000095150	pseudogene	Rps19-ps13	2972.13	1841.95	1591.39	2287.83	3913.21	2997.08	2222.39	1255.39	961.244	2016.99	903.876	826.707	2032.2	1876.12	1776.27	1554.93	1963.91	1123.66	1105.24	1841.95	945.24
DATA	15741	96	161	mm|chr6:31053186-31053245		0	NA	0	AGGAAAAGAGGCCTGTGGGTTTCTTGCCCTTCTTATATAAGAGGTGGATCTCTCAGAATG	14309	0	A_30_P01032897	chr6:31052845-31054580_F	chr6:31052845-31054580_F	lincRNA:chr6:31052845-31054580 forward strand	ENSMUSG00000087312	lincRNA	Gm13833	56.9409	74.507	163.121	63.8588	330.532	159.293	75.3656	196.891	60.7821	256.502	33.6372	78.5992	26.8524	0.01	46.7719	61.4263	0.01	157.622	49.5089	0.01	42.4988
DATA	15744	96	164	mm|chr17:23841606-23841547	ens|ENSMUST00000062827|ref|XM_001474007|gb|AK047830|riken|C130002K19	0	NA	3574	TTTGCTAACGTTGTTAAAGAGGCTGGGTGTGATGGCTGCATTCTAACCGTGAAAGTGTGT	14313	0	A_55_P1980764	ENSMUST00000062827	ENSMUST00000062827	ens|RIKEN cDNA 1520401A03 gene Gene [Source:MGI Symbol;Acc:MGI:2443785] [ENSMUST00000062827]	ENSMUSG00000043747	processed_transcript	1520401A03Rik	14667.7	2750.54	7903.08	3702.89	4090.56	2108.83	1647.86	1990.37	5788.35	5968.68	2821.37	2714.28	5430.23	2743.45	7903.08	5712.68	11335.7	5136.82	3385.28	1086.05	1533.69
DATA	15750	97	6	mm|chr12:56496794-56496735	nap|NAP114350-1	0	NA	444	TGTCAAGCAGTTCCACTACTCCAAGATCAAATTCCCACTGCCTCACCGCGTGTTGCTGCG	14321	0	A_55_P1993813	NAP114350-1	NAP114350-1	Unknown	ENSMUSG00000059033	pseudogene	Rpl18a-ps1	10403.7	10934.8	9567.28	10613.6	13676.2	15224	13500.2	9597.1	6818.25	10571	9256.4	9567.28	8537.42	10874.3	11112.6	8302.38	9807.43	9220.19	8335.9	11661.7	9567.28
DATA	15792	97	48	mm|chr2:115321409-115321350	ref|NR_030712|gb|AK085300|riken|D630008I05|nap|NAP086630-1	0	NA	483	TCAGATTGTCCACAGCAGCTGACTGTGATTTGTTTTGGGCTCTCTCAGGAGCATGATTTT	14395	0	A_55_P2035311	3110099E03Rik	NR_030712	ref|Mus musculus RIKEN cDNA 3110099E03 gene (3110099E03Rik), non-coding RNA [NR_030712]	ENSMUSG00000085582	lincRNA	3110099E03Rik	216.877	216.461	280.261	157.077	219.993	154.461	264.926	304.407	444.577	196.891	476.459	199.343	326.199	191.407	267.162	138.757	145.976	187.694	328.393	121.599	105.591
DATA	15855	97	111	mm|chr1:85337260-85337319		0	NA	0	AAGTCTACAGAAACAACAGAGCCTGTGCCCCTCAGGGATTAAGATCACAAATCCCACAAT	14515	0	A_30_P01031195	chr1:85323303-85337483_F	chr1:85323303-85337483_F	lincRNA:chr1:85323303-85337483 forward strand	ENSMUSG00000089652;ENSMUSG00000089714;ENSMUSG00000090246	antisense;lincRNA	-	165.042	149.496	168.919	187.142	209.067	247.724	296.927	155.824	139.271	263.385	616.776	1329.74	195.477	224.161	297.691	224.161	276.657	595.575	161.436	185.895	165.421
DATA	15877	97	133	mm|chr11:23458278-23458219	ref|NR_004857|gb|BC027278|tc|TC1644860	0	NA	564	GGCCTGACTGATACGCAGTTCTGTAAATGTATATGTGGATCTCCTTATCTTTTTTGTATA	14555	0	A_51_P520857	LOC100134990	NR_004857	ref|Mus musculus selenoprotein K pseudogene (LOC100134990), non-coding RNA [NR_004857]	ENSMUSG00000085415	processed_transcript	Gm12060	457.891	430.539	487.182	411.758	463.496	531.94	675.046	269.669	323.067	145.486	431.861	260.604	667.388	483.161	368.209	307.361	562.787	379.242	355.779	476.459	244.748
DATA	15978	98	70	mm|chr1:12556257-12556316	nap|NAP111347-1|nap|NAP000003-013	0	NA	273	TGAGGGCCCACTGAAGGGCATCCTGGGCTACACTGAGGACCAGGTTGTTTTCTGAGACTT	14437	0	A_55_P2062733	NAP111347-1	NAP111347-1	Unknown	ENSMUSG00000097628	pseudogene	Gm2383	42346.8	61460.2	39598.4	59369.3	39990.2	51318.6	17896.5	24253.6	44797.3	46771.3	41381.8	49092.1	49092.1	59369.3	49092.1	49092.1	48176.7	58137.8	50094.1	50094.1	50094.1
DATA	16017	98	109	mm|chr1:162965206-162965265		0	NA	0	GTGAGGGGCGGGGTTTAAGTGGACGCAGCAAGCAGCTTTGCGTCTTGACGTCACGAAGAC	14513	0	A_30_P01029558	chr1:162965001-162966376_F	chr1:162965001-162966376_F	lincRNA:chr1:162965001-162966376 forward strand	ENSMUSG00000053332	processed_transcript	Gas5	153.062	164.578	145.486	166.795	324.984	240.147	92.1605	107.226	237.448	317.109	169.814	171.642	197.808	104.864	133.421	188.247	255.058	264.173	111.966	156.623	168.919
DATA	16051	98	143	mm|chr4:17183307-17183248	ref|XM_001474209|ref|XM_001475013|nap|NAP061860-1	0	NA	252	AGGACTAATGGAAAAAAGTTTGAGCTGTTGGAGCCCATTCCATATGAATTCGTGGCCTAA	14574	0	A_55_P1995210	Gm11849	XM_001474209	ref|PREDICTED: Mus musculus similar to ribosomal protein L21 (LOC100040173), mRNA [XM_001474209]	ENSMUSG00000083572	pseudogene	Gm11849	6350.5	4368.35	3913.21	5450.61	5151.51	6300.1	6818.25	6977.05	4177.22	4278.87	6507.27	6507.27	4201.31	3682.51	3987.95	3113.69	4609.91	5252.31	4472.44	4562.94	5712.68
DATA	16067	98	159	mm|chr4:11060696-11060755	ref|XM_001473517|ref|XM_001473562|ref|XM_001473542|ref|XM_001473581	0	NA	222	AATATAGAGGATGAAGATACAAATGATGGGTTCCAGCAGCAGACTGGAGGTGTCTACTAA	14601	0	A_55_P2009201	Gm11829	XM_001473517	ref|PREDICTED: Mus musculus similar to SMT3 suppressor of mif two 3 homolog 2, transcript variant 1 (LOC546828), mRNA [XM_001473517]	ENSMUSG00000083025	pseudogene	Gm11829	1770.92	2418.36	2156.29	2041.44	2242.24	2156.29	2704.18	1729.58	2760.49	2146.65	2899.22	3600.01	3533.74	3474.44	4051.92	6855.32	3433.66	4291.58	2108.83	3795.76	3600.01
DATA	16089	99	17	mm|chr9:59614565-59614519	nap|NAP063284-1	0	NA	112	CACAGCAGCCGATAAAAAACTGCAGTTCTCCTTAAAGAAGTTAGGGGTAAACAATATCTC	14639	0	A_55_P2165451	NAP063284-1	NAP063284-1	Unknown	ENSMUSG00000082793	pseudogene	Gm9308	1005.78	949.166	1318.19	1794.6	1624.19	1039.83	980.773	1428.03	1367.9	1700.66	1060.92	1209.8	1677.38	1677.38	1433.04	1072.63	1123.66	1139.93	2130.59	1314.15	1443.17
DATA	16130	99	58	mm|chr2:175001314-175001255	ens|ENSMUST00000109054|gb|AK164563|riken|D330045G02	0	NA	58	TTTCTTAGGTGTCTTCAGTGAGTGCTGGGAGGGTAAATCAGGCAAGATCAGAACTTCAGA	14715	0	A_55_P2136686	Gm14443	ENSMUST00000109054	ens|Novel KRAB box and zinc finger, C2H2 type domain containing protein [Source:UniProtKB/TrEMBL;Acc:A2ARX0] [ENSMUST00000109054]	ENSMUSG00000083317	pseudogene	Gm14402	285.594	196.891	202.646	221.14	264.173	285.594	135.978	165.946	221.14	306.338	262.279	168.482	216.877	190.833	346.575	0.01	315.827	440.239	0.01	168.482	0.01
DATA	16138	99	66	mm|chr7:109047449-109047508	ref|NM_027532|gb|AK139635|gb|BC006736|gb|BC080730	0	NA	346	TGATGAGGACAGTGAAGATGACTCAGAAGATGATGAGGACATGCAAGACATGGATGAGAT	14729	0	A_55_P2160322	3200002M19Rik	NM_027532	ref|Mus musculus RIKEN cDNA 3200002M19 gene (3200002M19Rik), mRNA [NM_027532]	ENSMUSG00000091611	pseudogene	Gm9364	267.162	135.626	377.433	426.299	77.4058	224.161	104.576	60.7821	980.773	355.779	66.6879	272.872	281.117	299.415	76.317	78.7992	71.8493	115.19	167.227	130.054	124.837
DATA	16150	99	78	mm|chr9:65145430-65145371	ens|ENSMUST00000080342	0	NA	294	TTTGGTTTCATTGTGCTGACAACCTCTGTTGGAATCATGGACCATGAAGAGGCAAGATGA	14751	0	A_55_P2144055	ENSMUST00000080342	ENSMUST00000080342	Unknown	ENSMUSG00000059571	pseudogene	Gm16218	2593.29	2643.98	2913.45	4242.93	2495.81	2255.17	3549.25	2821.37	2830.61	2588.09	2958.19	1924.97	2085.62	2482.94	2830.61	2108.83	1907.43	3065.85	3450.48	2617.02	2695.77
DATA	16200	99	128	mm|chr3:105254305-105254246	gb|AK018929|ens|ENSMUST00000098762|ref|XM_001479528|gb|AK131816	0	NA	339	TATTGCTTAGTACTCGGACCCAGCGTGAGGAGTGGGACAACCACGGGAGCATAGGATCCA	14836	0	A_55_P2055920	1700095B22Rik	AK018929	gb|Mus musculus adult male testis cDNA, RIKEN full-length enriched library, clone:1700095B22 product:hypothetical protein, full insert sequence. [AK018929]	ENSMUSG00000074346	antisense	1700095B22Rik	54.8092	51.1162	38.0384	53.2245	45.7833	35.8005	24.9281	75.3656	94.5389	97.9027	64.5857	80.0565	47.5942	65.2796	131.754	95.6239	50.9244	50.3944	0.01	0.01	41.5304
DATA	16238	100	2	mm|chr16:90555070-90555129	ens|ENSMUST00000060246|gb|AK003565|riken|1110008E08|nap|NAP014684-001	0	NA	661	CCAGGCAGACTGTAACCTCCGAAACTGTGAGCCAAATAAACCTCATCTCTTTTTAAGTTG	14613	0	A_55_P2123185	ENSMUST00000060246	ENSMUST00000060246	ens|RIKEN cDNA 1110008E08 gene Gene [Source:MGI Symbol;Acc:MGI:1915750] [ENSMUST00000060246]	ENSMUSG00000046119	lincRNA	1110008E08Rik	162.741	323.067	218.952	178.92	222.711	176.766	194.302	127.759	132.183	326.199	252.173	102.228	144.578	669.988	369.351	133.074	314.175	296.022	133.72	89.4906	0.01
DATA	16240	100	4	mm|chr13:13511093-13511034	tc|NP063432	0	NA	344	ATGTGTAACAGTTATTCCAAAAGATATCCAGTTAGCACACAGCATACTCGGAGAACGTGC	14617	0	A_66_P108088	NP063432	NP063432	tc|GB|V00754.1|CAA24131.1 reading frame histone H3 [NP063432]	ENSMUSG00000094865	pseudogene	Gm7426	5.36788	7.97745	985.019	548.631	207.754	380.047	453.382	673.6	910.244	685.84	292.885	193.848	384.991	427.756	276.657	267.162	784.826	289.128	742.43	326.199	439.2
DATA	16333	100	97	mm|chr11:50533704-50533645	gb|AK076967|riken|4930579K21|nap|NAP021433-001|tc|TC1612094	0	NA	1737	CTTACTTAAGCTTTGCCCTCTGTGGATTAAGATGTAGAACTTTCAGCTCCTCTAGCACCA	14783	0	A_55_P2283870	4930579K21	AK076967	gb|Mus musculus adult male testis cDNA, RIKEN full-length enriched library, clone:4930579K21 product:unclassifiable, full insert sequence. [AK076967]	ENSMUSG00000085902	antisense	Gm12200	392.288	758.386	897.613	480.797	843.786	835.659	1054.81	599.596	758.386	1229.04	1386.87	704.119	937.923	1234.29	1794.6	1160.93	1065.51	1260.44	966.759	556.524	5167.91
DATA	16351	100	115	mm|chr1:48938968-48939027	nap|NAP058897-1	0	NA	411	GACAACTCAATCAAGATTGTCAGGAGTGCATCCTGCATCAATACCAACTGCTTAACACCC	14814	0	A_55_P2092046	NAP058897-1	NAP058897-1	Unknown	ENSMUSG00000097883	pseudogene	Gm8357	9354.2	13500.2	8537.42	8232.11	12183.7	13333.8	7157.55	12900.5	11896.7	12697.7	14059.7	21436	18505.9	16990.8	18097.5	19885.2	18230.4	18097.5	15325.4	23936.1	23302.8
DATA	16382	100	146	mm|chr2:156665598-156665539		0	NA	0	GGTGGGACCAGGGCTCCCGGAGTCAGCTCCAGGGCAGGAAGTGGCCCGCTCCTCCTTTCA	14870	0	A_30_P01026673	chr2:156654934-156665632_R	chr2:156654934-156665632_R	lincRNA:chr2:156654934-156665632 reverse strand	ENSMUSG00000087179	lincRNA	Gm14230	570.692	818.998	529.516	602.29	788.375	708.158	517.619	548.631	599.596	971.051	505.057	683.892	723.051	531.94	1024.38	799.378	589.674	498.386	548.631	602.29	485.097
DATA	16392	100	156	mm|chr1:79919568-79919509	ref|XM_484885|ref|XM_904056|nap|NAP102430-1|nap|NAP111798-1	0	NA	527	ATGTGGGCAAAGCTGGATCTGAAAAAGGCCTTGGTGACTGCCTGGTTAAGATCTACAAAT	14889	0	A_52_P401311	Gm5529	XM_484885	ref|PREDICTED: Mus musculus predicted gene, EG433326 (EG433326), mRNA [XM_484885]	ENSMUSG00000067106	pseudogene	Gm5529	633.607	1050.65	351.993	328.393	527.216	776.153	417.012	418.608	1018.61	1470.94	410.09	355.779	205.194	794.363	375.972	274.885	259.209	625.567	630.66	383.182	818.998
DATA	16423	101	23	mm|chr15:102493358-102493299	ref|NM_026468|ens|ENSMUST00000075630|ref|XM_001472281|ref|XM_001474523	0	NA	587	CTGGGGAAAGTGCTTGGCTCAGGGTTTGACAGAGAGAAGACAAATAAATACTGTATTAAT	14938	0	A_55_P2081482	Atp5g2	NM_026468	ref|Mus musculus ATP synthase, H+ transporting, mitochondrial F0 complex, subunit C2 (subunit 9) (Atp5g2), nuclear gene encoding mitochondrial protein, mRNA [NM_026468]	ENSMUSG00000068120	pseudogene	Gm10231	19885.2	15752.1	15325.4	19203.2	22475.6	26381.6	24949.4	15563.2	12697.7	17531.8	18856.5	12183.7	14590.5	13905.2	11013.5	12279.5	14512.2	12475.9	9762	20077.4	11013.5
DATA	16486	101	86	mm|chr11:77995005-77994946	ref|NM_207523|ens|ENSMUST00000079428|ens|ENSMUST00000104925|ens|ENSMUST00000078729	0	NA	340	GGATGTCAAGGCCAATAAGCATCAGATCAAACAGGCTGTCAAGAAACTCTATGACATCGA	15049	0	A_55_P2109874	Rpl23a	NM_207523	ref|Mus musculus ribosomal protein L23a (Rpl23a), mRNA [NM_207523]	ENSMUSG00000058546;ENSMUSG00000063556;ENSMUSG00000071532;ENSMUSG00000078126;ENSMUSG00000078180;ENSMUSG00000085442	protein_coding;pseudogene	-	10613.6	13020.1	16990.8	20417	9292.81	8172.02	20247.7	29436.4	15105	7569.47	10526.2	7991.34	12279.5	18097.5	9862.25	8335.9	8502.32	14147.6	24253.6	9951.63	19885.2
DATA	16494	101	94	mm|chr4:3647754-3647695	ref|XM_905344|gb|CD771719	0	NA	419	GCTTTATATCACCAAGGCAGCAAAGCTGAAGGAGAAGTATGAGAAGGATGTTGCTGACTA	15064	0	A_55_P2097840	LOC631505	XM_905344	ref|PREDICTED: Mus musculus similar to high-mobility group box 3 (LOC631505), mRNA [XM_905344]	ENSMUSG00000015217;ENSMUSG00000083186;ENSMUSG00000083851	protein_coding;pseudogene	-	2242.24	1788.41	1751.41	1822.12	1463.6	2539.12	1852.83	2287.83	1814.13	1781.39	1963.91	3246.88	0.01	2539.12	8092.47	1409.72	2287.83	2207.49	1943.39	2195.49	1972.99
DATA	16513	101	113	mm|chr5:149860050-149859991	ref|NM_010439|ref|NM_001111282|gb|BC110667|ens|ENSMUST00000085496	0	NA	1062	CTTGTTGGTGCACAGCACAAATTAGTTATATATGGGGACAGTAGTTTGGTTTTTTGTTTT	15099	0	A_55_P2013501	Hmgb1	NM_010439	ref|Mus musculus high mobility group box 1 (Hmgb1), mRNA [NM_010439]	ENSMUSG00000066551;ENSMUSG00000082585;ENSMUSG00000096006	protein_coding;pseudogene	-	831.076	1245.58	1805.35	2130.59	3883.02	2388.11	4422.92	6680	5229.54	1192.65	2982.94	847.172	966.759	1746.4	3927.46	1359.32	5712.68	2600.18	4291.58	5303.73	2704.18
DATA	16577	102	13	mm|chr13:99083643-99083239	ref|NM_145455|ref|NM_001170540|gb|AK160227|ens|ENSMUST00000134542	0	NA	476	AGTTCTCCTTAAAGAAGTTAGGGGTGAACAACATCTCTGGTATTGTAGAGGTGGACATGT	14924	0	A_65_P18858	Btf3	NM_145455	ref|Mus musculus basic transcription factor 3 (Btf3), transcript variant 1, mRNA [NM_145455]	ENSMUSG00000021660;ENSMUSG00000089782	protein_coding;pseudogene	-	1729.58	1490.8	2539.12	3170.94	2451.81	1642.47	1619.76	2583.46	2676.73	2507.77	1814.13	1762.97	0.01	2885.72	0.01	1896.01	1794.6	2009.55	4119.6	1723.2	2530.7
DATA	16616	102	52	mm|chr14:26845272-26845331		0	NA	0	TACTTCTGGAGACTATCGAAAGATTCTACTGAAGATCTGTGGTGGCAACGACTGAGCTGT	14991	0	A_30_P01025655	chr14:26842169-26845456_F	chr14:26842169-26845456_F	lincRNA:chr14:26842169-26845456 forward strand	ENSMUSG00000021866;ENSMUSG00000098369;ENSMUSG00000098428	protein_coding;pseudogene	-	1123.66	2271.57	809.936	625.567	1523.25	1423.02	839.772	1155.52	478.826	1029.42	506.732	1423.02	2356.62	1841.95	2608.36	2913.45	2207.49	1213.75	1117.75	3332.66	1189.13
DATA	16657	102	93	mm|chr16:050111805-050111864		0	NA	0	TCCCTGCATCTACTGGTGCTTCCAAGGTCATCCAGCTCACTGGCATGGCCTTCCATGTTC	15063	0	A_66_P118307	A_66_P118307	A_66_P118307	Unknown	ENSMUSG00000098028	pseudogene	Gm8824	7668.58	10255.9	5270.26	5968.68	11500.8	11741.3	4317.03	6524.56	8638.53	11013.5	6524.56	16899.4	18376.6	17375.9	16279.7	18856.5	20417	17728.1	12697.7	19885.2	18505.9
DATA	16683	102	119	mm|chr7:4744951-4745010	ref|NM_009081|ens|ENSMUST00000078432|ens|ENSMUST00000077628|ens|ENSMUST00000032597	0	NA	62	GATGGTCGTCCGGAACTGCTCCAGTTTCTTGATCAAGAGGAATAAGCAGACGTACAGCAC	15112	0	A_55_P1985359	Rpl28	NM_009081	ref|Mus musculus ribosomal protein L28 (Rpl28), mRNA [NM_009081]	ENSMUSG00000030432;ENSMUSG00000058603;ENSMUSG00000058905;ENSMUSG00000079942	protein_coding;pseudogene	-	6280.06	6838.21	6765.29	7498.93	7072.08	7647.73	4177.22	4187.76	2564.52	7733.94	5883.2	5136.82	5151.51	4177.22	5053.07	7647.73	3719.3	3682.51	3149.01	6783.17	4338.53
DATA	16715	102	151	mm|chr11:69504584-69504643	gb|AK008218|riken|2010012P19|nap|NAP091129-1|tc|TC1719454	0	NA	757	TGGGCTACCTTACCATCATTCTTGTCATCTACCACTGTAATTACACATTTACAGACTGCC	15170	0	A_55_P2197338	2010012P19Rik	AK008218	gb|Mus musculus adult male small intestine cDNA, RIKEN full-length enriched library, clone:2010012P19 product:unclassifiable, full insert sequence. [AK008218]	ENSMUSG00000085890	antisense	2010012P19Rik	19.9617	11.0142	10.9531	7.37207	32.1304	21.7106	6.48847	8.19709	8.52218	17.1705	4.03938	20.7981	45.873	21.3447	27.375	65.7767	17.3023	11.8375	31.671	117.618	83.536
DATA	16823	103	95	mm|chr16:33058766-33058825	ref|NM_021338|ref|NM_001130484|ref|NM_001130485|gb|BC090255	0	NA	301	AATACGGTGACTCCTGGAGGTAAACCAAACAAAACCAGAGTGATCTGGGGAAAGGTAACT	15364	0	A_55_P1970087	Rpl35a	NM_021338	ref|Mus musculus ribosomal protein L35A (Rpl35a), transcript variant 1, mRNA [NM_021338]	ENSMUSG00000093885	pseudogene	Rpl35a-ps5	5524.88	5712.68	5374.87	5686.58	7292.05	7028.11	6783.17	4562.94	4472.44	6586.3	6130.58	4663.46	7072.08	5883.2	5712.68	4871.33	5642.08	3913.21	4278.87	6300.1	5061.82
DATA	16879	103	151	mm|chr1:36749063-36749122	ens|ENSMUST00000044043|ref|XM_001474588	0	NA	110	CCCTACTGATGAGGAGCAGGCTACTGGGCTGGAGAGGGAGATCATGATAGCAGCACAGAA	15466	0	A_55_P2087352	ENSMUST00000044043	ENSMUST00000044043	ens|Cytochrome c oxidase subunit 5B, mitochondrial Precursor (Cytochrome c oxidase polypeptide Vb) [Source:UniProtKB/Swiss-Prot;Acc:P19536] [ENSMUST00000044043]	ENSMUSG00000079941;ENSMUSG00000095454	protein_coding;pseudogene	-	26608.8	34356.7	25259.9	30136.3	36582.4	30136.3	30815.9	20417	16644.2	25934.1	19367.9	15105	20077.4	16644.2	13676.2	16990.8	14059.7	16781.5	16518.1	16781.5	16899.4
DATA	16885	103	157	mm|chr12:31581042-31580983	ref|NM_001110239|ref|NM_021330|gb|Y17344|ens|ENSMUST00000062740	0	NA	417	AAATTGAGCTACTTGGGAGCTATGATCCATAGAAACAGCTCATCATTGAAGATCCCTATT	15477	0	A_55_P2186615	Acp1	NM_001110239	ref|Mus musculus acid phosphatase 1, soluble (Acp1), transcript variant 1, mRNA [NM_001110239]	ENSMUSG00000044573;ENSMUSG00000082070;ENSMUSG00000084230	protein_coding;pseudogene	-	628.404	915.24	418.608	977.117	452.276	396.766	593.323	1540.11	657.027	373.954	512.275	326.199	465.955	536.933	396.766	191.407	910.244	457.891	545.694	599.596	630.66
DATA	16956	104	64	mm|chr6:134879154-134879213		0	NA	0	TAGAGATGTAGCATCAAACATTCACGGATGTCCAGGGAGCACGGGCACACAGGCTGCTGG	15307	0	A_30_P01021179	chr6:134879009-134880130_F	chr6:134879009-134880130_F	lincRNA:chr6:134879009-134880130 forward strand	ENSMUSG00000098318	lincRNA	RP23-45G16.5	781.508	891.5	1089.57	1089.57	1206.53	638.773	607.231	506.732	699.037	1329.74	1229.04	918.311	1497.57	1956.34	1470.94	1463.6	1642.47	2185.98	995.911	628.404	444.577
DATA	16975	104	83	mm|chr7:52377869-52377812	ref|NM_013725|ens|ENSMUST00000003521|gb|AK150738|gb|AK011207	0	NA	490	ACTGCGATTCAATGTGCTCAAGGTCACCAAGGCTGCTGGCACCAAGAAGCAGTTTCAGAA	15343	0	A_55_P2097657	Rps11	NM_013725	ref|Mus musculus ribosomal protein S11 (Rps11), mRNA [NM_013725]	ENSMUSG00000081929	pseudogene	Rps11-ps2	13333.8	12900.5	10216.4	14339.9	15462.6	16644.2	14059.7	12336.7	12018.2	12900.5	13420.8	16042	10664	11500.8	12628.7	10613.6	12145	11606.3	13333.8	13500.2	11741.3
DATA	16976	104	84	mm|chr11:46369488-46369547	ref|NM_001163353	0	NA	244	AAGTTTTTCAAAGTACAGCCCAACCCCAAGCTGTGGACAACGTCTACATCATCAAAGGCA	15345	0	A_55_P2118081	Gm12171	NM_001163353	ref|Mus musculus predicted gene 12171 (Gm12171), mRNA [NM_001163353]	ENSMUSG00000086981	lincRNA	Gm12171	38.2102	53.0494	45.6834	49.9885	36.5863	35.2352	60.669	63.3114	51.0008	93.4581	44.9853	0.01	89.719	62.0477	100.435	0.01	34.8423	23.0522	0.01	42.8763	69.5842
DATA	16981	104	89	mm|chr15:099640890-099640831		0	NA	0	AAGCGCAAGAGAAAGTATAACTGGAGTGGCAAGGCTAAGAGATGAAATACTACCGGGACT	15354	0	A_55_P2019190	A_55_P2019190	A_55_P2019190	Unknown	ENSMUSG00000092014	pseudogene	Gm4468	6658.04	7028.11	5061.82	7569.47	5501.93	5552.32	6224.02	3883.02	4291.58	8194.6	5512.96	6838.21	8368.52	6765.29	7091.13	7072.08	5136.82	6680	5351.5	5512.96	5501.93
DATA	17006	104	114	mm|chr2:121295570-121292832	ref|NM_001081975|ref|XM_001481157|gb|AK077604|gb|AK018514	0	NA	672	TACACAGACAGTGAGGATGAAATGGAGCCTCGACTTAAGCCTGTCTTCATTCGAAAGTAA	15401	0	A_55_P2175752	Mfap1b	NM_001081975	ref|Mus musculus microfibrillar-associated protein 1B (Mfap1b), mRNA [NM_001081975]	ENSMUSG00000048222;ENSMUSG00000068479;ENSMUSG00000081152	protein_coding;pseudogene	-	2168.74	784.826	1367.9	1386.87	1800.96	1972.99	1586.17	1271.08	1349.19	1458.14	1956.34	2175.47	738.745	728.351	1320.67	5061.82	790.914	3702.89	776.153	1229.04	770.379
DATA	17047	104	155	mm|chr17:24358462-24358521	gb|BC028777	0	NA	771	AATTCACTATGTATCTGATGACCTTGAACTCATGACCTTCCTGTCTCCATTTCAATTATT	15474	0	A_55_P2247096	BC028777	BC028777	gb|Mus musculus, clone IMAGE:1067795, mRNA. [BC028777]	ENSMUSG00000085185	processed_transcript	BC028777	353.494	881.695	611.535	483.161	398.46	474.764	776.153	399.975	609.673	35.6346	738.745	312.111	633.607	434.367	1054.81	1443.17	425.154	651.205	393.666	336.847	418.608
DATA	17058	105	2	mm|chr11:6619889-6619738	gb|AK076664|ref|XM_001001430|ref|XM_899362|gb|CA466335	0	NA	152	CACCATCCCACAGGGCCAGACTGAGGGAGATTCTGGTTTGTCACCAGCATTGACATCTGG	15494	0	A_66_P140570	Gm11981	AK076664	gb|Mus musculus adult male testis cDNA, RIKEN full-length enriched library, clone:4930408D11 product:unclassifiable, full insert sequence. [AK076664]	ENSMUSG00000086808	processed_transcript	Gm11981	110.906	81.8745	88.9364	79.3252	78.5992	75.4991	66.2548	161.74	99.8023	127.759	81.2938	195.477	86.7363	84.42	87.0762	127.194	100.98	92.6485	240.147	185.03	143.373
DATA	17070	105	14	mm|chr16:49412422-49412363	ref|XM_126432|ref|XM_916257|ref|XM_001000017|nap|NAP098767-001	0	NA	375	GTCCAGTGCAACGAGAAGTGTGGCCATACCTACAACCTGCGCCCCAGGAAGGTCAAATAA	15516	0	A_55_P2026437	Gm4802	XM_126432	ref|PREDICTED: Mus musculus predicted gene, EG216818 (EG216818), mRNA [XM_126432]	ENSMUSG00000084034	pseudogene	Gm12617	3065.85	4990.09	2495.81	3113.69	4133.93	4871.33	4368.35	3972.4	2714.28	3955.18	5061.82	3076.73	4231.32	3200.4	3019.78	3901.68	2539.12	2750.54	3584.16	4538.19	3562.23
DATA	17116	105	60	mm|chr4:124128534-124128475		0	NA	0	TCATCCTGGACAGCAGCTCAGCTGGGTCTTGGTTCAGGCCCTGAGAAGCCCACAGCAGAG	15591	0	A_30_P01017973	chr4:124091663-124128538_R	chr4:124091663-124128538_R	lincRNA:chr4:124091663-124128538 reverse strand	ENSMUSG00000084757	lincRNA	1700057H15Rik	138.098	100.98	78.1289	88.4509	68.442	76.317	74.3613	84.0231	177.593	122.085	48.3034	99.2653	66.9538	78.1289	82.9936	114.185	73.6519	71.0183	118.247	73.6519	93.0053
DATA	17127	105	71	mm|chr14:63769990-63765750	ref|NM_010191|gb|AK136159|ens|ENSMUST00000054963|gb|AK076062	0	NA	1040	AGAGATTTATCACTGGATCCCCAACTCAGACCCATCATCAAGCAAAACCAAGCAGGTCAT	15608	0	A_55_P2033250	Fdft1	NM_010191	ref|Mus musculus farnesyl diphosphate farnesyl transferase 1 (Fdft1), mRNA [NM_010191]	ENSMUSG00000035129	pseudogene	Gm6781	1453.88	2303.36	1292.27	1899.34	2482.94	2665.44	2065.62	2593.29	839.772	1586.17	1105.24	1533.69	2207.49	2840.93	2230.95	1899.34	2070.47	510.156	1302.18	2982.94	1540.11
DATA	17142	105	86	mm|chr1:55134756-55134697	ref|NM_010477|ens|ENSMUST00000027123|ref|XM_484008|ref|XM_982339	0	NA	2253	GTGGGAATGATTGTGTACAAAGTAGAGAAGTATCCAATTATGTGACAACCTTTGTGTAAT	15629	0	A_55_P1955587	Hspd1	NM_010477	ref|Mus musculus heat shock protein 1 (chaperonin) (Hspd1), nuclear gene encoding mitochondrial protein, mRNA [NM_010477]	ENSMUSG00000025980;ENSMUSG00000058809	protein_coding;pseudogene	-	1302.18	1302.18	992.313	1155.52	1480.29	1770.92	2213.02	918.311	575.22	568.342	2530.7	564.952	1433.04	860.608	2356.62	839.772	884.409	732.335	942.449	1554.93	591.251
DATA	17238	106	18	mm|chr10:79755554-79756394	ref|NM_009091|ens|ENSMUST00000077945|ens|ENSMUST00000062674|ens|ENSMUST00000068408	0	NA	87	GCAAGTTCACCTACCTTGGCGTAGACCTCGACCAACTGCTCGACATGCCCTATGAGCAAC	15524	0	A_66_P124555	Rps15	NM_009091	ref|Mus musculus ribosomal protein S15 (Rps15), mRNA [NM_009091]	ENSMUSG00000071419	pseudogene	Rps15-ps2	4901.77	6455.29	4291.58	6087.98	5577.6	6259.45	5287.56	4943.67	3873.82	5535.67	6171.38	5577.6	4621.15	4495.66	3837.86	5450.61	3374.6	3332.66	4495.66	10141.4	7472.34
DATA	17245	106	25	mm|chr6:018095682-018095741		0	NA	0	TGAATATACTACAACAGTAGAGTTGTGAATCTCATGGCTCACATGACCTCCAAGGAGTAA	15535	0	A_55_P2074917	A_55_P2074917	A_55_P2074917	Unknown	ENSMUSG00000084203	pseudogene	Gm15593	12.1176	4.54575	4.76728	8.61543	5.20051	26.663	53.0494	38.1252	12.8244	3.70694	13.9734	31.7791	6.9812	13.8343	24.7944	11.6018	25.6868	15.8963	21.5071	27.7902	11.2302
DATA	17298	106	78	mm|chr4:11921340-11921399		0	NA	0	TGGCAACAATTGATGCTCAAGAAGGAGGTGACTGTCCGAGAAGTAATGATGCCACATCAA	15618	0	A_30_P01030489	chr4:11899775-11931875_F	chr4:11899775-11931875_F	lincRNA:chr4:11899775-11931875 forward strand	ENSMUSG00000085614	processed_transcript	1700123M08Rik	545.694	768.635	835.659	1443.17	918.311	575.22	598.027	575.22	1003.52	564.952	351.993	593.323	964.157	679.566	623.042	1458.14	751.183	649.037	633.607	881.695	4278.87
DATA	17461	107	77	mm|chr4:119975718-119975777		0	NA	0	TGTGTGTTGTGAACTAAGGAAGCTAATGATAGAAGCCAGACAGACCCAGACCTTCTCACA	15905	0	A_30_P01030518	chr4:119963954-119976499_F	chr4:119963954-119976499_F	lincRNA:chr4:119963954-119976499 forward strand	ENSMUSG00000084929	antisense	4732418A04Rik	5053.07	426.299	3103.1	607.231	1117.75	591.251	415.119	491.218	1458.14	683.892	685.84	809.936	974.163	595.575	1132.51	638.773	2856.07	704.119	1677.38	459.166	323.067
DATA	17492	107	108	mm|chr18:54144830-54144889	ref|XM_484732|ref|XM_001487781|ref|XM_974196|nap|NAP111338-1	0	NA	890	TTCAACAGCAACTCCCACTCTTCCACCTTTGATGCAGGGGCTGGCATTGCTCTCAATGGC	15958	0	A_55_P1995152	Gm5507	XM_484732	ref|PREDICTED: Mus musculus predicted gene, EG433184 (EG433184), mRNA [XM_484732]	ENSMUSG00000069376;ENSMUSG00000080914;ENSMUSG00000081150;ENSMUSG00000081524;ENSMUSG00000082314;ENSMUSG00000082322;ENSMUSG00000082927;ENSMUSG00000098019	pseudogene	-	39157.2	68263.7	38733.6	48176.7	51318.6	56731.2	68263.7	61460.2	55399.8	63782.3	51318.6	77155.5	63782.3	70729	61460.2	77155.5	59369.3	70729	105801	68263.7	70729
DATA	17526	107	142	mm|chr8:22702987-22703046	ref|XM_001474825|ref|XM_001475062|ref|XM_001475107	0	NA	176	TCAAAAAGAAATGCCCCATAAGTGCTACCACAGCAAACCCGGAAGAGTCTACAATGTGAC	16020	0	A_55_P2082778	Rpl21-ps7	XM_001474825	ref|PREDICTED: Mus musculus predicted gene, EG545226 (EG545226), mRNA [XM_001474825]	ENSMUSG00000083106;ENSMUSG00000084041	pseudogene	-	4472.44	3955.18	6507.27	7292.05	3533.74	3649.24	4266.97	5788.35	4338.53	3533.74	3892.85	10255.9	1723.2	2320.96	1209.8	2156.29	2899.22	4266.97	6455.29	2625.63	4255.53
DATA	17659	108	111	mm|chr10:120338885-120338944		0	NA	0	GGTTTTAGAACACAAGATTAATTTAATTTGCACGACTGCAGCTCCTCATCTCTCTGCCTT	15965	0	A_30_P01022575	chr10:120336212-120338944_F	chr10:120336212-120338944_F	lincRNA:chr10:120336212-120338944 forward strand	ENSMUSG00000086522	antisense	Gm4473	82.3997	101.547	89.0982	106.421	83.7125	75.1348	79.7399	182.664	136.252	339.526	90.5143	188.247	91.0771	240.147	97.6215	194.302	99.4388	75.4991	88.9364	127.759	147.801
DATA	17672	108	124	mm|chr7:146905305-146905364	ens|ENSMUST00000072532|ref|XM_909042|gb|BQ564628|nap|NAP093588-001	0	NA	26	ACACAAAAGGAAAGAGGAGAGGCACTCGGTATATGTTCTCTAGGCCTTTTAGGAAGCATG	15989	0	A_55_P1956171	ENSMUST00000072532	ENSMUST00000072532	ref|PREDICTED: Mus musculus similar to ribosomal protein L21 (LOC634339), mRNA [XM_909042]	ENSMUSG00000056777	pseudogene	Rpl21-ps13	1636.93	924.529	431.861	2732.21	955.473	1076.17	2790.6	2369.2	1297.32	818.998	1302.18	1570.53	533.818	510.156	915.24	614.17	584.338	1033.36	5114.03	1336.48	851.17
DATA	17704	108	156	mm|chrX:127059403-127059462	nap|NAP061222-1|nap|NAP071074-1	0	NA	398	AGTCATCACTGGTAGCAAAGACTTGCAGAACGTCAATATCACACAGCGCATCTTCTTCTG	16043	0	A_55_P2155593	NAP061222-1	NAP061222-1	Unknown	ENSMUSG00000081456	pseudogene	Gm7781	7325.78	13676.2	3433.66	5351.5	5091.16	4266.97	3461.32	17728.1	6455.29	4338.53	2271.57	6818.25	4165.83	4472.44	3416.81	7028.11	5229.54	7569.47	1794.6	5270.26	8502.32
DATA	17767	109	55	mm|chr19:18778699-18778758	ref|NM_026120|ens|ENSMUST00000025632|gb|BC092281|gb|AK004202	0	NA	1510	GACACAACCTCAAATCAGTGGTGCCTTCTTATTCCTAACAAAATTTAGAAATAGTGTCTA	16155	0	A_55_P2018479	2410127L17Rik	NM_026120	ref|Mus musculus RIKEN cDNA 2410127L17 gene (2410127L17Rik), mRNA [NM_026120]	ENSMUSG00000024726;ENSMUSG00000059422	protein_coding;pseudogene	-	3149.01	5416.29	2230.95	2070.47	2303.36	3065.85	3450.48	2972.13	4266.97	2369.2	3433.66	3364.73	5512.96	3486.54	4317.03	5151.51	5663.22	3216.7	3901.68	3828.58	4201.31
DATA	17850	109	138	mm|chr4:131604103-131604162	ref|XM_990133	0	NA	10	CAGGCAGCCCAGCAAGCCAGGGAAAGATTTCCAAGCCGACAGATGCGCGAACTGAAAAAG	16307	0	A_55_P2052510	Gm13063	XM_990133	ref|PREDICTED: Mus musculus hypothetical LOC666480 (LOC666480), mRNA [XM_990133]	ENSMUSG00000084869	lincRNA	Gm13063	346.575	380.047	364.01	365.384	470.784	423.003	348.192	296.927	348.192	520.972	644.621	453.382	609.673	630.66	1376.24	577.696	403.864	365.384	329.466	368.209	309.489
DATA	17906	110	30	mm|chr14:25311331-25312656	ref|XM_001000635|ref|XM_893941|ref|XM_911318|nap|NAP114395-1	0	NA	319	TCGCAAGACATGGCCATTATGAGAAGAAAAAGACCTCCAGAAAACAGGGAAAGGAACGCA	16110	0	A_55_P1955244	LOC677113	XM_001000635	ref|PREDICTED: Mus musculus similar to ribosomal protein S24 (LOC677113), mRNA [XM_001000635]	ENSMUSG00000089944	pseudogene	Gm8292	4928.84	5287.56	5939.39	5192.01	4725.93	4686.61	4859.82	4231.32	4317.03	5872.2	5762.26	3937.25	4833.73	7091.13	5686.58	8461.17	4177.22	4338.53	5240.8	5626.33	4512.44
DATA	17988	110	112	mm|chr7:16820160-16820101	ref|NM_176912|ref|NM_001146005|ens|ENSMUST00000098792|ref|XM_001471870	0	NA	3295	CTTGGGCCTAACAACACACATACGGTTAAGGCATTGCCTATTACCTATTTCGTGGCATCT	16260	0	A_55_P2106106	Gpr77	NM_176912	ref|Mus musculus G protein-coupled receptor 77 (Gpr77), transcript variant 1, mRNA [NM_176912]	ENSMUSG00000074361;ENSMUSG00000080413	protein_coding;snRNA	-	35.5663	14.6715	32.5426	10.0764	56.5505	41.91	48.6067	35.6346	3.47851	22.9799	57.0355	30.1065	40.9781	20.705	26.5875	19.4052	58.0457	0.01	0.01	24.3758	0.01
DATA	18040	110	164	mm|chr5:30080099-30080158	ref|NM_001037941|ref|NM_001127367|ref|NM_011847|gb|AK169767	0	NA	500	AGTCCATTTGAGTTTGGCTTCACATTCCGGAACCCAGACGATGTCTTCTGGGAATTTTTT	16356	0	A_55_P1964076	Dnajb6	NM_001037941	ref|Mus musculus DnaJ (Hsp40) homolog, subfamily B, member 6 (Dnajb6), transcript variant 2, mRNA [NM_001037941]	ENSMUSG00000029131;ENSMUSG00000082072;ENSMUSG00000091905	protein_coding;pseudogene	-	450.572	713.301	1281.3	1123.66	564.952	1093.25	487.182	794.363	659.045	813.288	143.022	971.051	401.201	853.794	274.885	2921.69	723.051	582.714	239.423	768.635	371.034
DATA	18201	111	161	mm|chr7:33577221-33577280	nap|NAP061423-1	0	NA	410	TGTTGTGGATCTGATGTGCTGCCTGGAGAAACCTGCCATGTATGATGACATCAAAAAGGT	16647	0	A_55_P1981099	NAP061423-1	NAP061423-1	Unknown	ENSMUSG00000097952	pseudogene	Gm4398	15752.1	19203.2	12475.9	14667.7	11013.5	10141.4	9720.29	11606.3	15462.6	16042	11112.6	20247.7	23531	26381.6	24253.6	26381.6	18505.9	19367.9	16781.5	21068.4	22723
DATA	18250	112	46	mm|chr13:94386649-94386645	ref|NM_016668|ens|ENSMUST00000084767|ens|ENSMUST00000099309|ens|ENSMUST00000091776	0	NA	1426	ACTACTGAGCAGCAGCTGAGAGAGCTCTTTGAAAAACAAAAATTCAAGTCTGCACTGTAG	16438	0	A_55_P2103963	Bhmt	NM_016668	ref|Mus musculus betaine-homocysteine methyltransferase (Bhmt), mRNA [NM_016668]	ENSMUSG00000096105	pseudogene	Bhmt-ps1	32.1634	44.0301	30.253	33.5877	61.9101	30.8739	48.4931	54.2447	48.8287	40.4062	29.8722	38.9013	39.4999	39.0242	33.1356	41.5304	0.01	37.3852	31.7791	0.01	38.3399
DATA	18262	112	58	mm|chr19:53518890-53518831		0	NA	0	ATCAGAGAGCAGACACTGATGTTTGGGATGCCCACGGGACCTTGTCTGGAGATGGAGGTG	16460	0	A_30_P01029324	chr19:53517903-53540753_R	chr19:53517903-53540753_R	lincRNA:chr19:53517903-53540753 reverse strand	ENSMUSG00000097636	lincRNA	5830416P10Rik	84.7443	88.7086	85.1215	141.74	69.7289	73.943	95.9736	122.865	86.2392	156.623	52.1048	160.4	78.1289	108.402	119.645	136.252	185.403	113.516	143.022	239.423	121.844
DATA	18302	112	98	mm|chr8:40821891-40821832	ref|XM_001472203|ref|XM_975286|ref|XM_001474537|gb|AK013651	0	NA	202	AGGAAGAGGAAGAGGAAGAGGAAGAGGAAGAGGAAGAGGAAGAGGAAGAGGAAGAAAAAG	16534	0	A_55_P2077522	Gm2033	XM_001472203	ref|PREDICTED: Mus musculus similar to Ubtf protein (LOC100039072), mRNA [XM_001472203]	ENSMUSG00000023333;ENSMUSG00000083587	protein_coding;pseudogene	-	20599.7	12475.9	27937.5	13420.8	16644.2	13587.3	13333.8	11558.2	19885.2	13987.5	37220.1	10141.4	14059.7	14251.2	18699.8	11112.6	20247.7	16397.6	8232.11	8479.07	6300.1
DATA	18317	112	113	mm|chr16:16488865-16488806	gb|AK166883|gb|AK135261|ref|XM_001475977|ref|XM_001474472	0	NA	2073	TAGAAGAATGCAAATTGATCCATTCCTATCTCCTTGTACTAAGGTCAAATCTAAGTGGAT	16561	0	A_66_P113505	Fgd4	AK166883	gb|Mus musculus blastocyst blastocyst cDNA, RIKEN full-length enriched library, clone:I1C0020F21 product:hypothetical protein, full insert sequence. [AK166883]	ENSMUSG00000003992;ENSMUSG00000022788;ENSMUSG00000092400	protein_coding;pseudogene	-	5552.32	4914.46	10141.4	5240.8	4754.03	5939.39	10255.9	10934.8	11500.8	7265.45	29436.4	2583.46	4512.44	5642.08	12407.5	7527.1	10874.3	12279.5	6524.56	3766.52	4901.77
DATA	18331	112	127	mm|chr5:18712969-18712910	gb|AK046351|ref|XM_001474165|ref|XM_001477591|riken|B230374I03	0	NA	531	GGGTTTTACTGAGGAAGAAAATTACTCTATACATCAGTTTTCCAGGAGTACTAAAAGAGA	16585	0	A_55_P1977900	4921504A21Rik	AK046351	gb|Mus musculus adult male corpora quadrigemina cDNA, RIKEN full-length enriched library, clone:B230374I03 product:unclassifiable, full insert sequence. [AK046351]	ENSMUSG00000097626	lincRNA	4921504A21Rik	3.38357	3.30377	3.2653	3.30625	4.06883	3.72068	4.12724	3.73267	4.3742	5.0577	3.41407	0.01	3.31796	3.37261	3.30232	3.38705	3.64227	3.5439	5.06248	0.01	0.01
DATA	18356	112	152	mm|chr8:125627816-125628964	ref|NM_016738|ens|ENSMUST00000079761|ens|ENSMUST00000000756|ref|XM_917111	0	NA	540	GCCACCCAGCTGACAGGACCCGTAATGCCCATCCGGAATGTGTACAAAAAGGAAAAGGCC	16631	0	A_55_P2009588	Rpl13	NM_016738	ref|Mus musculus ribosomal protein L13 (Rpl13), mRNA [NM_016738]	ENSMUSG00000078192	pseudogene	Gm7290	4338.53	6300.1	5485.01	5287.56	4686.61	7498.93	6855.32	7829.31	5209.4	4495.66	4576.93	7265.45	5114.03	8302.38	5192.01	4686.61	6783.17	4833.73	6259.45	5814.53	5485.01
DATA	18432	113	64	mm|chr3:93237485-93237426	ens|ENSMUST00000055957|ref|XM_357312|ref|XM_904376|nap|NAP061729-1	0	NA	203	GTTGCAGAATGATCGTGGGGGTCGTGCACTCCTTCAGGATGTGAAGAAGCCAGCTCAAGA	16768	0	A_55_P2032768	ENSMUST00000055957	ENSMUST00000055957	ref|PREDICTED: Mus musculus predicted gene, EG383891 (EG383891), mRNA [XM_357312]	ENSMUSG00000057829	pseudogene	Gm5278	3433.66	1409.72	296.927	350.673	1292.27	2065.62	2161.14	723.051	894.216	604.812	339.526	1200.32	570.692	2287.83	4217.5	860.608	1349.19	1076.17	1108.91	627.026	675.046
DATA	18450	113	82	mm|chr10:21833038-21832979	ref|XM_286230|gb|AK045260|riken|B130052F21|nap|NAP118217-1	0	NA	1898	GCAATGGTGGTGTGTGTTGAGATACATACTAATGGCTGAACCATAGAACAAGAGAACTAC	16800	0	A_52_P547764	E030030I06Rik	XM_286230	ref|PREDICTED: Mus musculus RIKEN cDNA E030030I06 gene, transcript variant 1 (E030030I06Rik), mRNA [XM_286230]	ENSMUSG00000055657;ENSMUSG00000097327	protein_coding;pseudogene	-	63782.3	16142	63782.3	27937.5	52404.4	17728.1	31551.4	51318.6	70729	40712.1	28909.7	35601	43644	13676.2	43153.2	14820.9	58137.8	35209	44797.3	19582.3	24487.2
DATA	18456	113	88	mm|chr11:97889780-97890765	ref|NM_009078|ref|NM_001159483|gb|BC010710|ens|ENSMUST00000017548	0	NA	297	TAAGGAAGAGGAAGGGTACTGCCAATGCTCGGATGCCTGAGAAGGTGACCTGGATGAGAA	16810	0	A_55_P2152245	Rpl19	NM_009078	ref|Mus musculus ribosomal protein L19 (Rpl19), transcript variant 1, mRNA [NM_009078]	ENSMUSG00000064281	pseudogene	Rpl19-ps1	6680	6437.36	6064.78	6783.17	8436.08	9720.29	7072.08	7569.47	5252.31	9435.88	9198.14	8092.47	6350.5	5552.32	5075.97	6280.06	5416.29	9256.4	4943.67	7439.06	9156.6
DATA	18495	113	127	mm|chr14:70095254-70095313	ref|NM_033325|ref|XM_001477940|gb|AK003401|riken|1110004B06	0	NA	4792	CACCAAAGGCTTCGGGACTCCTGTGTGTAGCTAGTTATTAAGACACTTAAGAACTCTCGT	16879	0	A_52_P480351	Loxl2	NM_033325	ref|Mus musculus lysyl oxidase-like 2 (Loxl2), mRNA [NM_033325]	ENSMUSG00000098872	lincRNA	RP23-103I12.13	1281.3	1470.94	2695.77	635.525	1275.75	1308.25	548.631	1359.32	964.157	1896.01	872.544	1443.17	888.008	1859.69	770.379	961.244	928.372	2065.62	809.936	1108.91	776.153
DATA	18552	114	20	mm|chr18:70806825-70806766	nap|NAP111715-1	0	NA	835	CTCAGGAAAGGGCTGATGAAAGCTAAAGCAGTTTTCTATGAAGATTTTTTCATAAACACA	16689	0	A_55_P1968053	NAP111715-1	NAP111715-1	Unknown	ENSMUSG00000058558;ENSMUSG00000086583	protein_coding;pseudogene	-	2091.31	1570.53	1514.92	2242.24	1318.19	1800.96	2328.13	1275.75	745.11	1382.72	1736.98	664.965	2600.18	1624.19	1624.19	2743.45	1013.91	784.826	1245.58	1318.19	1523.25
DATA	18565	114	33	mm|chr4:114489825-114489766	gb|AK018667|riken|9130410C08|nap|NAP073841-1|tc|TC1600330	0	NA	1031	ATGGCACAGAACAGGCACTCATTAATCAAGTTTAAGTTAACAAATAAACATAACCCTGGG	16713	0	A_55_P2319533	9130410C08Rik	AK018667	gb|Mus musculus adult male cecum cDNA, RIKEN full-length enriched library, clone:9130410C08 product:unclassifiable, full insert sequence. [AK018667]	ENSMUSG00000085323	antisense	9130410C08Rik	230.755	210.112	213.74	851.17	178.92	163.121	313.702	171.103	272.872	562.787	667.388	162.741	418.608	280.261	221.14	857.232	182.17	178.186	580.161	127.194	117.905
DATA	18568	114	36	mm|chr7:4745182-4745677	ref|XM_001473710|ref|XM_001476863|nap|NAP113074-1|nap|NAP115307-1	0	NA	205	AGGCGGCCGATAGCAAAGGGGTCGTGGTAGTTATGAAACGCAGATCTGGTCAGCGAAAAC	16718	0	A_55_P2076176	Rpl28-ps3	XM_001473710	ref|PREDICTED: Mus musculus similar to ribosomal protein L28 (LOC100039645), mRNA [XM_001473710]	ENSMUSG00000083454	pseudogene	Gm13226	9994.92	10403.7	10339.3	12183.7	9807.43	10470	8232.11	7733.94	5829.06	11979.6	10787.6	8302.38	7903.08	8027.09	8368.52	10874.3	6280.06	5626.33	7733.94	10179.2	8232.11
DATA	18610	114	78	mm|chrX:038646944-038646885		0	NA	0	TGACTGTGGCCCTGGCAAGTACCTCCTACCAATGCTGCAGATACTCAACGAAGCTGTCTT	16793	0	A_66_P117543	A_66_P117543	A_66_P117543	Unknown	ENSMUSG00000081880	pseudogene	Gm5385	209.708	112.928	126.661	135.626	71.6573	57.951	74.9896	90.3855	97.0939	153.062	86.2392	139.701	136.252	141.74	132.559	154.136	108.819	92.1605	92.6485	123.088	139.701
DATA	18636	114	104	mm|chr4:146652450-146652509	ref|NR_002888|nap|NAP111100-1|nap|NAP111094-1|nap|NAP112301-1	0	NA	2448	AAGGTACCTCGGAGTCCTGATCTACCTAATGCAGCACAGGCATAGAAAGAACAGCTAAAA	16840	0	A_55_P1964559	Vmn2r-ps14	NR_002888	ref|Mus musculus vomeronasal 2, receptor, pseudogene 14 (Vmn2r-ps14), non-coding RNA [NR_002888]	ENSMUSG00000083027	pseudogene	Gm13140	483.161	395.778	1433.04	1828.69	4422.92	736.362	439.2	501.335	1833.8	745.11	851.17	281.912	711.517	371.034	261.699	310.632	509.05	191.407	932.368	373.954	391.163
DATA	18710	115	14	mm|chr19:6985381-6985440	ref|NM_001166370|ref|NM_026306|gb|BC016191|gb|BC019418	0	NA	896	ACTGTGTGTTTCTGTTGTACGGTCTGTTAAATAGACGTGTCATGTGTGACCCCCAAAGTC	16975	0	A_55_P1987600	Trmt112	NM_001166370	ref|Mus musculus tRNA methyltransferase 11-2 homolog (S. cerevisiae) (Trmt112), transcript variant 1, mRNA [NM_001166370]	ENSMUSG00000038812;ENSMUSG00000070572	protein_coding;pseudogene	-	3511.59	2625.63	2320.96	3474.44	6586.3	4609.91	5136.82	2242.24	7379.1	3736.64	2553.72	2524.73	3873.82	5535.67	3355.11	3649.24	4890.48	2714.28	6977.05	3275.25	2643.98
DATA	18748	115	52	mm|chr4:12052784-12052725		0	NA	0	ATACAGTGCCTTGTTGTCTATGGATTTGTCCAGGTTCTTGATGAAGACATTTCCCACCCC	17048	0	A_30_P01021565	chr4:12050675-12066450_R	chr4:12050675-12066450_R	lincRNA:chr4:12050675-12066450 reverse strand	ENSMUSG00000097913	lincRNA	Gm26837	2651.94	5007.73	2475.27	3955.18	3817.85	2946.38	3065.85	21263.7	8568.35	4990.09	1213.75	7874.27	3828.58	5017.78	2085.62	2695.77	5114.03	7426.23	2750.54	6403.57	7940.82
DATA	18842	115	146	mm|chr19:27932867-27932926	nap|NAP068986-1	0	NA	275	TCGAAGCTACGTGGCCAAGGGGCATAGGCTCTGCCAACCAAAGCCCAAGGTTCACATCAA	17213	0	A_55_P2133115	NAP068986-1	NAP068986-1	Unknown	ENSMUSG00000092617	pseudogene	Gm8412	3649.24	4002.86	4422.92	4958.68	5612.28	4736.93	5939.39	3149.01	4512.44	5061.82	3913.21	4147.51	5315.33	3216.7	5416.29	4133.93	3246.88	3345.25	4871.33	4576.93	3837.86
DATA	18855	115	159	mm|chrX:149507396-149507455	gb|AK032014|riken|6330545F01|nap|NAP010229-002	0	NA	4053	GAGTTGAGATAATGTGACTCCAATTAGGACATTAAATAAAAGGCTTTTCAGCTGTTTGGA	17234	0	A_55_P2274607	9530051G07Rik	AK032014	gb|Mus musculus adult male medulla oblongata cDNA, RIKEN full-length enriched library, clone:6330545F01 product:unclassifiable, full insert sequence. [AK032014]	ENSMUSG00000085982	processed_transcript	9530051G07Rik	3.46821	3.39988	3.42528	3.58716	8.98112	6.96363	5.8936	9.68255	8.83219	7.81764	4.36796	0.01	3.92133	3.64552	3.87655	4.06211	5.29024	5.66795	37.3489	8.3522	7.61718
DATA	18884	116	24	mm|chr8:74953521-74953462	ref|XM_001472267|ref|XM_001478604|gb|AK137674|gb|CK376480	0	NA	328	TGTGTGCTATCCATGCCAAACGTGTAACAATTATGCCAAAAGAGATCCAGCTAGCACACT	16994	0	A_55_P2084345	LOC100044525	XM_001472267	ref|PREDICTED: Mus musculus similar to H3 histone, family 3A (LOC100044525), mRNA [XM_001472267]	ENSMUSG00000083922	pseudogene	Gm3835	5315.33	5850.2	12183.7	5883.2	3522.81	6130.58	6259.45	10571	12958.6	7005.37	5036.68	2885.72	3669.79	3669.79	6333.78	3433.66	9220.19	2524.73	7209.19	4338.53	5883.2
DATA	18927	116	67	mm|chr1:121054891-121054950		0	NA	0	AACCTGCCAAATATGACATAAAAGATGTGATGAAGCAGGCACCTGAGGACCCATAAAGGG	17078	0	A_30_P01023358	chr1:121054422-121055142_F	chr1:121054422-121055142_F	lincRNA:chr1:121054422-121055142 forward strand	ENSMUSG00000096939	pseudogene	Gm8321	1647.86	2085.62	1518.51	1718.47	1736.98	1437.68	1234.29	47.1437	1990.37	3461.32	1770.92	4291.58	3056.7	2396.29	4231.32	3392.5	1899.34	1845.49	2643.98	2070.47	2248.52
DATA	18937	116	77	mm|chr13:48630968-48630909		0	NA	0	GCAGCTTGACAATACAAATGACAATGGTTGCTGGGATAGTAGACTAACATTTTCAATAAA	17096	0	A_30_P01030953	chr13:48620882-48643532_R	chr13:48620882-48643532_R	lincRNA:chr13:48620882-48643532 reverse strand	ENSMUSG00000097375	lincRNA	6720427I07Rik	1758.15	260.604	736.362	464.613	386.404	306.338	256.149	391.163	338.53	91.7845	371.034	82.0382	389.767	184.206	427.756	1213.75	169.385	125.946	59.5563	398.46	104.864
DATA	18965	116	105	mm|chr4:127810912-127810853	ref|XM_897643|ref|XM_922733|gb|AK015502|riken|4930465A12	0	NA	497	ATAAGCCAAAGATCCCAGGAACCTCCTGTGGGCAAATAAGAAGAACAGGGTAAAGTTGTG	17145	0	A_55_P2045936	4930465A12Rik	XM_897643	ref|PREDICTED: Mus musculus RIKEN cDNA 4930465A12 gene (4930465A12Rik), mRNA [XM_897643]	ENSMUSG00000087459	antisense	4930465A12Rik	83.536	133.074	82.3997	200.498	75.6957	61.3302	28.6984	42.1909	46.7719	63.1919	37.3852	156.128	0.01	279.368	67.0302	53.2245	27.7902	36.9574	199.842	41.0491	115.483
DATA	18982	116	122	mm|chr17:23578097-23578038	ref|XM_884146|ref|XM_914036|nap|NAP113112-1	0	NA	957	AGTTCAGGGATGCTGGGATGCATATTTGTTCCCAAATGTTACACAATATTGTTTAGACCA	17173	0	A_55_P1957245	Vmn2r-ps134	XM_884146	ref|PREDICTED: Mus musculus predicted gene, EG619775 (EG619775), mRNA [XM_884146]	ENSMUSG00000096270	pseudogene	Vmn2r-ps134	966.759	751.183	1086.05	942.449	1324.41	974.163	1029.42	1245.58	801.832	1147.75	1160.93	465.955	881.695	708.158	977.117	1105.24	813.288	593.323	694.981	520.972	372.755
DATA	19066	117	42	mm|chr7:4026164-4026105	gb|AK051461|riken|D130050D15|nap|NAP085561-1|tc|TC1617877	0	NA	2032	TCAGGAAAATGAATGGAACTGGGGATCATTGTATTCAGGGAAATAAGATAGACCCAGAAA	17312	0	A_55_P2236228	9430041J12Rik	AK051461	gb|Mus musculus 12 days embryo spinal ganglion cDNA, RIKEN full-length enriched library, clone:D130050D15 product:unclassifiable, full insert sequence. [AK051461]	ENSMUSG00000086155	processed_transcript	9430041J12Rik	8.40465	4.58198	7.84491	4.63958	3.67004	10.2984	5.73533	4.3056	12.9863	3.44365	11.2735	14.1894	7.454	8.10213	7.9942	4.34604	4.05468	0.01	19.3798	0.01	4.51838
DATA	19090	117	66	mm|chr7:56141892-56141951	gb|AK158295|ref|XM_001475897|ref|XM_001474722|gb|BY596749	0	NA	1304	GCCATGTGTAATCTAATCCAAAACAATCCATACATGTGTGTATCTGGATTTGCCTTTAAA	17355	0	A_55_P1954698	E2f8	AK158295	gb|Mus musculus adult inner ear cDNA, RIKEN full-length enriched library, clone:F930101L07 product:unclassifiable, full insert sequence. [AK158295]	ENSMUSG00000085995	processed_transcript	Gm2788	3.44095	3.24705	4.06211	3.17931	3.21591	3.20209	3.42528	3.28996	3.23044	3.47681	7.157	3.22766	4.24731	3.18475	4.8319	3.18475	3.34265	3.21957	3.14591	3.47106	3.31796
DATA	19115	117	91	mm|chr1:164558725-164558666	nap|NAP103486-1|nap|NAP112518-1	0	NA	419	GGTGTGTCTGGTCGGGAACTGTTTTGAGGAATACAGCGGTGCTGTCGTGAACATCTGCAC	17401	0	A_66_P133703	NAP103486-1	NAP103486-1	Unknown	ENSMUSG00000091743	pseudogene	Gm5705	21068.4	1896.01	10874.3	2530.7	2588.09	1046.67	659.045	1213.75	7472.34	8769.44	1486.25	5599.37	4805.11	1423.02	3287.38	3364.73	11741.3	4041.05	7940.82	512.275	958.44
DATA	19178	117	154	mm|chr5:138434462-138434403	ens|ENSMUST00000072718|ref|XM_144599|ref|XM_986755|ref|XM_622656	0	NA	190	ACTATAAGCTTATTACTCCAGCTGTGGTCTCCGAGAGACTGAAGATTTGCAGTTCCTTGG	17511	0	A_55_P1989798	Gm4963	ENSMUST00000072718	ref|PREDICTED: Mus musculus predicted gene, EG243302 (EG243302), mRNA [XM_144599]	ENSMUSG00000063739	pseudogene	Gm4963	2899.22	2830.61	3287.38	2849.5	3255.3	3416.81	5374.87	3433.66	3216.7	3433.66	4201.31	4090.56	3682.51	6394.9	3549.25	2475.27	2913.45	3619.09	5430.23	6115.89	3892.85
DATA	19211	118	23	mm|chr2:168641792-168641733	ref|NM_177354|ref|XM_001479081|ref|XM_001479578|ref|XM_001473117	0	NA	4269	AGGAGGAGGAGGAGGAGGAGGAGGAGGAGGAGGAGGAGGAGGAGGAGGAGGAAGGGGAGG	17280	0	A_55_P2131520	Vash1	NM_177354	ref|Mus musculus vasohibin 1 (Vash1), mRNA [NM_177354]	ENSMUSG00000000223;ENSMUSG00000023805;ENSMUSG00000027624;ENSMUSG00000029754;ENSMUSG00000041540;ENSMUSG00000084031	protein_coding;pseudogene	-	77155.5	89103.1	77155.5	89103.1	70729	89103.1	89103.1	89103.1	77155.5	105801	89103.1	56731.2	70729	89103.1	89103.1	66130.4	77155.5	89103.1	56731.2	52404.4	43153.2
DATA	19234	118	46	mm|chr6:125111866-125111848	ref|NM_008084|ref|NR_004447|ref|NR_003623|ref|NR_002890	0	NA	897	ACTTCAACAGTAACTCCCACTCTTCCACCTTCGATGCCGGGCTGACATTGCTCTCAATGA	17320	0	A_55_P1984284	Gapdh	NM_008084	ref|Mus musculus glyceraldehyde-3-phosphate dehydrogenase (Gapdh), mRNA [NM_008084]	ENSMUSG00000097954	pseudogene	Gm4217	36150.5	52404.4	33851.1	39990.2	41381.8	50094.1	63782.3	58137.8	50094.1	51318.6	48176.7	72923.5	59369.3	66130.4	3.30625	63782.3	51318.6	63782.3	72923.5	72923.5	77155.5
DATA	19270	118	82	mm|chr12:112666743-112666684	ens|ENSMUST00000101035	0	NA	255	CACCACTTTGTCCATGAGGGGACGAAGTGTGTCCTGTGTGAGCCAGCTCTTGGTATATAG	17384	0	A_55_P2009430	ENSMUST00000101035	ENSMUST00000101035	ens|Putative uncharacterized protein [Source:UniProtKB/TrEMBL;Acc:Q3UMF2] [ENSMUST00000101035]	ENSMUSG00000097081	lincRNA	Gm10425	219.64	163.553	143.022	110.626	181.584	237.448	185.895	149.216	212.52	147.801	346.575	93.2141	433.349	228.318	217.854	2041.44	272.872	392.288	97.0939	278.801	409.067
DATA	19271	118	83	mm|chr2:33955623-33955564	gb|BG080844|nap|NAP048148-1	0	NA	527	GAGACAAGGTTAAGGAGGCCAGCAAAATGGTGGCTTCTTCCCTTCTCACCCTGTTATTCT	17386	0	A_55_P2344804	C87490	BG080844	gb|H3058B07-5 NIA Mouse 15K cDNA Clone Set Mus musculus cDNA clone H3058B07 5', mRNA sequence [BG080844]	ENSMUSG00000087461	lincRNA	C230014O12Rik	46.5078	27.5196	22.2959	32.9992	38.2102	37.9897	172.538	67.6478	43.3822	32.0482	33.5271	70.3402	44.3641	53.8085	52.8819	43.084	62.1342	49.2564	0.01	61.2411	63.1919
DATA	19282	118	94	mm|chr2:24035700-24035759	nap|NAP024944-001	0	NA	1542	ACATATGATGATCGCTTCAGCCTGAAGAGTATTGAGGAGCAGCTGAGGACAGAGATCAAA	17406	0	A_55_P1970380	NAP024944-001	NAP024944-001	Unknown	ENSMUSG00000083116	pseudogene	Gm13410	839.772	720.482	2168.74	2108.83	1072.63	1033.36	553.408	2091.31	1076.17	1841.95	748.217	533.818	790.914	480.797	1080.13	867.967	3837.86	1152.77	2085.62	723.051	2507.77
DATA	19307	118	119	mm|chr7:26227631-26227572		0	NA	0	AATGGTTCTGGAAAACTATTCAAGATCTACAGGTTGTACAAGCCCAGGCAAAACAGTTAC	17448	0	A_30_P01029537	chr7:26227170-26234328_R	chr7:26227170-26234328_R	lincRNA:chr7:26227170-26234328 reverse strand	ENSMUSG00000081732	pseudogene	Gm15495	794.363	1972.99	685.84	3682.51	901.754	1152.77	1511.88	1490.8	4074.87	932.368	1144.67	4847	748.217	2310.42	303.644	431.861	595.575	1176.33	2102.09	664.965	2032.2
DATA	19318	118	130	mm|chr12:093129485-093129426	ref|NM_053257|gb|AK075964|ens|ENSMUST00000085128|ens|ENSMUST00000088648	0	NA	312	ATAAGGAACGTTGCATATCACATCCGAGTACGCTTGTCCAGAAAACGTAGTGAGGATGAG	17469	0	A_55_P2038298	Rpl31	NM_053257	ref|Mus musculus ribosomal protein L31 (Rpl31), mRNA [NM_053257]	ENSMUSG00000066389	pseudogene	Rpl31-ps1	5374.87	5430.23	5209.4	7091.13	4736.93	4101.05	6977.05	2946.38	4593.35	4928.84	5599.37	3461.32	5612.28	6010.41	5430.23	7188.18	4021.88	3486.54	4705.67	4187.76	4638.07
DATA	19322	118	134	mm|chr12:5597266-5597207	nap|NAP102340-1|nap|NAP111899-1|nap|NAP103603-1|nap|NAP103565-1	0	NA	164	ATTCAATGGCACAGTCAAGGCCAAAAATGGGAAGCTTGTCATCAATGGAAAGCCCATCAC	17476	0	A_55_P2133680	NAP102340-1	NAP102340-1	Unknown	ENSMUSG00000097977	pseudogene	Gm5652	23302.8	27266.8	16279.7	23302.8	16279.7	17116.5	12628.7	17242.1	19367.9	23067.1	27937.5	28111.7	28489.6	29895.5	32827.4	28489.6	19203.2	24253.6	23531	28111.7	29895.5
DATA	19362	119	10	mm|chr10:119819551-119819610	gb|AK005678|ens|ENSMUST00000041178|gb|AK011105|riken|2510044O04	0	NA	727	TCCAGCCACCTGACCCAGCCTGACACATTTTTGTCTTCTGTATGGAACACATTTTCAGAA	17548	0	A_51_P422223	1700006J14Rik	AK005678	gb|Mus musculus adult male testis cDNA, RIKEN full-length enriched library, clone:1700006J14 product:hypothetical protein, full insert sequence. [AK005678]	ENSMUSG00000034764	processed_transcript	1700006J14Rik	1249.61	1562.31	1213.75	980.773	1409.72	1222.84	915.24	1336.48	1195.66	2328.13	1896.01	1776.27	1245.58	1165.23	3200.4	1684.96	1606.15	1013.91	1287.78	1320.67	974.163
DATA	19383	119	31	mm|chr6:6814542-6814483	ref|NR_002839|gb|AF022079|tc|NP1217892	0	NA	608	CTGGACAACGGAGAGCTATCAACCCCAGGCCCTCTGCTTCACTTCCAAGAACAAAGGAGC	17583	0	A_51_P236738	Dlx6as	NR_002839	ref|Mus musculus distal-less homeobox 6, antisense (Dlx6as), antisense RNA [NR_002839]	ENSMUSG00000094868	antisense	Dlx6os2	213.053	206.876	147.349	183.39	157.622	155.537	175.468	213.053	176.121	219.993	570.692	261.699	213.74	189.272	355.779	219.64	165.421	126.661	250.419	214.487	179.403
DATA	19414	119	62	mm|chr10:39732025-39732084	ref|XM_986164|ref|XM_986849|nap|NAP111478-1|nap|NAP029260-1	0	NA	414	GGTCATCATCTCCGCCCCTTCTGCAGATGCCCCCATGTTTGTGATGGGTGTGAACCATGA	17639	0	A_55_P2156093	Gm8055	XM_986164	ref|PREDICTED: Mus musculus predicted gene, EG666342 (EG666342), mRNA [XM_986164]	ENSMUSG00000082778	pseudogene	Gm15191	49092.1	77155.5	44797.3	66130.4	63782.3	77155.5	61460.2	77155.5	52404.4	59369.3	72923.5	89103.1	77155.5	72923.5	72923.5	72923.5	70729	72923.5	70729	105801	105801
DATA	19556	120	40	mm|chr12:102102649-102102590	ref|XM_001000972|tc|TC1777321	0	NA	250	ATGGCGAAGTTCAAGAGCCACACCACACATCACCAGTTCCACAAATGGCACAGAAATGGC	17601	0	A_66_P140858	Gm8482	XM_001000972	ref|PREDICTED: Mus musculus predicted gene, EG667148 (EG667148), mRNA [XM_001000972]	ENSMUSG00000082604	pseudogene	Gm8482	1080.13	1318.19	1606.15	1751.41	1497.57	1099.16	1758.15	1206.53	1314.15	1292.27	1636.93	1396.47	1554.93	1260.44	2539.12	1176.33	1029.42	691.807	1041.77	1630.4	1139.93
DATA	19569	120	53	mm|chr3:22150502-22150561	ref|NR_004439	0	NA	639	GGAACAGACTCACGGCCAGCAGAGCAAGTTTTAACCATTTATATTTTTTAACATGAAACA	17624	0	A_55_P2065434	Rprl2	NR_004439	ref|Mus musculus ribonuclease P RNA-like 2 (Rprl2), RNase P RNA [NR_004439]	ENSMUSG00000087775	misc_RNA	Rprl2	4404.42	1677.38	1876.12	2617.02	6556.97	6735.1	3216.7	2774.6	2102.09	5524.88	3216.7	2821.37	1956.34	2091.31	3817.85	2230.95	5252.31	1470.94	1229.04	4385.75	2156.29
DATA	19592	120	76	mm|chr14:76247107-76247166	ref|NM_009429|ens|ENSMUST00000080850|ens|ENSMUST00000110894|ens|ENSMUST00000142061	0	NA	628	TGAAGATGGTGTGACTCCATTCATGATTTTCTTTAAGGATGGCTTAGAGATGGAGAAATG	17665	0	A_55_P2075013	Tpt1	NM_009429	ref|Mus musculus tumor protein, translationally-controlled 1 (Tpt1), mRNA [NM_009429]	ENSMUSG00000060126;ENSMUSG00000084284;ENSMUSG00000084319	protein_coding;pseudogene	-	29895.5	28489.6	35209	56731.2	20599.7	17242.1	33347	28111.7	27266.8	10526.2	26381.6	14339.9	21263.7	26977.4	21436	17375.9	16142	17242.1	21767.9	21263.7	20077.4
DATA	19597	120	81	mm|chr2:60250572-60250631	ref|XM_001472324|ref|XM_001474325|gb|BC051520|tc|TC1656638	0	NA	500	TGAAGACCTGAGTTTGATTCCCAGAACCTGTGCAAAAATAAAAATGAAAATGAAACGGGA	17675	0	A_55_P1981519	Gm13580	XM_001472324	ref|PREDICTED: Mus musculus hypothetical protein LOC100039176 (LOC100039176), mRNA [XM_001472324]	ENSMUSG00000087283	antisense	Gm13580	910.244	971.051	872.544	732.335	881.695	784.826	1169.9	717.451	966.759	1415.19	1776.27	799.378	1359.32	980.773	974.163	664.965	879.126	974.163	839.772	453.382	434.367
DATA	19695	121	15	mm|chrX:93680732-93680792	gb|DV047974|nap|NAP030482-1|nap|NAP112557-1	0	NA	74	AAGAAAAAGATATACCAGAAGAAACTGAAGAAACAAAACTCATGGCCCAGGAATAAGTTC	17852	0	A_66_P107734	Rpl17-ps3	DV047974	gb|DAY20_19_L20.x1 FH DAY20 Mus musculus cDNA clone DAY20_19_L20 similar to Ribosomal protein L17, mRNA sequence [DV047974]	ENSMUSG00000085812	pseudogene	Gm15843	5136.82	4385.75	4538.19	4551.73	6455.29	6706.99	6350.5	5270.26	4495.66	5007.73	7618.25	5075.97	5401.61	4833.73	5270.26	5351.5	6394.9	4817.75	6658.04	6942.54	4621.15
DATA	19716	121	36	mm|chr17:28467854-28467913	ref|NM_011287|gb|BC006039|ens|ENSMUST00000071184|ens|ENSMUST00000129935	0	NA	705	ATTTCTTGGTGTCCTTGCTCAAGAAAAACTGGCAAAACGTGCGGGCTCTGTACATCAAGA	17888	0	A_55_P1981499	Rpl10a	NM_011287	ref|Mus musculus ribosomal protein L10A (Rpl10a), mRNA [NM_011287]	ENSMUSG00000080198	pseudogene	Gm13573	10571	6586.3	7426.23	9156.6	7701.77	8845.33	9054.74	6915.59	6977.05	6437.36	7005.37	10571	7991.34	11661.7	11661.7	6798.73	7733.94	5612.28	8479.07	9762	7072.08
DATA	19723	121	43	mm|chr5:76734449-76734508	ens|ENSMUST00000101096|ref|XM_001475145|ref|XM_001478265|ref|XM_974212	0	NA	548	GCACCCGAATTACTGGGAAAGAAGCTAATTCATAGCAATTTCTTTTAAAAATCAACTCGT	17901	0	A_55_P2021729	Gm7467	ENSMUST00000101096	ens|predicted gene 7467 Gene [Source:MGI Symbol;Acc:MGI:3648350] [ENSMUST00000101096]	ENSMUSG00000098449	antisense	RP23-386C10.2	6.07117	5.84703	7.062	4.74687	3.62134	4.02333	5.35637	4.04946	3.5782	19.6034	3.30625	3.64552	17.8285	12.5507	5.70537	14.4732	13.9248	0.01	3.55033	0.01	0.01
DATA	19733	121	53	mm|chr19:6985103-6985162	ref|NM_001166370|ref|NM_026306|gb|BC016191|gb|BC019418	0	NA	696	GACTGAAGGCTATGAGCACGACGAGACATTTTTGAGGAAGATGCACCACGTGTTGCTTGA	17920	0	A_55_P2127131	Trmt112	NM_001166370	ref|Mus musculus tRNA methyltransferase 11-2 homolog (S. cerevisiae) (Trmt112), transcript variant 1, mRNA [NM_001166370]	ENSMUSG00000038812;ENSMUSG00000070572	protein_coding;pseudogene	-	2564.52	3120.85	2345.62	4119.6	6838.21	2830.61	7903.08	3649.24	13500.2	4442.55	1866.23	2482.94	3786.02	8959.43	2804.19	2539.12	2328.13	3232.64	14339.9	3089.53	6171.38
DATA	19737	121	57	mm|chr9:54116575-54116516	ens|ENSMUST00000098759|gb|AK148218|riken|G370057A12|tc|TC1594395	0	NA	650	ATCATCCAAGTAGTGACCTGTGGGAGGCGAGAAGGTAATTGGTTTCAAGACGACTAAGTA	17927	0	A_66_P117152	ENSMUST00000098759	ENSMUST00000098759	ens|RIKEN cDNA 1700104A03 gene Gene [Source:MGI Symbol;Acc:MGI:1920817] [ENSMUST00000098759]	ENSMUSG00000074343	antisense	1700104A03Rik	75.8702	74.0737	77.5512	68.442	74.9896	65.6409	56.9409	47.7411	64.5857	72.4528	74.8166	68.3186	89.0982	78.7992	108.819	200.997	73.3599	87.2521	83.2812	69.2472	71.3466
DATA	19739	121	59	mm|chr11:115384843-115384784	ref|NM_133354|ens|ENSMUST00000153892|ens|ENSMUST00000021084|ens|ENSMUST00000117589	0	NA	579	CGCATAGTGCTCTCTCTTTCTTTTCCTTTTTTAAACTAAATGACCGATGTTCTGTTCTGG	17930	0	A_55_P2132865	Sumo2	NM_133354	ref|Mus musculus SMT3 suppressor of mif two 3 homolog 2 (yeast) (Sumo2), mRNA [NM_133354]	ENSMUSG00000020738;ENSMUSG00000084838	protein_coding;pseudogene	-	560.811	1123.66	673.6	657.027	915.24	864.526	1562.31	623.042	1497.57	548.631	661.859	955.473	918.311	1458.14	694.981	2790.6	2080.47	2684.75	1712.4	2161.14	2495.81
DATA	19748	121	68	mm|chr5:22063801-22063860	gb|AK029857|riken|4931413L08|nap|NAP115774-1	0	NA	4112	CACCTACTGTTTGTATCCATTTTAAAAGGAGTTTTGGCCTTTCCCTTGGAATTTATAACA	17947	0	A_55_P2282984	6030443J06Rik	AK029857	gb|Mus musculus adult male testis cDNA, RIKEN full-length enriched library, clone:4931413L08 product:unclassifiable, full insert sequence. [AK029857]	ENSMUSG00000097207	lincRNA	6030443J06Rik	3.23324	3.21591	5.21558	3.16373	3.17508	3.16873	3.37117	3.24025	3.19944	3.45239	3.10252	0.01	3.14955	3.17042	5.64625	3.16779	0.01	3.19145	3.12307	3.4184	3.2653
DATA	19770	121	90	mm|chr19:36732978-36732919	gb|AK005275|riken|1500017E21|nap|NAP090800-1|tc|TC1732498	0	NA	278	CAAGACTGTTTTCAGCAGGAATTCCCCAGGTTTGATGACATCATTCTGCTCGCTGTCCCA	17987	0	A_55_P2097998	1500017E21Rik	AK005275	gb|Mus musculus adult male cerebellum cDNA, RIKEN full-length enriched library, clone:1500017E21 product:unclassifiable, full insert sequence. [AK005275]	ENSMUSG00000087579	processed_transcript	1500017E21Rik	1896.01	675.046	691.807	2230.95	4165.83	867.967	383.182	362.851	1514.92	1463.6	1630.4	480.797	0.01	130.563	154.461	78.1289	181.206	2396.29	42.4988	234.917	286.102
DATA	19881	122	37	mm|chr4:151531203-151531144	nap|NAP058261-1	0	NA	467	TCTAAGATAGCTGCATATGCCTATAGTGCACTTTCTCAGATCTGCGTGGACGAGAAAGAA	17891	0	A_52_P127643	NAP058261-1	NAP058261-1	Unknown	ENSMUSG00000081544	pseudogene	Gm13077	2138.47	519.132	323.914	843.786	620.499	227.789	123.801	520.972	635.525	641.948	69.9382	386.404	224.635	407.281	243.471	430.539	218.952	292.885	463.496	1089.57	937.923
DATA	19942	122	98	mm|chr6:147955161-147955102	gb|AK020953|riken|B230104C08|nap|NAP076507-1|tc|NP739066	0	NA	920	ACATTCCGGGTGGTCTTTGGTTTGTTTATAACTGCTTAGGCTCTGAGAAGCATACTGGGT	18003	0	A_55_P2361932	B230104C08Rik	AK020953	gb|Mus musculus adult male corpora quadrigemina cDNA, RIKEN full-length enriched library, clone:B230104C08 product:unclassifiable, full insert sequence. [AK020953]	ENSMUSG00000086777	antisense	B230104C08Rik	310.632	82.3997	118.914	107.478	38.4966	48.1933	3.2653	3.1564	56.6383	29.7121	33.5877	32.9607	80.2548	62.5493	40.8535	65.8804	105.315	153.062	39.7586	0.01	0.01
DATA	19961	122	117	mm|chr4:135186047-135186106	ref|NR_015613|ref|NR_027909|gb|AK006510|riken|1700029M20	0	NA	2896	CATGGAACCCTCTATCTCTGCTATTTAAGGCTTGTGAGTCTTAAACTAGAATAAAATGAA	18036	0	A_55_P2263342	1700029M20Rik	NR_015613	ref|Mus musculus RIKEN cDNA 1700029M20 gene (1700029M20Rik), transcript variant 1, non-coding RNA [NR_015613]	ENSMUSG00000086788	lincRNA	1700029M20Rik	12.6795	13.4256	14.2173	22.0106	22.2213	8.43572	20.5976	3.42766	3.59818	20.4257	6.2953	4.33992	8.03975	10.9942	6.75576	5.35637	3.43019	3.35286	3.72672	3.6921	3.48447
DATA	20024	123	16	mm|chrX:102232876-102232817		0	NA	0	CATTTACCAATGGTAGGCTAAGTTTACATTTGCATGTTTTTATTGGCTATTTTCCCCTCT	18142	0	A_30_P01031426	chrX:102232535-102265435_R	chrX:102232535-102265435_R	lincRNA:chrX:102232535-102265435 reverse strand	ENSMUSG00000087174	processed_transcript	5530601H04Rik	4.29574	3.67783	3.44478	3.563	6.1131	6.05396	12.704	12.3149	6.40977	4.14165	3.6815	9.51801	3.6815	3.94346	8.16999	4.14165	6.66711	7.32077	8.6956	0.01	0.01
DATA	20093	123	85	mm|chr6:134879147-134879206		0	NA	0	GTTTGGGTAGAGATGTAGCATCAAACATTCACGGATGTCCAGGGAGCACGGGCACACAGG	18263	0	A_30_P01020056	chr6:134875724-134931975_F	chr6:134875724-134931975_F	lincRNA:chr6:134875724-134931975 forward strand	ENSMUSG00000098318	lincRNA	RP23-45G16.5	464.613	318.142	582.714	423.003	535.338	415.119	341.669	266.545	415.119	732.335	515.928	505.057	623.042	818.998	717.451	770.379	853.794	1700.66	391.163	369.351	187.694
DATA	20125	123	117	mm|chr7:29137597-29137656	ref|NM_013647|ens|ENSMUST00000076708|ens|ENSMUST00000082134|ens|ENSMUST00000041274	0	NA	494	GCGAATCCAAAAAGTTTGGAGGTCCTGGTGCCCGTGCCCGATACCAGAAATCCTACCGAT	18314	0	A_55_P1963062	Rps16	NM_013647	ref|Mus musculus ribosomal protein S16 (Rps16), mRNA [NM_013647]	ENSMUSG00000037563;ENSMUSG00000060419;ENSMUSG00000062458	protein_coding;pseudogene	-	20834.1	19062.6	24693.9	34877.4	23936.1	32827.4	37805.1	18376.6	21263.7	22723	19203.2	12018.2	19203.2	19203.2	17242.1	18097.5	17242.1	18376.6	17242.1	20599.7	15325.4
DATA	20189	124	17	mm|chr4:12053007-12052948		0	NA	0	TGAATTCCTTGGCCTTGGCTCCAAGCTCCGCTTCCCGCTCTTTGCGAGACTTGAATCTAC	18145	0	A_30_P01028769	chr4:12050675-12066450_R	chr4:12050675-12066450_R	lincRNA:chr4:12050675-12066450 reverse strand	ENSMUSG00000097913	lincRNA	Gm26837	2195.49	2997.08	2310.42	3056.7	4958.68	4621.15	2430.46	8260.25	4187.76	3828.58	2396.29	5315.33	3955.18	3065.85	3385.28	2593.29	4551.73	4928.84	2123.07	3533.74	3682.51
DATA	20280	124	108	mm|chr5:149957324-149957383		0	NA	0	AAATAAATGCTTTTCGGCCTTTCCTGTCTCTGGAGTTTGGTATCTTGGGTGTAGGAGCTG	18299	0	A_30_P01021097	chr5:149947200-149979950_F	chr5:149947200-149979950_F	lincRNA:chr5:149947200-149979950 forward strand	ENSMUSG00000092764	snoRNA	Gm23362	108.819	89.9325	72.0357	87.448	99.2653	165.421	72.5964	36.0285	72.7789	72.7789	110.108	61.2411	63.6644	65.486	101.547	93.2141	138.476	82.8088	66.1447	0.01	60.108
DATA	20330	124	158	mm|chr12:119841357-119841416		0	NA	0	TATCAAGTTGCAGGAAGAAGAGAGAGAGAGGAGAGATAATTACGTTCCTGAGGTCTCAGC	18389	0	A_30_P01020276	chr12:119825125-119850750_F	chr12:119825125-119850750_F	lincRNA:chr12:119825125-119850750 forward strand	ENSMUSG00000061787;ENSMUSG00000083621;ENSMUSG00000083878	protein_coding;pseudogene	-	4767.3	4817.75	6379.94	6350.5	5017.78	3795.76	6586.3	5612.28	4901.77	6115.89	4562.94	7091.13	6735.1	9054.74	5612.28	14978.7	4201.31	6143.38	7569.47	5036.68	6115.89
DATA	20336	124	164	mm|chr11:33054041-33052849	ref|NM_008722|ens|ENSMUST00000093201|ens|ENSMUST00000075641|ref|XM_001476529	0	NA	861	TGGAAGCCAAGTTCATTAATTATGTGAAGAATTGTTTCCGGATGACTGACCAGGAGGCTA	18400	0	A_66_P129873	Npm1	NM_008722	ref|Mus musculus nucleophosmin 1 (Npm1), mRNA [NM_008722]	ENSMUSG00000057113;ENSMUSG00000081603	protein_coding;pseudogene	-	151.844	728.351	688.862	2102.09	287.029	304.407	1324.41	1292.27	1132.51	192.005	654.516	61.703	420.575	584.338	114.185	243.471	977.117	742.43	2279.8	138.757	517.619
DATA	20362	125	26	mm|chr8:55654007-55653948	gb|AK019937|riken|5330439A09|nap|NAP075391-1	0	NA	1016	CCCCAGTTATGTGCTGGCTTTGAGATAGACTGTAGCAGATTTTTCTTCTTCTTCTTTTTT	18446	0	A_55_P2191303	5330439A09Rik	AK019937	gb|Mus musculus adult male pituitary gland cDNA, RIKEN full-length enriched library, clone:5330439A09 product:unclassifiable, full insert sequence. [AK019937]	ENSMUSG00000089708	antisense	5330439A09Rik	1423.02	560.811	519.132	611.535	418.608	1822.12	864.526	248.81	217.854	281.912	160.4	348.192	664.965	661.859	1419.52	937.923	897.613	310.632	184.206	176.121	127.51
DATA	20440	125	104	mm|chr5:144526988-144527047		0	NA	0	TAAAGTCTTTACCAAGCCACCTCCCACTTCTGCAAGAATAGTATACACTGCAGGTGTTGG	18584	0	A_30_P01028615	chr5:144519149-144527843_F	chr5:144519149-144527843_F	lincRNA:chr5:144519149-144527843 forward strand	ENSMUSG00000097287	lincRNA	D130017N08Rik	80.7526	99.8023	107.226	92.6485	62.9347	92.6485	127.194	147.801	143.373	148.969	115.962	166.795	97.9027	112.242	172.165	206.876	69.7289	54.8092	151.433	147.801	151.844
DATA	20465	125	129	mm|chr9:72250430-72250489	ref|XM_001478132	0	NA	309	ATAGGTAAATTGAAGTCATGGTGGTGGCATGCACCTGTAATTCAGTACAAGCTGCAGAGG	18627	0	A_55_P2130154	Gm3501	XM_001478132	ref|PREDICTED: Mus musculus hypothetical protein LOC100041760 (LOC100041760), mRNA [XM_001478132]	ENSMUSG00000098959	processed_transcript	RP24-282D16.2	66.2548	53.2245	58.4843	74.9896	63.0657	40.3336	80.0565	105.591	62.7911	79.7399	59.6718	0.01	51.0008	286.102	921.876	106.421	67.1999	59.8084	220.441	61.3302	60.9035
DATA	20525	126	25	mm|chr3:99904896-99904837	gb|AK035904|riken|9630016K09|nap|NAP079043-1	0	NA	2932	ATAAAACCTCAAATTGGAGTTTGTGGTGGTTTGAATATGCTTGCCTCTGGTAGTGGCACT	18445	0	A_55_P2374197	B930086A06Rik	AK035904	gb|Mus musculus 16 days neonate cerebellum cDNA, RIKEN full-length enriched library, clone:9630016K09 product:unclassifiable, full insert sequence. [AK035904]	ENSMUSG00000085244	antisense	B930086A06Rik	1841.95	726.561	1275.75	985.019	857.232	1712.4	1642.47	901.754	1222.84	1314.15	3901.68	472.312	1486.25	1359.32	2032.2	699.037	1770.92	1984.03	1642.47	1200.32	1072.63
DATA	20574	126	74	mm|chr8:124473644-124473585	ref|XM_001478550|gb|BC020069|nap|NAP124148-1|tc|TC1605683	0	NA	887	TAAACAAAACAAAAACCTGTTTCCTGCCCGTTCCCCTGTGCCGATAATAAAGCCATGACT	18532	0	A_55_P2044005	LOC100047625	XM_001478550	ref|PREDICTED: Mus musculus hypothetical protein LOC100047625 (LOC100047625), mRNA [XM_001478550]	ENSMUSG00000098184	antisense	Gm27011	296.927	367.136	349.366	373.954	465.955	413.219	406.147	431.861	427.756	232.334	598.027	362.851	299.415	310.632	633.607	912.393	341.669	334.435	324.984	365.384	297.691
DATA	20576	126	76	mm|chr2:93309964-93310023	gb|AK143789|ens|ENSMUST00000099693|riken|F430108K24	0	NA	2180	ATTTTGAGACAGACCTCACTACATGGACAGAGTGCTGGGATTAAAGATGCGTGTCACCAT	18535	0	A_55_P2387915	Gm10804	AK143789	gb|Mus musculus 6 days neonate spleen cDNA, RIKEN full-length enriched library, clone:F430108K24 product:hypothetical protein, full insert sequence. [AK143789]	ENSMUSG00000075025	lincRNA	Gm10804	244.748	417.012	348.192	320.259	280.261	282.509	307.361	246.241	282.509	74.3613	383.182	248.81	308.514	505.057	483.161	269.669	291.35	213.74	303.644	220.441	535.338
DATA	20616	126	116	mm|chr13:88618601-88618660	ref|XM_001476653|ref|XM_001479065|nap|NAP000010-001	0	NA	422	CTTTGTGAGGACTAATGGAAAAGAGCTGTTGGGGCCCATTCCATACCAATTCATGGCCTA	18607	0	A_66_P122877	Gm8526	XM_001476653	ref|PREDICTED: Mus musculus similar to ribosomal protein L21 (LOC667230), mRNA [XM_001476653]	ENSMUSG00000057685	pseudogene	Gm8526	6236.98	4859.82	4442.55	5577.6	5287.56	7157.55	7112.82	7498.93	4663.46	4576.93	6611.35	7188.18	4368.35	3955.18	4495.66	3719.3	4686.61	5968.68	4805.11	4847	6224.02
DATA	20627	126	127	mm|chr10:105629602-105629543	ens|ENSMUST00000071120|ref|XM_915487|ref|XM_993452|nap|NAP098176-001	0	NA	224	AAGTCCTAGATTGGATGTTCAACTCAAAGACCTAGAGAAATGGCAGAACAACCTGCTCCC	18624	0	A_55_P1962110	ENSMUST00000071120	ENSMUST00000071120	ref|PREDICTED: Mus musculus predicted gene, EG639162 (EG639162), mRNA [XM_915487]	ENSMUSG00000056877	pseudogene	Rps15a-ps1	4781.2	4527.49	5712.68	9106.82	4990.09	4368.35	7592.36	5984.68	5401.61	5017.78	4725.93	3255.3	2714.28	4266.97	3149.01	3736.64	3076.73	6977.05	6300.1	4422.92	5114.03
DATA	20648	126	148	mm|chrX:7636825-7636884		0	NA	0	AATCAGCGTACCATGGGTTTGCTCACTGATTTGTTGGGTGACTGTACTTAAATTGACGTC	18663	0	A_30_P01027221	chrX:7626297-7636950_F	chrX:7626297-7636950_F	lincRNA:chrX:7626297-7636950 forward strand	ENSMUSG00000087193	antisense	Gm14820	139.083	117.02	100.25	136.252	115.962	110.906	30.2031	49.6209	88.0634	88.9364	24.7292	47.3582	119.861	88.9364	63.5338	123.088	157.077	188.247	44.8443	64.1068	46.6174
DATA	20697	127	33	mm|chr2:142777818-142777877	gb|AK149078|gb|AK135261|gb|AK166883|ref|XM_001478003	0	NA	1147	TAAGATCAAAAATTCAGGTGACAGCAGATGCTGGCGAGGATGTGGAGAAAGAGGAACACT	18746	0	A_55_P2134712	AK149078	AK149078	gb|Mus musculus 2 days neonate sympathetic ganglion cDNA, RIKEN full-length enriched library, clone:7120481G13 product:unclassifiable, full insert sequence. [AK149078]	ENSMUSG00000085328	pseudogene	Gm17131	16518.1	16899.4	26608.8	15675.3	15752.1	24949.4	52404.4	44797.3	36150.5	18097.5	66130.4	5909.31	16781.5	21263.7	26608.8	17896.5	22475.6	24487.2	27636.5	12336.7	14147.6
DATA	20748	127	84	mm|chr4:52254331-52254390	nap|NAP061905-1	0	NA	565	GCTCTTTGGCAGCAAAGCAAAAAGGGCGAAGGAAGCTGCAGAGCAAAACGTTGGAAAAAA	18832	0	A_55_P2011237	NAP061905-1	NAP061905-1	Unknown	ENSMUSG00000083539	pseudogene	Gm12466	4833.73	5626.33	5883.2	6236.98	4338.53	4817.75	7874.27	9354.2	5374.87	4958.68	7403.48	7733.94	5374.87	9720.29	6875.5	4177.22	5968.68	6658.04	6224.02	6130.58	7091.13
DATA	20749	127	85	mm|chr4:25235488-25235547	ref|XM_001000802|ref|XM_357368|gb|BC158068|nap|NAP028270-1	0	NA	470	GATGAGATTCTCAGAGTGATTGATTCTCTTCAGCTGACAGCAGCAAAGCCAGTTGATTGG	18834	0	A_52_P467930	Prdx6-ps2	XM_001000802	ref|PREDICTED: Mus musculus peroxiredoxin 6, related sequence 2 (Prdx6-rs2), mRNA [XM_001000802]	ENSMUSG00000083737	pseudogene	Prdx6-ps2	1972.99	945.24	1320.67	1404.69	3149.01	1700.66	1336.48	1586.17	1984.03	1619.76	1746.4	2294.07	587.421	582.714	341.669	553.408	651.205	395.778	928.372	675.046	564.952
DATA	20793	127	129	mm|chr5:149770931-149770872		0	NA	0	TGCCTCTCTGCGTGGGGGAGTGGGGAATGCTGGGCTCATCCTCTGGAACCCAGAAGGCCT	18909	0	A_30_P01026350	chr5:149751979-149808240_R	chr5:149751979-149808240_R	lincRNA:chr5:149751979-149808240 reverse strand	ENSMUSG00000085455	antisense	1810059H22Rik	5061.82	1189.13	3474.44	1114.58	1963.91	1275.75	765.553	745.11	942.449	1788.41	2608.36	1060.92	1533.69	1245.58	2530.7	2207.49	2651.94	1661.06	711.517	860.608	474.764
DATA	20861	128	33	mm|chr1:182257391-182257332	ref|NR_003623|ens|ENSMUST00000050581|ens|ENSMUST00000089534|ref|XM_894477	0	NA	3289	TTTGTAAAGCTCATTTCCTGGCATGACAATGAATATGGCTACAGCAACAGCGTGGTGGAC	18747	0	A_55_P1967330	Gm5069	NR_003623	ref|Mus musculus predicted pseudogene 5069 (Gm5069), non-coding RNA [NR_003623]	ENSMUSG00000080962	pseudogene	Gm11453	11694.8	15675.3	9256.4	9762	14339.9	14978.7	10874.3	13230.6	15224	16899.4	11500.8	23767.2	22723	23302.8	22723	22032.2	23302.8	23302.8	22256.5	25259.9	27266.8
DATA	20890	128	62	mm|chr1:161275084-161275143	ref|NM_011931|ens|ENSMUST00000087891|ens|ENSMUST00000076894|ref|XM_988234	0	NA	2428	TAAGTACCTTTTCCCTCCTTTATGCCTTTGGGACACTGGGAATATCCAGAGAATTCGCCA	18794	0	A_55_P2042521	Rfwd2	NM_011931	ref|Mus musculus ring finger and WD repeat domain 2 (Rfwd2), mRNA [NM_011931]	ENSMUSG00000040782;ENSMUSG00000048949	protein_coding;pseudogene	-	894.216	2430.46	901.754	1415.19	1009.42	3056.7	1963.91	7472.34	6236.98	1005.78	1899.34	1271.08	2287.83	932.368	2972.13	1260.44	1805.35	3275.25	3461.32	4021.88	6379.94
DATA	20914	128	86	mm|chr11:3540502-3540443		0	NA	0	GGCTAATGGAAATTATTGTCTATTCAAGTGGATTATAGATTTCCTGAGGACAGAACAGAC	18837	0	A_30_P01017489	TUG1	TUG1	lincRNA:chr11:3539796-3547536 reverse strand	ENSMUSG00000056579	processed_transcript	Tug1	88.7086	96.2538	112.242	39.9701	115.483	123.998	669.988	872.544	45.1828	47.3582	69.8431	423.003	56.1832	63.1919	162.741	38.8418	60.108	147.027	70.1978	181.206	657.027
DATA	20967	128	139	mm|chr13:44219849-44219908	gb|AK042843|ref|XM_001473081|ref|XM_001474367|riken|A730030A06	0	NA	582	AGTAGCAACTTGGAAAGGAAACTGAGCTATGGTTCAGTCTGGTTCACACACCAAGCCTTT	18925	0	A_55_P2068515	Gm5083	AK042843	gb|Mus musculus 7 days neonate cerebellum cDNA, RIKEN full-length enriched library, clone:A730030A06 product:unclassifiable, full insert sequence. [AK042843]	ENSMUSG00000089815	lincRNA	Gm5083	7.61718	5.71693	6.52119	6.26656	5.65854	12.6795	5.30194	5.42507	16.2201	5.14708	6.21873	0.01	5.14708	17.3023	10.2819	8.16999	4.23679	0.01	0.01	0.01	0.01
DATA	20976	128	148	mm|chr9:63928583-63928642	ref|XM_001473989|ref|XM_001480100|gb|AK011166|gb|BY710499	0	NA	15	ACCGGACCAGGGAGCAAAAAGATGGGGGAAGACACAGCTTCTGGTGTTCCTGTAGCTTTG	18941	0	A_55_P1991617	2600006L11Rik	XM_001473989	ref|PREDICTED: Mus musculus RIKEN cDNA 2600006L11 gene (2600006L11Rik), mRNA [XM_001473989]	ENSMUSG00000093759	processed_transcript	Scarletltr	115.962	84.7443	101.771	96.8469	188.247	133.421	79.9018	87.0762	75.3656	161.436	62.7911	177.124	111.675	101.771	159.919	126.386	194.302	123.801	123.497	92.1605	89.4906
DATA	20992	128	164	mm|chr15:56525956-56526015	ref|NR_002874|gb|AY972478	0	NA	425	GAAGAAGTCTTTGGCTGGTTCAAGTCCCCCGTTAAATGGGCTGCTCGAAGCCAGGACTGG	18965	0	A_55_P2075191	Has2as	NR_002874	ref|Mus musculus HAS2 antisense RNA (non-protein coding) (Has2as), non-coding RNA [NR_002874]	ENSMUSG00000086541	processed_transcript	Has2os	57.6842	83.7125	125.946	79.7399	48.8287	65.175	59.2589	78.5992	52.0076	90.8064	29.7622	45.5926	77.2753	99.0297	81.6636	92.1605	37.9897	75.6957	192.005	52.8819	0.01
DATA	21038	129	46	mm|chr11:72994711-72994770	ref|NM_029564|ens|ENSMUST00000108477|ens|ENSMUST00000040687|ref|XM_001478813	0	NA	579	AGTCCATGCTGTCTTAACAGTCAGCCACCGTCTAGACTTGGGCCCACTGACCTTTTTGTA	19051	0	A_55_P1973208	Tax1bp3	NM_029564	ref|Mus musculus Tax1 (human T-cell leukemia virus type I) binding protein 3 (Tax1bp3), mRNA [NM_029564]	ENSMUSG00000040158;ENSMUSG00000075312	protein_coding;pseudogene	-	128.74	156.623	192.4	187.694	173.471	234.315	158.931	68.442	129.76	329.466	78.9495	1009.42	54.138	0.01	65.486	43.7555	39.3265	48.3034	64.5857	0.01	0.01
DATA	21107	129	115	mm|chr13:91853281-91853222	ref|NR_028314|ens|ENSMUST00000099331|gb|AK161222|gb|AK135005	0	NA	1758	GACCACCAAATAGATTCTACCAGAAAAGAAAATCCTCCCACCACATAATAATTAAAACAC	19181	0	A_55_P1958876	4833422C13Rik	NR_028314	ref|Mus musculus RIKEN cDNA 4833422C13 gene (4833422C13Rik), transcript variant 2, non-coding RNA [NR_028314]	ENSMUSG00000074782	antisense	4833422C13Rik	66.7979	105.591	288.544	145.486	93.7734	107.226	163.121	1404.69	215.149	154.828	609.673	0.01	0.01	146.284	117.618	104.298	159.919	393.666	89.0982	0.01	121.284
DATA	21122	129	130	mm|chr11:3540508-3540449		0	NA	0	CTATGAGGCTAATGGAAATTATTGTCTATTCAAGTGGATTATAGATTTCCTGAGGACAGA	19206	0	A_30_P01026392	chr11:3539787-3548811_R	chr11:3539787-3548811_R	lincRNA:chr11:3539787-3548811 reverse strand	ENSMUSG00000056579	processed_transcript	Tug1	68.6213	69.9382	92.8443	33.4533	78.1289	115.962	463.496	651.205	30.9781	48.9975	61.1624	292.157	49.2564	52.7133	129.76	29.7622	55.9404	108.217	53.4861	162.741	505.057
DATA	21162	130	6	mm|chr4:122952503-122952444		0	NA	0	CCAAGTCTGGTTAGTTCATGAATAGGAGAAAAAGTTCAGTGGGATGCGTATAGTCCTCAT	18977	0	A_55_P1970536	A_55_P1970536	A_55_P1970536	Unknown	ENSMUSG00000082634	pseudogene	Gm12900	2108.83	2024.46	2287.83	2507.77	2464.83	2495.81	2248.52	2345.62	2495.81	3065.85	2774.6	2328.13	1866.23	2271.57	2161.14	1794.6	2130.59	2303.36	2495.81	2635.01	2047.79
DATA	21177	130	21	mm|chr16:88962965-88962906	ref|NM_183296|gb|BC132658|gb|BC132660|gb|BC107303	0	NA	153	GTGGCTCTGGAAGCTATGGATATGGCTCTGGCTTCGGAGGCTTTGGATATGGCTCTGGCT	19006	0	A_52_P463962	Krtap16-10	NM_183296	ref|Mus musculus keratin associated protein 16-10 (Krtap16-10), mRNA [NM_183296]	ENSMUSG00000096534	pseudogene	Krtap16-3	1121.07	1684.96	1117.75	1297.32	977.117	1546.51	410.09	894.216	265.937	282.509	699.037	493.926	1972.99	1751.41	3883.02	2553.72	1382.72	1342.62	181.584	505.057	287.029
DATA	21180	130	24	mm|chr16:20537792-20539424	ref|NM_009679|ens|ENSMUST00000090023|ref|XM_001001296|ref|XM_001002690	0	NA	199	ACAGAGATGACATCGGGAGGAATGCTGTGGATGCCTTTCGGGTCAATGTCATTCATGCAC	19012	0	A_65_P19250	Ap2m1	NM_009679	ref|Mus musculus adaptor protein complex AP-2, mu1 (Ap2m1), mRNA [NM_009679]	ENSMUSG00000022841;ENSMUSG00000081272	protein_coding;pseudogene	-	2102.09	1933.48	1800.96	3129.58	3828.58	2921.69	949.166	2255.17	2130.59	1943.39	1579.46	2507.77	6915.59	2051.84	1669.6	1700.66	3659.51	2032.2	1396.47	3265.51	2972.13
DATA	21197	130	41	mm|chr2:130707885-130707826		0	NA	0	CGCTACAGATCCAACTCTATGTCAGCTTCTTGGCTTTGCTGTAGAGGGAGTCCACTACTT	19042	0	A_30_P01025637	chr2:130697320-130729670_R	chr2:130697320-130729670_R	lincRNA:chr2:130697320-130729670 reverse strand	ENSMUSG00000085566	processed_transcript	A730017L22Rik	2369.2	1889.33	2070.47	2032.2	2936.46	2750.54	4324.8	2539.12	2804.19	1677.38	4385.75	1160.93	2091.31	3301.48	1924.97	1956.34	3216.7	4736.93	3120.85	1876.12	5626.33
DATA	21211	130	55	mm|chr1:88425798-88426068	ref|NM_008972|ens|ENSMUST00000045897|ref|XM_001479444|ref|XM_001481038	0	NA	268	TGTACCTGCCAATGGGAACGCTCAAAATGAGGAAAATGGGGAGCAGGAGGCTGACAATGA	19070	0	A_55_P1963491	Ptma	NM_008972	ref|Mus musculus prothymosin alpha (Ptma), mRNA [NM_008972]	ENSMUSG00000080974	pseudogene	Gm9009	2830.61	1554.93	1229.04	1229.04	1889.33	2482.94	1859.69	4324.8	1591.39	1570.53	2684.75	1245.58	1239.01	2058.52	2339.39	1050.65	1152.77	1423.02	1024.38	1117.75	992.313
DATA	21218	130	62	mm|chr5:143614356-143614297		0	NA	0	AAAGGTAATCAAAGATGGAAGCAGCCTTGGAGGCAGTGGGTGGCACCGTGGTTCTGGAGT	19083	0	A_55_P2087114	A_55_P2087114	A_55_P2087114	Unknown	ENSMUSG00000082308	pseudogene	Gm15770	1155.52	2328.13	1336.48	1302.18	1346.01	1684.96	1041.77	1972.99	1229.04	1899.34	2175.47	1108.91	1367.9	1209.8	3040.6	3795.76	1041.77	964.157	1260.44	1470.94	1346.01
DATA	21254	130	98	mm|chr9:72965692-72965751	ref|NM_198609|ens|ENSMUST00000113505|ens|ENSMUST00000066378|ens|ENSMUST00000034738	0	NA	305	ATGCCATGAAGAGAGTTGAAGAGATCAAACAGAAGCGCCAGGCCAAATTTATAATGAACA	19152	0	A_55_P2104846	Rsl24d1	NM_198609	ref|Mus musculus ribosomal L24 domain containing 1 (Rsl24d1), mRNA [NM_198609]	ENSMUSG00000032215;ENSMUSG00000053740	protein_coding;pseudogene	-	283.836	348.192	223.48	794.363	483.161	535.338	498.386	699.037	566.78	344.182	359.208	285.594	879.126	146.544	197.227	213.053	423.003	770.379	340.584	1009.42	1200.32
DATA	21269	130	113	mm|chr17:35087303-35087244	ref|NR_027943|ref|NR_015536|gb|AK002372|gb|AK004150	0	NA	463	GCCTCCCTTGAACATGAGTATTAGACAAATGAAATAAGAACTTATCTTGCCCAGACTATA	19178	0	A_52_P31814	1110038B12Rik	NR_027943	ref|Mus musculus RIKEN cDNA 1110038B12 gene (1110038B12Rik), transcript variant 1, non-coding RNA [NR_027943]	ENSMUSG00000092203	processed_transcript	1110038B12Rik	240.147	177.124	157.27	1046.67	425.154	580.161	667.388	171.642	175.117	191.407	584.338	184.206	221.689	801.832	598.027	259.209	209.067	1302.18	651.205	713.301	437.554
DATA	21360	131	40	mm|chr7:5970780-5970839	ens|ENSMUST00000072050|ref|XM_357690|ref|XM_912340|nap|NAP020041-001	0	NA	156	ACCAAGAGGGCTGGAGAACTCACTGAGTGTGTGATCACCATCATGCAGAACCCACAACAG	19339	0	A_55_P2038831	Gm5321	ENSMUST00000072050	ref|PREDICTED: Mus musculus predicted gene, EG384525 (EG384525), mRNA [XM_357690]	ENSMUSG00000064231	pseudogene	Gm5321	7091.13	7789.59	8598.14	8172.02	7426.23	5909.31	6064.78	6259.45	5240.8	8920.1	4958.68	13587.3	7940.82	7472.34	8402.93	6658.04	5814.53	7265.45	9054.74	7426.23	9396.08
DATA	21420	131	100	mm|chr19:16085156-16085215		0	NA	0	AGTTTTCTCAAATAAATCCCCTGCAGTCCCCACTTTTCCTGGCCTGATTTGGAATCAGCT	19442	0	A_30_P01031052	chr19:16059564-16085402_F	chr19:16059564-16085402_F	lincRNA:chr19:16059564-16085402 forward strand	ENSMUSG00000097557	lincRNA	C130060C02Rik	89.267	74.6376	72.2162	74.6376	52.9648	66.2548	83.7125	139.946	94.7041	147.349	66.389	101.547	79.1344	70.8625	116.602	74.2382	53.5898	45.5157	66.6879	61.5514	67.8726
DATA	21512	132	28	mm|chr1:180243520-180243461	gb|AK046316|riken|B230369F24|nap|NAP083310-1	0	NA	2497	AGGATCTGACACCCTCCTCTGGCCTCCACAAAGACACCAATAAACATAAAAATTATCTTT	19317	0	A_55_P2423513	B230369F24Rik	AK046316	gb|Mus musculus adult male corpora quadrigemina cDNA, RIKEN full-length enriched library, clone:B230369F24 product:similar to RIBOSOMAL PROTEIN L27A (RIBOSMAL PROTEIN L27A) [Mus musculus], full insert sequence. [AK046316]	ENSMUSG00000086350	antisense	B230369F24Rik	3828.58	3486.54	4021.88	2840.93	3170.94	3987.95	4021.88	4177.22	3901.68	3766.52	8920.1	3433.66	3619.09	3562.23	5909.31	4576.93	4754.03	2407.45	3522.81	2849.5	2130.59
DATA	21523	132	39	mm|chr2:83540935-83540876		0	NA	0	TATGAGACATGCACAGTTGTGTAGGCAAAAAGGAAACAAAATCAAACAATGACATTGTCA	19338	0	A_30_P01030448	chr2:83540813-83541273_R	chr2:83540813-83541273_R	lincRNA:chr2:83540813-83541273 reverse strand	ENSMUSG00000085450	antisense	Gm13686	18.7105	7.08119	6.78476	8.03975	9.32658	10.6392	5.79087	4.47737	3.65072	10.2637	8.70696	3.78161	6.0954	6.07981	10.6084	5.32436	16.3511	3.71172	3.71639	5.72357	4.5691
DATA	21553	132	69	mm|chr8:4625906-4625965	ref|NM_145591|ref|NM_001163064|gb|AK132630|gb|BC031503	0	NA	175	TCCCAGAAGAGTCTTTACAAAGATGTGATGCTGGAGACCTACTGGAACCTCACTGTTATA	19390	0	A_55_P2068429	BC003267	NM_145591	ref|Mus musculus cDNA sequence BC003267 (BC003267), mRNA [NM_145591]	ENSMUSG00000073164	lincRNA	2410018L13Rik	2464.83	3032.82	3805.11	3694.13	2840.93	1907.43	1114.58	3319.35	2600.18	1409.72	2695.77	1598.1	2774.6	2714.28	2936.46	2213.02	3287.38	3461.32	2255.17	1924.97	3461.32
DATA	21640	132	156	mm|chr11:58767967-58767908	ref|NM_206882	0	NA	47	CAGGGGCGTCCGCGTTTCCGTAGTACAACTAGACATTATGCCTGATCCATCCAAATCAGC	19545	0	A_66_P108153	Hist3h2bb-ps	NM_206882	ref|Mus musculus histone cluster 3, H2bb, pseudogene (Hist3h2bb-ps), mRNA [NM_206882]	ENSMUSG00000080712	pseudogene	Hist3h2bb-ps	46.5847	43.6702	46.5847	58.0457	61.5514	46.3554	29.1944	24.2393	37.0177	30.253	16.3377	26.2657	62.5493	514.292	108.217	82.0382	50.7787	24.4712	61.2411	51.9214	55.4189
DATA	21649	133	1	mm|chr11:72029221-72029280	ref|NM_001163728|gb|AK043242|ens|ENSMUST00000066087|gb|AK132388	0	NA	581	GAAGTGCCAAAGGTCCTTAGCCAGGACTGAAGAGTTGCCAGCCAGCCATCTTCCAGGAGA	19558	0	A_51_P372156	4930563E22Rik	NM_001163728	ref|Mus musculus RIKEN cDNA 4930563E22 gene (4930563E22Rik), mRNA [NM_001163728]	ENSMUSG00000053574	processed_transcript	4930563E22Rik	942.449	1217.56	1105.24	839.772	1751.41	1805.35	1845.49	1723.2	1889.33	2294.07	2760.49	1828.69	1308.25	1540.11	1990.37	1217.56	1655.87	1606.15	1700.66	1598.1	1009.42
DATA	21650	133	2	mm|chr17:31795601-31791956	ref|NM_024187|ref|NM_001163769|ens|ENSMUST00000014684|ref|XM_001474549	0	NA	98	ACAAAGTCAACTGTTCATTTTATTTCAAAATCGGAGCATGTCGTCATGGAGACAGATGTT	19559	0	A_51_P364786	U2af1	NM_024187	ref|Mus musculus U2 small nuclear ribonucleoprotein auxiliary factor (U2AF) 1 (U2af1), transcript variant 1, mRNA [NM_024187]	ENSMUSG00000061613;ENSMUSG00000068141	protein_coding;pseudogene	-	251.128	205.194	164.578	296.022	510.156	399.975	224.635	1480.29	119.407	384.991	292.157	421.96	332.045	452.276	177.593	170.672	147.801	116.266	234.917	728.351	536.933
DATA	21732	133	84	mm|chrX:68451947-68452006	nap|NAP068561-1	0	NA	1690	GGTGCTGACATGTGGAGAGAATAGATATTTGTATGTTTGCAATGTGTGTTTTAGATAGTT	19710	0	A_55_P1969710	NAP068561-1	NAP068561-1	Unknown	ENSMUSG00000059005;ENSMUSG00000081205	protein_coding;pseudogene	-	1342.62	498.386	1349.19	915.24	1260.44	1147.75	1822.12	1033.36	1342.62	784.826	1805.35	553.408	669.988	1684.96	910.244	520.972	1297.32	971.051	1386.87	2230.95	1128.47
DATA	21737	133	89	mm|chr8:100089587-100089528	nap|NAP063054-1	0	NA	713	AAAGGTAGTTTCCTGGTATGACAATGAATACAGCTACAGCAACAGGGTGGTGGACCTCAT	19718	0	A_55_P2167005	NAP063054-1	NAP063054-1	Unknown	ENSMUSG00000098116	pseudogene	Gm7191	19582.3	23302.8	13587.3	16397.6	22032.2	24253.6	18856.5	18856.5	22032.2	14512.2	16899.4	31551.4	28909.7	30457	29895.5	28909.7	28111.7	28909.7	32447.2	31200.3	32827.4
DATA	21756	133	108	mm|chr3:88029886-88029945		0	NA	0	ATGGAATGTTGGGTGAGCTGCTTGAGGAACTCCAAGGCCTGTCCCACAGTCTTCCAGCCT	19751	0	A_30_P01028316	chr3:88028201-88031439_F	chr3:88028201-88031439_F	lincRNA:chr3:88028201-88031439 forward strand	ENSMUSG00000097156	lincRNA	Gm3764	5485.01	452.276	3129.58	628.404	1080.13	452.276	234.917	275.594	2146.65	1636.93	372.755	801.832	1297.32	338.53	765.553	717.451	4395.33	1249.61	1852.83	155.537	266.545
DATA	21820	134	8	mm|chr14:73923144-73921462	ref|NM_172527|ens|ENSMUST00000042061|ens|ENSMUST00000043813|gb|AK040749	0	NA	741	GATTCGGAGCCGAGGAATATGGAGCCTGAAAAGAATGAAAGTTGGGAGTGGGTTCCATGG	19570	0	A_66_P135061	Nudt15	NM_172527	ref|Mus musculus nudix (nucleoside diphosphate linked moiety X)-type motif 15 (Nudt15), mRNA [NM_172527]	ENSMUSG00000033405;ENSMUSG00000037603;ENSMUSG00000053472	protein_coding;pseudogene	-	237.448	253.984	142.587	208.352	268.501	182.17	98.153	134.564	123.088	124.245	69.2472	85.2464	224.161	129.408	181.206	139.946	135.371	354.186	72.7789	157.622	556.524
DATA	21881	134	69	mm|chr16:15888459-15888518	ref|NM_007679|gb|AK151958|gb|AK156762|gb|X61800	0	NA	1080	GACATTTCCGACAGACTTTTGTAGATAAGAGGAAGAGACTGCGCATGCTTTTTATATTCA	19682	0	A_51_P444447	Cebpd	NM_007679	ref|Mus musculus CCAAT/enhancer binding protein (C/EBP), delta (Cebpd), mRNA [NM_007679]	ENSMUSG00000071637	pseudogene	Cebpd	1376.24	717.451	188.247	175.468	149.496	1866.23	955.473	628.404	351.993	150.553	491.218	2418.36	215.824	1018.61	4002.86	742.43	1915	286.102	708.158	667.388	500.073
DATA	21931	134	119	mm|chr4:128727576-128727517		0	NA	0	TCTCCATCTGCCCAGGAAAGAACCTTAGACAGGAACGTCTGGGAGCACCCTTCCCACTAC	19773	0	A_30_P01022707	chr4:128727331-128735227_R	chr4:128727331-128735227_R	lincRNA:chr4:128727331-128735227 reverse strand	ENSMUSG00000085085	lincRNA	1700086P04Rik	47.3052	68.442	70.8625	55.5108	39.1447	27.7902	43.084	71.5486	77.5512	91.0771	43.1679	65.7767	45.5157	61.703	62.1342	57.8409	22.6304	52.8819	63.776	24.7292	51.1162
DATA	21987	135	11	mm|chr8:22224205-22224264	ref|NM_007849|ref|NM_001170955|ref|NM_001177523|ens|ENSMUST00000095425	0	NA	84	AGTAAAATTGATGAGCAGCCAGGGAAAGAAGACCAAGCTGTTTCTGTCTCCTTTGGAGAC	19871	0	A_55_P1969960	Defa25	NM_007849	ref|Mus musculus defensin, alpha, 25 (Defa25), mRNA [NM_007849]	ENSMUSG00000074434;ENSMUSG00000074436;ENSMUSG00000082211;ENSMUSG00000094687	protein_coding;pseudogene	-	52.8819	80.2548	59.4354	77.4058	59.6718	71.5486	61.023	54.7188	65.6409	78.1289	67.8726	129.143	186.518	172.538	157.27	153.462	147.027	109.576	132.183	209.708	81.4886
DATA	22100	135	124	mm|chr5:044819058-044819117	ref|NM_027895|ref|NM_025563|ref|NM_178589|ref|NM_026696	0	NA	2541	TTTCTTTTTTTCTTTCTTTCTTTCTTTCTTTCTTTCTTTCTTTCTTTCTTTCCTTCTTTC	20072	0	A_55_P2075237	Ulk3	NM_027895	ref|Mus musculus unc-51-like kinase 3 (C. elegans) (Ulk3), mRNA [NM_027895]	ENSMUSG00000004842;ENSMUSG00000023915;ENSMUSG00000025261;ENSMUSG00000026031;ENSMUSG00000026447;ENSMUSG00000028370;ENSMUSG00000028550;ENSMUSG00000029076;ENSMUSG00000030077;ENSMUSG00000032308;ENSMUSG00000034522;ENSMUSG00000038860;ENSMUSG00000041417;ENSMUSG00000044349;ENSMUSG00000046314;ENSMUSG00000048379;ENSMUSG00000051111;ENSMUSG00000058706;ENSMUSG00000062376;ENSMUSG00000062646;ENSMUSG00000067356;…	lincRNA;processed_transcript;protein_coding;pseudogene	-	120097	105801	120097	120097	105801	105801	105801	105801	89103.1	77155.5	105801	29895.5	105801	105801	105801	105801	105801	105801	63782.3	44797.3	37220.1
DATA	22289	136	149	mm|chr2:150818221-150818280	nap|NAP060970-1	0	NA	267	TACAGACCAGAAACAAAGCAAGAGAAGAAGCAAAGGCTACTGGCCTGTGCTAAGAAAGCT	20117	0	A_55_P1989333	NAP060970-1	NAP060970-1	Unknown	ENSMUSG00000082375	pseudogene	Gm14141	949.166	1458.14	867.967	1275.75	726.561	673.6	1024.38	1718.47	1099.16	4242.93	788.375	1428.03	1463.6	1005.78	496.596	472.312	510.156	1024.38	2388.11	1746.4	1984.03
DATA	22442	137	138	mm|chr3:096264091-096264032	ref|NR_004413|ref|NR_004412|ref|NR_024200|gb|M18091	0	NA	21	TACCATGATCACGAAGGTGGTTTTCCCAGGGCGAGGCTCACCCATTGCACTTTGGGGTGT	20382	0	A_55_P1987290	Rnu1b6	NR_004413	ref|Mus musculus U1b6 small nuclear RNA (Rnu1b6), small nuclear RNA [NR_004413]	ENSMUSG00000065773;ENSMUSG00000094812;ENSMUSG00000095260;ENSMUSG00000095513;ENSMUSG00000095701;ENSMUSG00000096838	snRNA	-	3040.6	1433.04	2138.47	1260.44	4021.88	3301.48	1419.52	1108.91	717.451	3275.25	1480.29	2339.39	2123.07	2464.83	6635.55	2146.65	3265.51	1505.56	1404.69	2080.47	1155.52
DATA	22474	138	6	mm|chr15:44265497-44267194	ref|NM_175009|gb|AK160628|gb|AK007877|ens|ENSMUST00000055309	0	NA	332	TGAAATCACTTCAAAAGGCAGAGCCCTGGTACCTGACAGTGTAAAGAAGGAACTCCTACA	20153	0	A_55_P1987302	Eny2	NM_175009	ref|Mus musculus enhancer of yellow 2 homolog (Drosophila) (Eny2), mRNA [NM_175009]	ENSMUSG00000043295	pseudogene	Gm16373	995.911	5091.16	1845.49	1200.32	2379.53	1376.24	3032.82	5017.78	6586.3	1114.58	3766.52	498.386	1069.63	1160.93	751.183	2185.98	1117.75	1089.57	1579.46	1139.93	2161.14
DATA	22504	138	36	mm|chr3:64295256-64295197	ref|NM_001104618|ref|NR_003962|ens|ENSMUST00000099077|ens|ENSMUST00000049571	0	NA	1970	GATTTGTGTATGTGCAGTGTACTTGGTGTTGGAGCCTCCAAGGATGTTCAAGAACATTGA	20203	0	A_55_P2077706	Vmn2r5	NM_001104618	ref|Mus musculus vomeronasal 2, receptor 5 (Vmn2r5), mRNA [NM_001104618]	ENSMUSG00000093434;ENSMUSG00000097538	processed_transcript;pseudogene	-	531.94	146.284	238.487	179.403	179.843	135.371	76.6133	122.085	194.647	229.056	157.27	88.0634	141.222	105.877	187.142	135.008	344.182	253.984	123.088	41.8589	64.5857
DATA	22545	138	77	mm|chr15:36106535-36106594	ref|NM_023127|ref|NM_001039368|ens|ENSMUST00000057177|ref|XM_001476827	0	NA	254	GTGGGAGTTCAGAAGTATCTTCATTCATACATTTGCCTCATTGATGTTTCTCTTTAATGT	20271	0	A_55_P1996872	Polr2k	NM_023127	ref|Mus musculus polymerase (RNA) II (DNA directed) polypeptide K (Polr2k), transcript variant 2, mRNA [NM_023127]	ENSMUSG00000045996;ENSMUSG00000080896	protein_coding;pseudogene	-	1415.19	897.613	1404.69	1072.63	2080.47	2085.62	1956.34	843.786	496.596	985.019	1523.25	713.301	1852.83	1281.3	1302.18	1054.81	1505.56	765.553	1121.07	2085.62	915.24
DATA	22549	138	81	mm|chrX:131558260-131558201		0	NA	0	CTAGGCTTTAAGAGAATATTCTGTGCCAGAATTTTTATCTCTTGAATAGGTTGGATACCT	20279	0	A_30_P01026829	chrX:131558071-131594875_R	chrX:131558071-131594875_R	lincRNA:chrX:131558071-131594875 reverse strand	ENSMUSG00000089759	processed_transcript	3632454L22Rik	3.10404	3.10404	3.08364	3.09572	3.09256	3.08631	3.1812	3.09882	3.11541	3.40751	3.071	3.14955	3.08631	3.09451	3.07965	3.10252	3.13851	3.09694	3.07695	3.2438	0.01
DATA	22603	138	135	mm|chr19:55715597-55715538		0	NA	0	ATTTTTCGCCTACAGAAGAGAGAGGCAAGGAAGGAAAGCTATGCCCAAGGTCTAGAAACA	20377	0	A_30_P01021550	chr19:55715078-55776694_R	chr19:55715078-55776694_R	lincRNA:chr19:55715078-55776694 reverse strand	ENSMUSG00000097632	lincRNA	4930552P12Rik	65.6409	61.1624	67.8726	57.951	64.8253	60.167	42.4988	36.3446	68.6213	72.3798	67.1999	73.6519	52.7133	167.972	0.01	60.4356	62.5493	72.0357	134.564	63.9878	59.0503
DATA	22634	139	2	mm|chr8:119735944-119736003		0	NA	0	CACTGCTCGTCATCACGTTAGTCCCTTGACACTGGCCACTGGCCACCAGCCACCATGGCA	20430	0	A_30_P01028218	chr8:119735533-119736887_F	chr8:119735533-119736887_F	lincRNA:chr8:119735533-119736887 forward strand	ENSMUSG00000098148	lincRNA	Gm20204	309.489	310.632	560.811	221.689	355.779	527.216	411.758	494.877	336.847	822.946	843.786	568.342	322.16	398.46	720.482	402.168	420.575	350.673	420.575	688.862	1329.74
DATA	22691	139	59	mm|chr11:95561713-95561654		0	NA	0	TGTGAAGAACCCAGGAAGGAAAGCTGGAGGAGAGCATGGTGGGTGGCAGAGCGGGATTTG	20527	0	A_30_P01025830	chr11:95561419-95574068_R	chr11:95561419-95574068_R	lincRNA:chr11:95561419-95574068 reverse strand	ENSMUSG00000086191	antisense	1110035M17Rik	5747.31	2774.6	3862.21	3265.51	8092.47	5017.78	1800.96	1943.39	3549.25	7325.78	4119.6	2230.95	3149.01	2774.6	6418.28	3682.51	4990.09	3019.78	1736.98	1712.4	1123.66
DATA	22830	140	34	mm|chr2:181735656-181735715	ref|XM_001473506|ref|XM_915075|nap|NAP028450-1|nap|NAP028447-1	0	NA	2410	TGGCTGTGGAGGTCTTTTCTATCTTGGCTTCTTGTGCAGGGTTGGTAGGATGTATTTTTT	20488	0	A_55_P1982514	Gm14496	XM_001473506	ref|PREDICTED: Mus musculus similar to novel vomeronasal 2 receptor (LOC672125), mRNA [XM_001473506]	ENSMUSG00000053277;ENSMUSG00000098505	protein_coding;pseudogene	-	2396.29	281.117	1841.95	380.047	203.867	198.895	61.2411	55.9404	406.147	304.407	407.281	139.946	488.526	263.385	256.502	315.827	1320.67	496.596	109.821	75.6957	215.824
DATA	22966	141	6	mm|chr13:22768623-22768682	gb|XR_001787|nap|NAP019185-001	0	NA	680	AACAATGTAACTCCAAACATGATGGAGGAGATGTATAAGAAAGCTCATACTGCTATATGA	20715	0	A_55_P2024011	Gm11307	XR_001787	gb|PREDICTED: Mus musculus similar to ribosomal protein L5 (LOC382740), misc RNA [XR_001787]	ENSMUSG00000082178	pseudogene	Gm11307	7940.82	7903.08	6403.57	8998.13	2958.19	6556.97	9017.82	9679.09	8884.7	5599.37	5017.78	8284.2	7647.73	5814.53	6942.54	10179.2	3120.85	7668.58	8461.17	6010.41	10571
DATA	23060	141	100	mm|chr7:97256046-97255987	ref|XM_357814|ref|XM_913950|nap|NAP062832-1	0	NA	492	GATGAAGTTCCAGGTCTGGGGGAAAACTTTGATGAGGCTTCTGAGAATGAGGCAAACTGA	20890	0	A_55_P2105035	Gm5341	XM_357814	ref|PREDICTED: Mus musculus predicted gene, EG384719 (EG384719), mRNA [XM_357814]	ENSMUSG00000062235	pseudogene	Gm5341	593.323	966.759	1249.61	1209.8	1018.61	860.608	1528.81	853.794	1308.25	1033.36	937.923	538.95	1076.17	2102.09	1255.39	598.027	915.24	945.24	2356.62	2248.52	1152.77
DATA	23143	142	19	mm|chrX:100233606-100233665	nap|NAP111475-1	0	NA	652	ATGAAGGAAGCCAAAGAAAAGCTCCAGGAACATATTGCCAAGAGACATAGACTGTCCTCG	20739	0	A_55_P2086866	NAP111475-1	NAP111475-1	Unknown	ENSMUSG00000080774	pseudogene	Gm9143	4187.76	3669.79	4847	5733.05	3937.25	4074.87	4805.11	3265.51	3883.02	3795.76	4859.82	5552.32	5712.68	4074.87	3753.05	2849.5	3182.82	4165.83	4593.35	3076.73	3246.88
DATA	23171	142	47	mm|chr4:090704905-090704964		0	NA	0	ATAATTTACACCAGAAACACAAAGGGTGGAGAAGCTACGGCTGCTGGTGAGGATTCATGA	20793	0	A_55_P1962065	A_55_P1962065	A_55_P1962065	Unknown	ENSMUSG00000079962	pseudogene	Gm12643	5075.97	4847	5036.68	4231.32	6064.78	6403.57	8119.97	6036.35	4754.03	7157.55	8302.38	5814.53	6818.25	7733.94	6202.54	4266.97	5788.35	5524.88	7403.48	10216.4	6706.99
DATA	23176	142	52	mm|chr3:79406239-79406382	ref|NM_026352|ens|ENSMUST00000029382|ref|XM_001473933|gb|AK012028	0	NA	1023	GCGCAAGGATGGCTAGGATTGAAAGAGTTTGATCAAGCATTGGCTGATCTTAAGAAGGCA	20802	0	A_55_P2158873	Ppid	NM_026352	ref|Mus musculus peptidylprolyl isomerase D (cyclophilin D) (Ppid), mRNA [NM_026352]	ENSMUSG00000083860	pseudogene	Gm13313	1956.34	556.524	2821.37	2009.55	664.965	1636.93	958.44	932.368	1108.91	966.759	649.037	485.097	1598.1	1155.52	96.4851	826.707	7112.82	3040.6	1990.37	1249.61	3170.94
DATA	23185	142	61	mm|chr18:050380001-050379942		0	NA	0	TCAGACATGCCACCTGGAGAAACCTACCAAGTATGAAGATATCAAGAAGGTGGTGAAGCA	20819	0	A_55_P2156504	A_55_P2156504	A_55_P2156504	Unknown	ENSMUSG00000098058	pseudogene	Gm8529	3901.68	4928.84	3265.51	3416.81	3275.25	2732.21	1866.23	2464.83	4404.42	4890.48	2676.73	6524.56	8502.32	6635.55	9354.2	8598.14	6977.05	5850.2	4031.14	4368.35	5430.23
DATA	23190	142	66	mm|chr10:74325918-74325859		0	NA	0	AATAATGAGGAAACCCACGAGCAGATCCCGAAAGCCAAGTTAGAAGTTAGAAAGCGCAAG	20829	0	A_30_P01021063	chr10:74325583-74396665_R	chr10:74325583-74396665_R	lincRNA:chr10:74325583-74396665 reverse strand	ENSMUSG00000072407	pseudogene	Gm6419	4943.67	14820.9	7005.37	7668.58	4231.32	5374.87	7292.05	5968.68	6783.17	5747.31	5524.88	8680.57	12018.2	8884.7	6855.32	6783.17	6403.57	5270.26	11215	6855.32	11431.9
DATA	23206	142	82	mm|chr13:86184506-86184447	ref|NM_007749|ens|ENSMUST00000074576|ens|ENSMUST00000132233|ens|ENSMUST00000131011	0	NA	345	AAAGTTTAAGAGATGATCTGAAAATTGGATTAAACTCTTGAACTCTTATACTAGAAAAAA	20857	0	A_55_P1999838	Cox7c	NM_007749	ref|Mus musculus cytochrome c oxidase, subunit VIIc (Cox7c), nuclear gene encoding mitochondrial protein, mRNA [NM_007749]	ENSMUSG00000017778;ENSMUSG00000057580;ENSMUSG00000081485	protein_coding;pseudogene	-	4512.44	3702.89	2972.13	2821.37	4901.77	5036.68	4051.92	2936.46	3113.69	9646.61	3200.4	2279.8	3972.4	2849.5	3766.52	3265.51	2958.19	2168.74	1619.76	2287.83	1423.02
DATA	23235	142	111	mm|chr11:85605251-85605192	gb|AK085522|riken|D630037D14|nap|NAP086908-1	0	NA	2060	GGAAAGCATCCACTTCTATTAATTGGCCTCTGACCTCTACATAAGCATTCCATGGCACTC	20909	0	A_55_P2191002	2610027K06Rik	AK085522	gb|Mus musculus 0 day neonate kidney cDNA, RIKEN full-length enriched library, clone:D630037D14 product:unclassifiable, full insert sequence. [AK085522]	ENSMUSG00000087013	processed_transcript	2610027K06Rik	77.4058	99.2653	82.5335	71.8493	96.4851	130.372	274.885	97.3835	80.6242	146.544	259.833	62.2486	100.25	264.173	109.576	109.576	130.563	82.0382	83.7125	133.72	49.7098
DATA	23254	142	130	mm|chr4:145932181-145932240	nap|NAP112224-1	0	NA	988	TGGAGAAAGACACAACGCTGACAGAGCTTTTTGATCAGAGGACTGCTGAAATTTCAGCCA	20942	0	A_52_P163515	NAP112224-1	NAP112224-1	Unknown	ENSMUSG00000081405	pseudogene	Gm13142	568.342	1076.17	651.205	1336.48	906.695	977.117	879.126	589.674	822.946	1054.81	1245.58	675.046	1346.01	1195.66	988.118	649.037	1458.14	809.936	964.157	1147.75	781.508
DATA	23258	142	134	mm|chr14:76246593-76247092	nap|NAP111474-1	0	NA	430	TCAAGAACTACCAGTTTTTTATTGGTGAAAACATGAAACCATCCAGATGGTATGGTTGCT	20950	0	A_55_P2164218	NAP111474-1	NAP111474-1	Unknown	ENSMUSG00000084284	pseudogene	Tpt1-ps6	7072.08	6403.57	9862.25	11112.6	5351.5	3805.11	7618.25	7701.77	12183.7	5512.96	6143.38	6586.3	6280.06	7498.93	6556.97	6171.38	6202.54	7091.13	10058.3	7668.58	9256.4
DATA	23271	142	147	mm|chr5:149770799-149770740		0	NA	0	TTCCTCTCCCCAGGACTGAGTCACTGGAGCATCTATCTGCACGCTGCGGTTTCGACTTTC	20974	0	A_30_P01030293	chr5:149751979-149808240_R	chr5:149751979-149808240_R	lincRNA:chr5:149751979-149808240 reverse strand	ENSMUSG00000085455	antisense	1810059H22Rik	57.5736	70.0326	35.6346	42.6942	44.8443	43.3359	56.5505	113.931	71.5486	94.0007	40.7042	73.2498	32.667	33.4533	43.084	51.7385	22.134	39.4009	20.5976	0.01	46.3554
DATA	23294	143	6	mm|chr11:53315106-53315165	ref|XM_621250|ref|XM_910917|nap|NAP000030-001	0	NA	420	AACGATGCGTTAATCCTTGAAGGAAATGATGTTGAACTTGTTTCAAATTCAGCCGCTCTG	21014	0	A_66_P103092	Rpl9-ps3	XM_621250	ref|PREDICTED: Mus musculus similar to RPL9 (LOC546500), mRNA [XM_621250]	ENSMUSG00000085718	pseudogene	Rpl9-ps3	3056.7	2958.19	2617.02	3103.1	3702.89	4255.53	4958.68	3828.58	2774.6	4031.14	3499.14	3766.52	3355.11	3837.86	2102.09	2774.6	3533.74	4395.33	3562.23	3631.33	3669.79
DATA	23313	143	25	mm|chr8:90049282-90049341		0	NA	0	TTGGTGATAAAATATTGATTATTTATCCACAGCCGCATGCAGAGGTCCAAAGCACGTAAA	21045	0	A_30_P01029453	chr8:90048940-90049461_F	chr8:90048940-90049461_F	lincRNA:chr8:90048940-90049461 forward strand	ENSMUSG00000097248	lincRNA	Gm2694	42.8763	33.5877	32.4997	63.4285	46.5078	29.2364	113.516	97.0939	78.9495	69.9382	39.4009	109.576	55.1605	57.2827	48.3034	56.3217	31.5136	37.0177	84.1647	46.9929	95.6239
DATA	23331	143	43	mm|chrX:71812943-71813002	ref|XM_141845|nap|NAP023729-001	0	NA	625	GAAGAAATGTTTGGTTTGTGTACAAGGAGACCAGTTTACATAGTCCATCAAATACATCAG	21079	0	A_52_P167511	Gm4989	XM_141845	ref|PREDICTED: Mus musculus predicted gene, EG245472 (EG245472), mRNA [XM_141845]	ENSMUSG00000085066	pseudogene	Gm4989	1943.39	2475.27	1933.48	2222.39	1907.43	1297.32	901.754	2130.59	1729.58	1758.15	1099.16	1249.61	2593.29	2407.45	2310.42	1570.53	2339.39	1189.13	1449.57	3987.95	1943.39
DATA	23406	143	118	mm|chr10:69747101-69747042	ref|XM_977126|ref|XM_920293	0	NA	495	ACTCATGAACAACGAACAACCATGAAACAGAACAGAACAGAACAGTCCCACTTCTCGAGG	21208	0	A_55_P2058602	LOC674794	XM_977126	ref|PREDICTED: Mus musculus hypothetical LOC674794 (LOC674794), mRNA [XM_977126]	ENSMUSG00000089835	antisense	Gm7097	135.626	212.52	386.404	174.632	154.461	158.627	268.501	206.876	302.408	231.766	536.933	181.206	225.191	217.854	260.604	282.509	293.875	431.861	287.029	256.502	317.109
DATA	23412	143	124	mm|chr6:39752392-39752333	ref|NM_010270|ref|NM_001010930|ens|ENSMUST00000114797|ens|ENSMUST00000031978	0	NA	465	AGTGCATCTCATTATCTTCCCGAGTATTAGAGGAACATGACTTCCCTCAGTAGACGCCAA	21219	0	A_55_P2171715	Mrps33	NM_010270	ref|Mus musculus mitochondrial ribosomal protein S33 (Mrps33), nuclear gene encoding mitochondrial protein, transcript variant 1, mRNA [NM_010270]	ENSMUSG00000029918;ENSMUSG00000078525	protein_coding;pseudogene	-	2451.81	2840.93	2583.46	2830.61	4177.22	3972.4	4303.67	2047.79	2899.22	2704.18	3972.4	2051.84	2643.98	1480.29	1781.39	1984.03	2041.44	2279.8	7005.37	2997.08	3619.09
DATA	23498	144	46	mm|chr10:40009195-40009136	ref|NM_007444|ref|NM_009665|ens|ENSMUST00000080898|ens|ENSMUST00000072796	0	NA	1276	CAACGATTACAATTTTGTTTTTACCAGTTTTGCTAAGAAACAGCAACAACAGCAGAGTTG	21085	0	A_55_P2014511	Amd2	NM_007444	ref|Mus musculus S-adenosylmethionine decarboxylase 2 (Amd2), mRNA [NM_007444]	ENSMUSG00000019836;ENSMUSG00000060096;ENSMUSG00000063953;ENSMUSG00000075232;ENSMUSG00000083823	protein_coding;pseudogene	-	357.028	1758.15	450.572	604.812	178.186	392.288	921.876	1546.51	1217.56	426.299	317.109	1700.66	3474.44	5075.97	2695.77	1009.42	3170.94	5485.01	6064.78	5209.4	1546.51
DATA	23517	144	65	mm|chr8:122627744-122627803	gb|AK037392|riken|A130014A01|nap|NAP079528-1	0	NA	2263	TGTATTATCCTTCTCCTCTGTGACTGTCTCCATACTTAATAAAGTCACTAGCTTTGCTTC	21119	0	A_55_P2385749	A130014A01Rik	AK037392	gb|Mus musculus 16 days neonate thymus cDNA, RIKEN full-length enriched library, clone:A130014A01 product:unclassifiable, full insert sequence. [AK037392]	ENSMUSG00000097944	lincRNA	A130014A01Rik	42.4988	54.4691	65.175	61.2411	68.1894	85.1215	115.962	172.165	42.4494	48.8287	102.932	62.1342	83.536	58.4843	73.2498	49.7098	121.047	72.9674	170.322	204.641	31.3228
DATA	23519	144	67	mm|chr11:79420660-79420601	ref|NR_003283|gb|AK049292|riken|C330020A07|nap|NAP077001-1	0	NA	2107	GGAGTCAGGGGAGGGGAGGTAAAAATAATCAGAATACATCACATGAACTTCACAAAGAAT	21123	0	A_55_P2125663	Gm11202	NR_003283	ref|Mus musculus predicted gene 11202 (Gm11202), non-coding RNA [NR_003283]	ENSMUSG00000087434	antisense	Gm11202	183.744	169.814	158.178	187.36	485.097	244.748	55.1605	106.613	131.754	324.984	170.322	197.227	230.755	176.121	218.952	273.865	309.489	255.058	101.771	127.51	109.821
DATA	23535	144	83	mm|chr7:048746862-048746921		0	NA	0	TTTGAGAACATGGGTGCATACACCATTGCTGCTGCTTCTACTTTCAATGGGTTCCAATGG	21153	0	A_55_P1998797	A_55_P1998797	A_55_P1998797	Unknown	ENSMUSG00000083500	pseudogene	Gm15470	2804.19	5209.4	1924.97	1606.15	1947.4	2804.19	2207.49	4133.93	2175.47	1924.97	4781.2	3955.18	683.892	5686.58	2743.45	928.372	7647.73	9292.81	3753.05	12628.7	13587.3
DATA	23580	144	128	mm|chr12:110897958-110898017		0	NA	0	GGATCGTACCTCGGCCTAAGCTCCAGGATTGATTGTGCTGTTAGAGTCACAGCTACAACC	21228	0	A_30_P01026799	chr12:110894095-110899517_F	chr12:110894095-110899517_F	lincRNA:chr12:110894095-110899517 forward strand	ENSMUSG00000097451;ENSMUSG00000099249	processed_transcript	-	84.1647	315.827	47.5942	23.7855	548.631	55.3246	68.1894	113.72	340.584	47.3052	169.385	5.56337	29.9201	26.663	11.3301	15.7574	0.01	538.95	500.073	0.01	392.288
DATA	23584	144	132	mm|chr7:123475085-123475026	ref|NM_026533|gb|BC011192|ens|ENSMUST00000093344|ref|XM_889857	0	NA	517	AGCCTCTGCTCTAGTGGCATAAATGCTGTTGTGTGCACAAGCAATAAAATCACTTTGAGT	21234	0	A_55_P1963084	Rps13	NM_026533	ref|Mus musculus ribosomal protein S13 (Rps13), mRNA [NM_026533]	ENSMUSG00000066362;ENSMUSG00000069972;ENSMUSG00000090862	protein_coding;pseudogene	-	11013.5	10571	8813.24	10934.8	11804.6	11268	11215	9017.82	6418.28	7829.31	13987.5	6658.04	9083.06	8232.11	8502.32	6394.9	8092.47	6300.1	5872.2	10934.8	7379.1
DATA	23616	144	164	mm|chr13:033212974-033212915		0	NA	0	ATGGAACCTGGTAACAAAGATTGCAGAACGTCAATATCACACTGAGCATCCTCTTCCAGC	21291	0	A_55_P2134597	A_55_P2134597	A_55_P2134597	Unknown	ENSMUSG00000082893	pseudogene	Gm11383	2921.69	5909.31	1554.93	2625.63	2743.45	2451.81	2080.47	9198.14	2958.19	2830.61	1222.84	3562.23	2016.99	2047.79	1828.69	4021.88	2451.81	3927.46	958.44	3065.85	4352.07
DATA	23649	145	33	mm|chr13:49900659-49900600	ens|ENSMUST00000091621|ref|XM_914987|ref|XM_990888|nap|NAP000003-008	0	NA	661	TCCTAGAGCTGAACGGAAAGCTCACTGGCATGGCCTTCCGTGTTCCTACCCCCAATGTGT	21348	0	A_55_P2185359	Gm7251	ENSMUST00000091621	ref|PREDICTED: Mus musculus predicted gene, EG638833 (EG638833), mRNA [XM_914987]	ENSMUSG00000069236	pseudogene	Gm7251	19062.6	29895.5	13786.6	21068.4	23067.1	31957.9	18097.5	21767.9	22475.6	20834.1	17375.9	36150.5	31957.9	0.01	28909.7	39990.2	33851.1	36150.5	30815.9	39157.2	39990.2
DATA	23676	145	60	mm|chr8:37089067-37089126	ens|ENSMUST00000072789|ref|XM_001472702|ref|XM_001479052|ref|XM_001480637	0	NA	260	TAAAATTGATCGAGAGGAGAAACCATGGAAGGTGGTTGGTTGCAGTTGCGTAGTGGTTAA	21394	0	A_55_P2069955	Gm10063	ENSMUST00000072789	ref|PREDICTED: Mus musculus similar to ribosomal protein S12 (LOC671641), mRNA [XM_001472702]	ENSMUSG00000098181	pseudogene	Rps12l2	10831.4	11013.5	16781.5	12900.5	11741.3	14905.9	15224	11215	9054.74	10216.4	13072	8436.08	9220.19	10664	8568.35	8436.08	8368.52	9083.06	10526.2	10571	9220.19
DATA	23810	146	30	mm|chr6:145215104-145215163	ref|XM_001475253|ref|XM_001479039|nap|NAP100088-001	0	NA	261	TTCTGAACTATAAGCTTATTACTCCAGCCGTGGTCTCTGAGAGACTGAAGATTCGCGGTT	21343	0	A_55_P1964464	Rps25-ps1	XM_001475253	ref|PREDICTED: Mus musculus similar to ribosomal protein S25 (LOC100045859), mRNA [XM_001475253]	ENSMUSG00000067344	pseudogene	Rps25-ps1	5270.26	5036.68	6586.3	5136.82	6483.13	7733.94	12018.2	7940.82	6507.27	6556.97	7903.08	8172.02	6507.27	11804.6	6658.04	4833.73	6130.58	6524.56	11112.6	12018.2	6942.54
DATA	23859	146	79	mm|chr1:55147620-55147946	ref|NM_008303|ens|ENSMUST00000051437|ens|ENSMUST00000075242|ref|XM_915073	0	NA	493	GGCACCAAATTAGTTCTAGACGACAAGGATCATTTCTTATTTAGAGATAGTGACATTCTT	21431	0	A_55_P1953063	Hspe1	NM_008303	ref|Mus musculus heat shock protein 1 (chaperonin 10) (Hspe1), mRNA [NM_008303]	ENSMUSG00000058590	pseudogene	Gm6462	851.17	884.409	604.812	701.31	679.566	872.544	813.288	423.003	295.323	573.356	659.045	265.937	910.244	635.525	1046.67	657.027	633.607	548.631	334.435	536.933	531.94
DATA	23911	146	131	mm|chr19:46073498-46073557	gb|AK015708|riken|4930505N22|nap|NAP122568-001	0	NA	872	ACCTAGTGTTGGGGAGGTTAGAAGGGTTGAGAAAAGTGGTGGGAAAAACGATCCAATAAA	21528	0	A_55_P2187899	4930505N22Rik	AK015708	gb|Mus musculus adult male testis cDNA, RIKEN full-length enriched library, clone:4930505N22 product:hypothetical protein, full insert sequence. [AK015708]	ENSMUSG00000097690	lincRNA	4930505N22Rik	17375.9	2123.07	8335.9	3040.6	2553.72	1984.03	891.5	2407.45	9256.4	10403.7	1518.51	6611.35	4817.75	1271.08	3913.21	3927.46	15752.1	7235.67	10310.9	457.891	1183.84
DATA	23931	146	151	mm|chr2:174888179-174888238	ref|XM_619852	0	NA	263	CAGCGAGCAGACGCGGGTCAATGCAGCAAAAAACAAGACTGGAGCTGCTCCCATCACTGA	21566	0	A_55_P2065330	Gm14439	XM_619852	ref|PREDICTED: Mus musculus similar to ribosomal protein L27a-like (LOC545487), mRNA [XM_619852]	ENSMUSG00000084050	pseudogene	Gm14439	4562.94	4090.56	4324.8	4805.11	5524.88	6483.13	5053.07	4621.15	3499.14	4663.46	4317.03	4562.94	4404.42	4147.51	3392.5	4002.86	3795.76	4990.09	4051.92	5663.22	4593.35
DATA	23941	146	161	mm|chr2:3794762-3794821	ref|XM_001472781|ref|XM_001474392|gb|AK139653|gb|BY725510	0	NA	354	TTATGTTGTTTGAAATACTTTCCAGACTGCTAGGAAGTGTCCCCAAGTGGGGGGCATGAA	21582	0	A_55_P2171258	Gm13180	XM_001472781	ref|PREDICTED: Mus musculus hypothetical protein LOC100044596 (LOC100044596), mRNA [XM_001472781]	ENSMUSG00000085656	lincRNA	Gm13180	60.7821	63.9878	42.1909	56.8362	48.6966	70.8625	72.7789	75.9825	108.819	95.2139	54.9119	106.613	56.6383	62.4345	79.1344	56.7431	89.719	25.6868	55.5813	93.4581	91.7845
DATA	24062	147	118	mm|chr2:113531269-113531210	gb|AK015951|riken|4930533B01|nap|NAP074482-1|tc|TC1600515	0	NA	970	ATTTTCCCCCTTCTTTCTTTCTGTCCACTTTCTACACAGAAATGGGCTTGTATGTACACT	21783	0	A_55_P2196442	4930533B01Rik	AK015951	gb|Mus musculus adult male testis cDNA, RIKEN full-length enriched library, clone:4930533B01 product:unclassifiable, full insert sequence. [AK015951]	ENSMUSG00000084798	antisense	4930533B01Rik	155.537	129.408	150.553	117.905	287.855	178.92	82.8088	42.0045	45.3438	111.675	120.512	48.9975	264.926	119.145	210.756	124.245	657.027	109.236	146.284	162.231	0.01
DATA	24223	148	115	mm|chr8:077308677-077308618	ens|ENSMUST00000109944|gb|AK144838|riken|G730040L14	0	NA	1711	TGTGTCTGATACTAATCAGCATCCTGGCCTTTTGGTGCATTTGCCATATGCAAATTTCAT	21778	0	A_55_P1953984	ENSMUST00000109944	ENSMUST00000109944	ens|Putative uncharacterized protein [Source:UniProtKB/TrEMBL;Acc:Q3UMK6] [ENSMUST00000109944]	ENSMUSG00000079011	lincRNA	Gm11033	65.8804	227.789	77.8861	72.7789	92.325	129.76	961.244	162.231	57.0355	69.8431	1018.61	82.9936	96.7053	175.468	75.8702	242.753	115.19	794.363	285.594	81.1119	330.532
DATA	24236	148	128	mm|chr17:35091392-35091333	nap|NAP095177-001	0	NA	320	TAGGACGGGGCGTGTGGCATCTCCAGGCCAGTCATCGCCTGTTCTGTTACCATCAAAGAA	21801	0	A_55_P1997485	NAP095177-001	NAP095177-001	Unknown	ENSMUSG00000092557	pseudogene	Gm8696	1619.76	8284.2	2593.29	5535.67	2016.99	3694.13	3682.51	3562.23	4890.48	1076.17	1614.54	2958.19	1915	1024.38	1822.12	4442.55	12628.7	4278.87	7426.23	1260.44	1889.33
DATA	24241	148	133	mm|chrX:149547734-149547675	ref|XM_358238|ref|XM_910188|nap|NAP102606-1|nap|NAP113047-1	0	NA	271	AAATCACAGGCAAGCATCCTGGCTTATCCATTGGTGATCTTGCAAAGAAACTAGGAAAGA	21811	0	A_52_P658974	Gm5396	XM_358238	ref|PREDICTED: Mus musculus predicted gene, EG385454 (EG385454), mRNA [XM_358238]	ENSMUSG00000084275	pseudogene	Gm5396	1458.14	1636.93	1342.62	1852.83	1076.17	2790.6	1899.34	1781.39	1943.39	1540.11	2207.49	2946.38	1329.74	1718.47	8479.07	881.695	1598.1	1404.69	1907.43	2102.09	1528.81
DATA	24245	148	137	mm|chr15:40343919-40343860	ens|ENSMUST00000070382|gb|AK034246|riken|9330167O18|nap|NAP078237-1	0	NA	405	TACTTTCATCTTTTTTCCATAGCATCAAAATATGGACTTTATCAAAATCTTTGAGAGACA	21819	0	A_52_P1179787	ENSMUST00000070382	ENSMUST00000070382	ens|predicted gene 16294 Gene [Source:MGI Symbol;Acc:MGI:3645121] [ENSMUST00000070382]	ENSMUSG00000056332	lincRNA	Gm16294	3.47218	3.35866	3.32688	3.37394	5.14214	4.3932	4.92653	5.08736	5.52352	4.24295	3.66833	7.42993	3.40929	3.43468	3.43234	3.48447	3.96888	3.99963	6.48847	5.56892	5.06248
DATA	24351	149	79	mm|chr2:91363874-91363815	ref|XM_884324|ref|XM_915939|nap|NAP026786-1	0	NA	167	TGCTTGGGTTGCTGTCTACTGCAGCTTTGCCAACTCTCGGAGCTCGGAGGACACTAAGCA	21999	0	A_55_P2142527	Gm13770	XM_884324	ref|PREDICTED: Mus musculus similar to CGI-140 protein (LOC619941), mRNA [XM_884324]	ENSMUSG00000081834	pseudogene	Gm13770	2982.94	1614.54	2530.7	742.43	1729.58	818.998	831.076	912.393	1956.34	2047.79	839.772	614.17	1437.68	3461.32	620.499	1776.27	701.31	3319.35	2041.44	1183.84	906.695
DATA	24374	149	102	mm|chrX:153113976-153113917	nap|NAP061267-1|nap|NAP113540-1	0	NA	384	AATACCCTGATAAGGCCCTATGGAGAGAAGAAGGTGTCTGTTCTCTTGGCTCCTGATTAT	22039	0	A_55_P1955672	NAP061267-1	NAP061267-1	Unknown	ENSMUSG00000083573	pseudogene	Gm7312	1963.91	2482.94	3040.6	3319.35	2085.62	1990.37	3511.59	5192.01	3076.73	2102.09	3076.73	1866.23	3076.73	3345.25	2583.46	2080.47	2016.99	3385.28	5374.87	2482.94	3319.35
DATA	24413	149	141	mm|chrX:12903223-12903164	nap|NAP092544-001	0	NA	849	ATTTCCTGGTATGACAATGAATAAGGCTACAGCAACAGGGTGAACCTCATGGCCTACATG	22106	0	A_55_P2186025	NAP092544-001	NAP092544-001	Unknown	ENSMUSG00000080914	pseudogene	Gm7129	20247.7	26381.6	14251.2	16899.4	20247.7	20834.1	17728.1	17116.5	21767.9	20599.7	15462.6	32827.4	30457	33347	33347	31200.3	28489.6	27266.8	32827.4	34877.4	35601
DATA	24496	150	60	mm|chr3:91828756-91828815	ref|XM_883948|ref|XM_914727|nap|NAP111374-1	0	NA	346	ATCAGCCGGGACCGGGTCTACATCAACTATTACATGAACTCTGCCAACGTGGGCTGGAAC	21966	0	A_52_P437084	Gm6097	XM_883948	ref|PREDICTED: Mus musculus predicted gene, EG619750 (EG619750), mRNA [XM_883948]	ENSMUSG00000082826	pseudogene	Gm6097	2009.55	1528.81	839.772	1661.06	2195.49	1736.98	2407.45	1139.93	1453.88	2161.14	1396.47	1956.34	1523.25	2294.07	1086.05	1346.01	0.01	1336.48	2407.45	2271.57	0.01
DATA	24505	150	69	mm|chr4:125181739-125181797	ref|NM_008049|ref|NM_010240|ens|ENSMUST00000090860|ens|ENSMUST00000094434	0	NA	450	GCAGAACGATCTCGGGGGCTGTGCACTCTTCCAGGATGTGCAGAAGCCATCTCAAGATGA	21982	0	A_55_P1983959	Ftl2	NM_008049	ref|Mus musculus ferritin light chain 2 (Ftl2), mRNA [NM_008049]	ENSMUSG00000096755	pseudogene	Gm20746	6333.78	2516.67	498.386	580.161	1486.25	4725.93	4527.49	512.275	2080.47	851.17	901.754	2222.39	794.363	3862.21	6280.06	1423.02	4217.5	2320.96	2248.52	1453.88	1264.58
DATA	24629	151	29	mm|chr11:96253914-96253973	ref|XM_001475401|ref|XM_001478245|ref|XM_001475389|ref|XM_001478232	0	NA	436	GATTGCACAGAAGAAAAAGATATCCCAGAAGAAACTGAAGAAACAAAAACTCATGGCCGG	22196	0	A_52_P146457	Gm11531	XM_001475401	ref|PREDICTED: Mus musculus similar to Ribosomal protein L17, transcript variant 2 (LOC100040242), mRNA [XM_001475401]	ENSMUSG00000075587	pseudogene	Gm11531	5984.68	5535.67	6658.04	6635.55	8998.13	9679.09	8998.13	6437.36	6735.1	6680	10255.9	6418.28	6838.21	6818.25	7005.37	6130.58	8402.93	6706.99	9292.81	7874.27	5450.61
DATA	24632	151	32	mm|chr3:96058605-96058546	ref|XM_001474957|ref|XM_001480310|gb|BC056190|tc|TC1603382	0	NA	398	GTTTAAAATGTCTTATCTCACTATATTATAATATATTAAATTAATAAAATCGGATTTTAA	22201	0	A_55_P2109239	LOC100045764	XM_001474957	ref|PREDICTED: Mus musculus hypothetical protein LOC100045764 (LOC100045764), mRNA [XM_001474957]	ENSMUSG00000093507	processed_transcript	Gm20627	3.86533	3.5439	7.32077	3.41246	4.12724	4.10837	7.44037	5.98372	11.6227	3.44898	3.43468	5.0017	6.36639	5.45868	6.65857	3.44641	34.9596	15.5633	4.92653	7.11352	6.05396
DATA	24678	151	78	mm|chr4:136164882-136164823	nap|NAP000020-007	0	NA	889	TAGTGGACAGCAACAATCAAATTATAGACCCATGCAGGGGGCCAGTTTTGATGGAAGAAG	22282	0	A_55_P2116802	NAP000020-007	NAP000020-007	Unknown	ENSMUSG00000083054	pseudogene	Gm12986	1833.8	1647.86	1630.4	1409.72	1642.47	1540.11	924.529	1511.88	1139.93	1523.25	1859.69	1692.82	971.051	758.386	1647.86	1866.23	1314.15	1570.53	515.928	1165.23	1281.3
DATA	24705	151	105	mm|chr5:138434474-138434416	ens|ENSMUST00000072718|ref|XM_144599|ref|XM_986755|ref|XM_001472932	0	NA	178	AAGAGGTTCCGAACTATAAGCTTATTACTCCAGCTGTGGTCTCCGAGAGACTGAAGATTC	22328	0	A_55_P2057653	Gm4963	ENSMUST00000072718	ref|PREDICTED: Mus musculus predicted gene, EG243302 (EG243302), mRNA [XM_144599]	ENSMUSG00000063739;ENSMUSG00000085099	pseudogene	-	6394.9	6635.55	8479.07	5642.08	7498.93	8461.17	13230.6	8119.97	7498.93	6524.56	9862.25	8813.24	7188.18	12553.4	7188.18	5762.26	6855.32	7789.59	11066.1	14905.9	8959.43
DATA	24707	151	107	mm|chr14:26985597-26985656		0	NA	0	GCCTTAAACCTGAATGTCTGTAGCCAAAAGCTGTTTCCAAATAAAAGTCAGCCAGTTCTG	22332	0	A_30_P01021217	chr14:26973425-26986650_F	chr14:26973425-26986650_F	lincRNA:chr14:26973425-26986650 forward strand	ENSMUSG00000021866;ENSMUSG00000098369;ENSMUSG00000098428	protein_coding;pseudogene	-	487.182	644.621	444.577	353.494	602.29	623.042	514.292	409.067	189.272	450.572	437.554	591.251	1222.84	952.765	1359.32	2032.2	1076.17	685.84	465.955	1636.93	429.26
DATA	24737	151	137	mm|chrX:101577564-101577505	ref|XM_887355|ref|XM_907427	0	NA	281	ACATAGCCCTCAAATTCACAAGAACATCCCATCGGTGAATGCAAAGCTGAAACGCATCCA	22380	0	A_55_P2096465	Gm6238	XM_887355	ref|PREDICTED: Mus musculus predicted gene, EG621542 (EG621542), mRNA [XM_887355]	ENSMUSG00000082996	pseudogene	Gm6238	2524.73	3319.35	2743.45	1234.29	1209.8	1234.29	3255.3	2051.84	3600.01	1480.29	2123.07	3913.21	4638.07	7188.18	1458.14	3474.44	788.375	2130.59	2583.46	2185.98	4847
DATA	24816	152	52	mm|chr11:6428115-6428056		0	NA	0	GCTTGCCAGAACAATTTTGAAGTGGTTTGAGGCCTTGCCCTGCCCTCTCCAGAGCAAGGT	22237	0	A_30_P01020523	chr11:6421951-6429173_R	chr11:6421951-6429173_R	lincRNA:chr11:6421951-6429173 reverse strand	ENSMUSG00000064513;ENSMUSG00000085156	processed_transcript;snoRNA	-	654.516	455.262	375.972	364.01	623.042	661.859	644.621	876.403	536.933	995.911	717.451	6224.02	620.499	1139.93	1013.91	667.388	688.862	932.368	867.967	822.946	667.388
DATA	24873	152	109	mm|chr5:40190517-40190576	ref|XM_979793|nap|NAP111389-1	0	NA	1177	TGATGAAATTGATCAGGTAGAACTGGTGGACTTTGATCCAAATCAGGAAAGACGGCGCCA	22336	0	A_55_P2135967	Gm7816	XM_979793	ref|PREDICTED: Mus musculus predicted gene, EG665839 (EG665839), mRNA [XM_979793]	ENSMUSG00000083261	pseudogene	Gm7816	367.136	241.583	209.067	1060.92	204.641	1229.04	1013.91	433.349	446.629	261.699	427.756	182.17	472.312	4404.42	1684.96	1349.19	280.261	2195.49	593.323	167.972	566.78
DATA	24883	152	119	mm|chr8:97359726-97359785	ref|XM_001475485|gb|AA003745|nap|NAP103551-1	0	NA	109	AGATCTTCGGCATTGGACAGGACATCCAGCCCAAAAGAGATTTAACGTGCTTCGTCAAAT	22353	0	A_55_P2164047	Gm7418	XM_001475485	ref|PREDICTED: Mus musculus similar to ribosomal protein L7a (LOC664947), mRNA [XM_001475485]	ENSMUSG00000090188	pseudogene	Gm7418	6765.29	12628.7	6798.73	11268	9106.82	6680	4871.33	8845.33	8739.39	17728.1	5466.69	10874.3	11606.3	6437.36	6130.58	4901.77	5017.78	10934.8	17896.5	7325.78	16518.1
DATA	24911	152	147	mm|chr7:26386752-26386811	nap|NAP062651-1|nap|NAP114255-1|nap|NAP115376-1|tc|TC1665390	0	NA	466	ATAAAGCTATCAGAAGAAATCCAGACACCCAGTGGATCACCAAACCAGTCCACAAGCAGA	22399	0	A_55_P2133356	NAP062651-1	NAP062651-1	tc|Q5U0C0_HUMAN (Q5U0C0) Ribosomal protein L15, complete [TC1665390]	ENSMUSG00000082061	pseudogene	Gm12726	7439.06	7292.05	11112.6	13072	8260.25	7265.45	5252.31	7592.36	8119.97	9862.25	4901.77	3216.7	6875.5	11335.7	5524.88	6611.35	5909.31	8461.17	5091.16	8260.25	9862.25
DATA	24939	153	11	mm|chr14:115445732-115445791		0	NA	0	AAGTGCGTGCTGTGAATTTTAAAGTATGGGAAGATTGTTAACAAGGGTTTCAATGTTTTG	22445	0	A_30_P01031307	chr14:115443612-115445950_F	chr14:115443612-115445950_F	lincRNA:chr14:115443612-115445950 forward strand	ENSMUSG00000089726	lincRNA	Mir17hg	1222.84	531.94	580.161	442.508	472.312	386.404	318.979	306.338	809.936	483.161	985.019	283.836	726.561	383.182	611.535	491.218	440.239	380.047	573.356	283.836	348.192
DATA	25003	153	75	mm|chr7:101345912-101345971	ref|XM_620527|ref|XM_923162|nap|NAP027141-1	0	NA	192	GATGCGAATAATCCTGCAGAAAATGGAGATGGCAAAACAGACCAGGCACAGAAAGCATAA	22562	0	A_55_P2026214	Gm5899	XM_620527	ref|PREDICTED: Mus musculus predicted gene, EG545982 (EG545982), mRNA [XM_620527]	ENSMUSG00000096033	pseudogene	Gm5899	860.608	738.745	683.892	881.695	1093.25	888.008	952.765	1169.9	593.323	776.153	835.659	439.2	360.188	491.218	222.711	538.95	435.772	285.594	372.755	435.772	501.335
DATA	25037	153	109	mm|chr7:4078001-4077942	ref|NR_033548|gb|AK050966|riken|D030047H15|nap|NAP085230-1	0	NA	2476	CACTCCTACGCGGGATTTCCTGTGTTATCCACACTGCTTGATATATCTGTATTTTCCTGG	22627	0	A_55_P2217568	D030047H15Rik	NR_033548	ref|Mus musculus RIKEN cDNA D030047H15 gene (D030047H15Rik), non-coding RNA [NR_033548]	ENSMUSG00000085886	processed_transcript	D030047H15Rik	22.3751	4.43938	5.37834	6.96363	3.32572	20.3792	3.32447	3.26717	3.34352	10.853	8.58225	3.45239	45.3438	5.03867	7.48191	13.7084	8.26128	8.9053	19.7171	3.38033	3.28728
DATA	25124	154	32	mm|chr15:33763283-33763342	gb|AK166824|gb|AK166895|ref|XM_001478429|ref|XM_001472077	0	NA	2082	CTGAAGATTGTTGGATGTGCTTTTCTGCTTCCCCGCACTTTTATGAGGGCATAGCCTTAT	22482	0	A_55_P2026878	AK166824	AK166824	gb|Mus musculus blastocyst blastocyst cDNA, RIKEN full-length enriched library, clone:I1C0015H22 product:hypothetical protein, full insert sequence. [AK166824]	ENSMUSG00000081915;ENSMUSG00000083068	pseudogene	-	136.854	132.559	136.854	119.145	130.372	207.754	493.926	144.578	229.879	99.0297	2524.73	138.757	130.054	140.499	147.801	132.183	353.494	303.644	192.749	84.0231	118.914
DATA	25132	154	40	mm|chr6:6279915-6279856	nap|NAP113563-1	0	NA	335	TGAAACACTATAAGGTGGATGAAAATGGCAAAATTAGCGAGAGTGTCCTTCTGACGAATG	22495	0	A_55_P1976109	NAP113563-1	NAP113563-1	Unknown	ENSMUSG00000097669	pseudogene	Gm8649	2085.62	1598.1	1907.43	2369.2	2248.52	2001.46	2464.83	1308.25	1404.69	1655.87	2495.81	1255.39	2524.73	1984.03	2271.57	1404.69	1712.4	1598.1	2016.99	1933.48	1382.72
DATA	25182	154	90	mm|chr5:149860053-149859994	ref|NM_010439|gb|BC110667|ens|ENSMUST00000110505|ens|ENSMUST00000085546	0	NA	1059	GTTCTTGTTGGTGCACAGCACAAATTAGTTATATATGGGGACAGTAGTTTGGCTTTTTCT	22591	0	A_55_P2032708	Hmgb1	NM_010439	ref|Mus musculus high mobility group box 1 (Hmgb1), mRNA [NM_010439]	ENSMUSG00000066551;ENSMUSG00000082585;ENSMUSG00000096006	protein_coding;pseudogene	-	1035.83	1297.32	2065.62	2475.27	4201.31	2593.29	4480.51	7265.45	5270.26	1443.17	3255.3	942.449	1029.42	1963.91	4074.87	1630.4	6507.27	2849.5	4725.93	6418.28	2899.22
DATA	25190	154	98	mm|chr5:137412706-137412765		0	NA	0	CCCGAGCATAGGGCTTTTCTCCAGTGTGAATTCTCTGACGTTGAATGAGTTTCATGAATC	22606	0	A_30_P01023875	chr5:137392195-137426421_F	chr5:137392195-137426421_F	lincRNA:chr5:137392195-137426421 forward strand	ENSMUSG00000097908	lincRNA	4933404O12Rik	427.756	587.421	391.163	708.158	580.161	455.262	324.984	446.629	476.459	406.147	364.01	429.26	628.404	1206.53	409.067	942.449	582.714	346.575	683.892	427.756	573.356
DATA	25231	154	139	mm|chr2:24841688-24841755	nap|NAP114245-1	0	NA	212	GAAGAGTCTACAATGCATGCCGTGGGCATCATTGTCAACAAGCAGGTTAAGGGCAAAATT	22683	0	A_52_P479961	NAP114245-1	NAP114245-1	Unknown	ENSMUSG00000082543	pseudogene	Gm14336	3937.25	4480.51	6171.38	6798.73	3901.68	3499.14	4621.15	7005.37	3694.13	3040.6	3103.1	8502.32	2058.52	2684.75	1415.19	2138.47	2665.44	4147.51	4133.93	2856.07	4133.93
DATA	25254	154	162	mm|chr13:94064611-94064670	nap|NAP111311-1	0	NA	937	AACAACTTTGTGACGCTCATTTCCTGGTATGACAATGAGTACGGTTACAGCAACAGGGTG	22722	0	A_55_P2112379	NAP111311-1	NAP111311-1	Unknown	ENSMUSG00000098092	pseudogene	Gm2076	12183.7	18230.4	10058.3	11694.8	16899.4	14590.5	13072	14590.5	17728.1	21068.4	11896.7	25604.3	26608.8	25259.9	25934.1	386.404	25259.9	23936.1	22032.2	25604.3	26608.8
DATA	25260	155	4	mm|chr6:67364546-67364487	ref|XM_144761|ref|XM_910432|nap|NAP017926-001	0	NA	460	TAAAAGTTCACTTAGACAAAGTACAGCAGAGCAACATGGAACACAAGGTCGAAACTTTTT	22732	0	A_52_P497388	Gm4761	XM_144761	ref|PREDICTED: Mus musculus predicted gene, EG209589 (EG209589), mRNA [XM_144761]	ENSMUSG00000096086	pseudogene	Gm4761	2588.09	2032.2	2588.09	2539.12	2222.39	2464.83	2714.28	2207.49	2138.47	2821.37	2345.62	2009.55	1896.01	2175.47	1598.1	1540.11	1470.94	2146.65	2684.75	2379.53	2051.84
DATA	25264	155	8	mm|chr7:81556060-81556119	ref|XM_977410|ref|XM_977583	0	NA	437	CATGCTCTGATGATGCTGGCGTTCTGCACAGGAGAAGGCACGCTGCTCCTGGAACAACAT	22738	0	A_55_P2074165	XM_977410	XM_977410	ref|PREDICTED: Mus musculus predicted gene, EG665308 (EG665308), mRNA [XM_977410]	ENSMUSG00000085161	antisense	Gm7580	153.462	276.657	246.751	247.724	315.827	263.042	349.366	259.833	220.441	266.545	417.012	203.867	297.691	305.055	616.776	651.205	203.867	274.885	190.504	126.952	157.27
DATA	25327	155	71	mm|chr2:31006221-31006162	gb|AK084630|riken|D330023K18|nap|NAP013392-001|tc|TC1669315	0	NA	827	GAATTGAAAACCCAAACAAACAAACAAACAAATCGGTTTGTTGGGACTACACTGTCTAAT	22854	0	A_55_P2223582	D330023K18Rik	AK084630	gb|Mus musculus 13 days embryo heart cDNA, RIKEN full-length enriched library, clone:D330023K18 product:unclassifiable, full insert sequence. [AK084630]	ENSMUSG00000087269	processed_transcript	D330023K18Rik	92.6485	97.9027	111.174	108.217	104.864	120.512	150.553	154.461	239.423	256.149	209.067	216.461	116.266	97.3835	112.497	63.776	91.403	70.1978	65.486	130.563	85.6588
DATA	25345	155	89	mm|chr19:20660702-20660643	ref|XM_891145|ref|XM_911745|nap|NAP018297-001	0	NA	545	GCTGCCCACCACGGTTGCCCATGTGGATGGTAAAACCTACATGTCGCCATGTGGATCTGA	22885	0	A_66_P125828	Gm6684	XM_891145	ref|PREDICTED: Mus musculus predicted gene, EG626549 (EG626549), mRNA [XM_891145]	ENSMUSG00000047168	pseudogene	Gm6684	1947.4	1800.96	2564.52	4638.07	1470.94	1176.33	2625.63	1684.96	1415.19	1324.41	857.232	444.577	958.44	487.182	1039.83	1086.05	611.535	641.948	770.379	992.313	543.513
DATA	25383	155	127	mm|chr14:48847943-48848002	ref|NR_003630|ens|ENSMUST00000081029|gb|AK033118|riken|8030438D22	0	NA	1453	TGAGGAGTCCATATCCCAACTAGGGGCACCCAACACTGAGCATCTCCCTCACAGTTTCCA	22952	0	A_51_P291460	Gm6498	NR_003630	ref|Mus musculus predicted gene 6498 (Gm6498), non-coding RNA [NR_003630]	ENSMUSG00000063885	pseudogene	Gm6498	10179.2	14978.7	8920.1	9679.09	11979.6	13500.2	13676.2	13786.6	11268	13587.3	15563.2	19885.2	18699.8	19062.6	20417	17728.1	16990.8	16518.1	19062.6	24487.2	22256.5
DATA	25420	155	164	mm|chrX:109415961-109416020	ref|XM_887733|ref|XM_909366|nap|NAP013575-001	0	NA	112	TAAAAAGTGATGAAGACCCTTTTCGAGAATGGCTGAAAGACACACGTGGTGTCAATGCCA	23007	0	A_55_P2084746	Gm5393	XM_887733	ref|PREDICTED: Mus musculus predicted gene, EG385407 (EG385407), mRNA [XM_887733]	ENSMUSG00000082669	pseudogene	Gm5393	320.259	295.323	234.917	341.669	533.818	297.691	130.372	198.895	297.691	644.621	64.4938	273.865	577.696	327.29	309.489	446.629	391.163	246.751	174.131	353.494	227.789
DATA	25440	156	20	mm|chr8:3842161-3842102	ref|XM_001472875|ref|XM_001473582|nap|NAP100709-001	0	NA	388	ACTAAAGACAAACTGGAACAAGCCCAAAATGAACTGAATGCCTGGAAGTTTACGCCTAAT	22762	0	A_52_P299363	Gm7381	XM_001472875	ref|PREDICTED: Mus musculus similar to WTAP protein (LOC664870), mRNA [XM_001472875]	ENSMUSG00000074485	pseudogene	Gm7381	419.681	599.596	1165.23	255.058	336.094	450.572	625.567	1069.63	510.156	270.508	315.827	380.047	1093.25	264.926	478.826	246.241	654.516	388.292	584.338	318.142	358.068
DATA	25484	156	64	mm|chr2:18720941-18720882	gb|AK017121|riken|4933439G12|nap|NAP020065-001|tc|TC1621347	0	NA	1979	CAAAGGAAAGTGATCCTGGTAGAGGAGTATTTATTCTGCAACAATGCCAAATAAAATTTG	22843	0	A_55_P2202425	4933439G12Rik	AK017121	gb|Mus musculus adult male testis cDNA, RIKEN full-length enriched library, clone:4933439G12 product:unclassifiable, full insert sequence. [AK017121]	ENSMUSG00000097638	lincRNA	4933439G12Rik	5.5827	4.47737	4.0952	4.4315	3.16508	3.1576	3.28567	3.20078	3.15432	9.61519	6.70896	3.16779	3.12715	3.13535	4.73838	3.14752	0.01	3.76396	3.16649	0.01	3.21267
DATA	25561	156	141	mm|chr5:39139029-39139087	ens|ENSMUST00000114080|gb|AK006226|gb|BY706312|riken|1700021O21	0	NA	331	CAGATTCAAAGTGTGATTTGAAACAGCTTGTGTTGGAGTTGTTTATGGTCGGGATGTAAG	22973	0	A_51_P347789	ENSMUST00000114080	ENSMUST00000114080	ens|RIKEN cDNA 1700021O21 gene Gene [Source:MGI Symbol;Acc:MGI:1922786] [ENSMUST00000114080]	ENSMUSG00000079528	antisense	1700021O21Rik	184.206	181.206	139.271	216.461	148.969	178.186	106.421	74.8166	141.74	177.124	69.4606	114.809	179.403	122.422	105.591	212.52	240.963	256.502	120.83	121.844	63.4285
DATA	25628	157	44	mm|chrX:99322416-99322475	ref|NM_027181|ens|ENSMUST00000113627|ens|ENSMUST00000073108|ref|XM_917178	0	NA	234	TCTGGGATGAGATTCAGTGAAGTGGCCACACAATATAGTGAAGATAAAGCCAGACAAGGG	23084	0	A_55_P1969543	Pin4	NM_027181	ref|Mus musculus protein (peptidyl-prolyl cis/trans isomerase) NIMA-interacting, 4 (parvulin) (Pin4), nuclear gene encoding mitochondrial protein, mRNA [NM_027181]	ENSMUSG00000056836;ENSMUSG00000079480;ENSMUSG00000082110	protein_coding;pseudogene	-	818.998	813.288	781.508	1239.01	2024.46	1449.57	2130.59	602.29	630.66	910.244	1346.01	1179.59	1630.4	1108.91	1907.43	955.473	1518.51	1511.88	1866.23	1359.32	1514.92
DATA	25699	157	115	mm|chr7:068417221-068417162	ref|NM_007831|ref|NM_008103|ens|ENSMUST00000144892|ens|ENSMUST00000109714	0	NA	8798	GAAAAAGATGAAGAAGAAGAAGAAGAAGAAGAAGAAGAAGAAGAAGAAGAAGAAGAAGAA	23210	0	A_55_P1961761	Dcc	NM_007831	ref|Mus musculus deleted in colorectal carcinoma (Dcc), mRNA [NM_007831]	ENSMUSG00000021700;ENSMUSG00000023393;ENSMUSG00000025867;ENSMUSG00000026417;ENSMUSG00000028344;ENSMUSG00000029661;ENSMUSG00000029754;ENSMUSG00000031133;ENSMUSG00000035184;ENSMUSG00000037455;ENSMUSG00000048540;ENSMUSG00000050332;ENSMUSG00000051616;ENSMUSG00000059974;ENSMUSG00000064137;ENSMUSG00000067795;ENSMUSG00000075270;ENSMUSG00000081517;ENSMUSG00000082277;ENSMUSG00000084031;ENSMUSG00000084806;…	antisense;lincRNA;processed_transcript;protein_coding;pseudogene	-	3682.51	2684.75	3486.54	2804.19	4833.73	4242.93	4338.53	3486.54	5017.78	7292.05	10179.2	2588.09	4472.44	5114.03	7668.58	4031.14	5524.88	4562.94	2588.09	4495.66	2350.52
DATA	25705	157	121	mm|chr2:106307322-106307263	ref|XM_001479919|ref|XM_001480018	0	NA	606	TTTCTCTGCTCACAGGTCTCTGCATCTTTGATCTGCTTTTGCTTCTCTGCACAGACAAAG	23221	0	A_55_P2067473	Gm14015	XM_001479919	ref|PREDICTED: Mus musculus hypothetical protein 9330126M15 (9330126M15), mRNA [XM_001479919]	ENSMUSG00000087226	lincRNA	Gm14015	91.6012	103.128	80.0565	92.8443	89.719	107.984	190.504	120.512	66.6879	104.039	115.727	108.819	84.5408	78.4204	127.51	52.2483	148.969	135.371	98.8074	138.098	110.906
DATA	25737	157	153	mm|chrX:99322929-99322987	ref|NM_027181|ens|ENSMUST00000113627|ens|ENSMUST00000073108|ref|XM_917178	0	NA	391	GCAGACCCACCAGTTAAGACAAAATTTGGATATCATATTATTATGGTTGAAGGGAGAAAA	23277	0	A_55_P2174258	Pin4	NM_027181	ref|Mus musculus protein (peptidyl-prolyl cis/trans isomerase) NIMA-interacting, 4 (parvulin) (Pin4), nuclear gene encoding mitochondrial protein, mRNA [NM_027181]	ENSMUSG00000082549	pseudogene	Gm14813	1195.66	1183.84	961.244	1165.23	1990.37	1655.87	2051.84	762.026	673.6	1165.23	2024.46	1152.77	1889.33	1264.58	1963.91	1018.61	1984.03	1192.65	1264.58	1822.12	1089.57
DATA	25738	157	154	mm|chr2:14643230-14643289	ref|NR_028497	0	NA	961	AGTTATTGGAAGTGGTTGCAATCTGGATTCAGCTCAGTTCCTTTACCTCATGGGAGAACG	23279	0	A_55_P2059323	Gm13315	NR_028497	ref|Mus musculus predicted gene 13315 (Gm13315), non-coding RNA [NR_028497]	ENSMUSG00000083305	pseudogene	Gm13315	2530.7	5136.82	3649.24	3522.81	3301.48	1899.34	1409.72	4663.46	4119.6	2972.13	1470.94	11661.7	4958.68	4385.75	5287.56	6875.5	7940.82	6333.78	5642.08	13420.8	13163.1
DATA	25759	158	11	mm|chr2:75507367-75507426	ref|NM_146130|ref|NM_053263|ref|NM_198090|ens|ENSMUST00000111962	0	NA	5126	GACAGCAGAGGTGGTCTGTAATTCAATTGTTTTCATTTGTAGCATAATGAAATGTTACAG	23028	0	A_55_P2087225	Hnrnpa3	NM_146130	ref|Mus musculus heterogeneous nuclear ribonucleoprotein A3 (Hnrnpa3), transcript variant b, mRNA [NM_146130]	ENSMUSG00000059005;ENSMUSG00000060989	protein_coding;pseudogene	-	509.05	199.343	246.241	245.587	211.44	336.847	501.335	183.744	209.708	135.626	157.622	200.498	598.027	450.572	587.421	326.199	336.847	96.4851	216.461	315.166	143.645
DATA	25764	158	16	mm|chr1:23487221-23487280	nap|NAP058964-1	0	NA	636	AGCAACTCCCACTCTTCCACCTTTGATATCAGGGTTGGCATTGCTCTCAAAGACAACTTT	23036	0	A_55_P2071532	NAP058964-1	NAP058964-1	Unknown	ENSMUSG00000097920	pseudogene	Gm7784	27266.8	36150.5	20077.4	23936.1	30457	35601	29895.5	32827.4	32447.2	30136.3	25259.9	52404.4	38309.4	46771.3	36582.4	44797.3	43153.2	46771.3	49092.1	46216.2	52404.4
DATA	25850	158	102	mm|chr6:116124036-116124095		0	NA	0	TGAAGAATTGGATTCTCTGATCAAAGCTACCATTGCTGGTGGTGGTGTCATCCCACACAT	23185	0	A_30_P01026611	chr6:116123643-116124550_F	chr6:116123643-116124550_F	lincRNA:chr6:116123643-116124550 forward strand	ENSMUSG00000037894;ENSMUSG00000060214;ENSMUSG00000083852	protein_coding;pseudogene	-	1463.6	2982.94	2482.94	1458.14	847.172	2091.31	1876.12	1086.05	2588.09	2070.47	2303.36	4736.93	5485.01	6064.78	2821.37	2102.09	3089.53	7112.82	5501.93	2899.22	4928.84
DATA	25889	158	141	mm|chr9:14649861-14649802	ref|NM_001111330|ref|NM_010798|ens|ENSMUST00000077516|ens|ENSMUST00000038169	0	NA	354	ATTACGACATGAACGCTGCCAACGTGGGCTGGAACAGTTCCACCTTCGCTTGAGTCCTGG	23258	0	A_55_P1970806	Gm16379	NM_001111330	ref|Mus musculus predicted pseudogene 16379 (Gm16379), mRNA [NM_001111330]	ENSMUSG00000033307;ENSMUSG00000083669	protein_coding;pseudogene	-	4736.93	3089.53	1781.39	3159.6	5814.53	4551.73	5240.8	2379.53	3736.64	4512.44	4538.19	5017.78	3159.6	4638.07	2625.63	3499.14	4278.87	3533.74	5512.96	6036.35	4165.83
DATA	25892	158	144	mm|chr11:3548995-3548936		0	NA	0	AGCAGAGCGGAGGAGCCATCTTGTCTTGTCGCCGGGGAGTCAGGCCCCTAACTCGAAGAA	23262	0	A_30_P01023757	chr11:3548300-3549676_R	chr11:3548300-3549676_R	lincRNA:chr11:3548300-3549676 reverse strand	ENSMUSG00000056579	processed_transcript	Tug1	246.751	346.575	259.209	345.441	413.219	387.179	236.073	243.471	240.963	435.772	211.44	306.338	328.393	321.359	452.276	411.758	354.186	349.366	234.315	246.751	210.112
DATA	25975	159	63	mm|chr9:17589970-17589911	nap|NAP114286-1	0	NA	288	AGAATCAATGTGCAGATTGAGCACATCAAACACTCAAAGAGCAGGGACAGCTTCCTGAAG	23402	0	A_55_P1953133	NAP114286-1	NAP114286-1	Unknown	ENSMUSG00000085898	pseudogene	Gm6689	3170.94	4291.58	4031.14	5374.87	2430.46	2396.29	2936.46	3246.88	1480.29	1428.03	2222.39	3319.35	2271.57	2856.07	1972.99	2123.07	1463.6	2676.73	2345.62	1546.51	2108.83
DATA	26033	159	121	mm|chrX:136210710-136210651	nap|NAP030204-1|nap|NAP092588-001	0	NA	671	AAAGCTTGTTTCCTGGTATGACAATGAATACAGCTACAGCAACAGGGTGGTGGACGTCAT	23508	0	A_55_P1970399	NAP030204-1	NAP030204-1	Unknown	ENSMUSG00000082018	pseudogene	Gm6322	15854.9	22475.6	12792.4	15462.6	20834.1	21068.4	16899.4	17531.8	21436	21767.9	13786.6	32447.2	30815.9	31200.3	31551.4	29245.9	28909.7	29895.5	29436.4	33347	35209
DATA	26041	159	129	mm|chr14:47449969-47449910	ens|ENSMUST00000074862|gb|AK041522|riken|A630019B22|nap|NAP081594-1	0	NA	196	TGTGTACTCTGCACACAGTGTCCCTCTCTGCAGGACCTCTCCTGTGTACTCTGCACACAG	23522	0	A_52_P53470	ENSMUST00000074862	ENSMUST00000074862	ens|Putative uncharacterized protein [Source:UniProtKB/TrEMBL;Acc:Q8C9R0] [ENSMUST00000074862]	ENSMUSG00000061510	lincRNA	Gm10101	93.4581	165.421	139.946	126.386	322.16	160.4	135.371	151.433	68.442	172.165	236.073	192.005	216.461	160.865	270.508	146.544	192.4	139.946	121.599	0.01	137.204
DATA	26086	160	10	mm|chr12:33611823-33611764		0	NA	0	CGGTCTATACTGGTCTAACACAAAGCGAACACCCCAAGCGGGCCTGGACTAGAGAGGCTA	23318	0	A_30_P01032376	chr12:33611742-33638648_R	chr12:33611742-33638648_R	lincRNA:chr12:33611742-33638648 reverse strand	ENSMUSG00000097494	lincRNA	4933406C10Rik	160.4	190.504	150.926	188.247	202.646	185.895	161.229	308.514	234.917	465.955	266.545	669.988	205.925	168.919	188.88	256.149	168.482	231.766	297.691	355.779	298.728
DATA	26174	160	98	mm|chr5:124687087-124687146	gb|AK016253|riken|4930568K20|nap|NAP074755-1|tc|NP741828	0	NA	1557	TCTGTATAGCCCTGGCTGTCCTGAACTTTCTCTGCAAATCAAGCTGGTGTTGAACTCATT	23468	0	A_55_P2353004	4930568K20Rik	AK016253	gb|Mus musculus adult male testis cDNA, RIKEN full-length enriched library, clone:4930568K20 product:unclassifiable, full insert sequence. [AK016253]	ENSMUSG00000090220	antisense	4930568K20Rik	37220.1	24253.6	42346.8	38733.6	27636.5	29436.4	36150.5	26977.4	33851.1	28111.7	52404.4	17531.8	19062.6	24253.6	29436.4	25259.9	26381.6	24693.9	21263.7	15752.1	15752.1
DATA	26184	160	108	mm|chr15:63463439-63463498	ref|XM_484474|ref|XM_907057	0	NA	293	TGGCAAAGGCTGACAAGGCTCGTTATGAAAGAGAAATGAAAACCTACATCATCATCCCCC	23485	0	A_55_P2113912	Gm5473	XM_484474	ref|PREDICTED: Mus musculus predicted gene, EG432959 (EG432959), mRNA [XM_484474]	ENSMUSG00000095812	pseudogene	Gm5473	3883.02	4781.2	2328.13	4538.19	3056.7	5872.2	3619.09	2635.01	3786.02	4686.61	5287.56	2732.21	4291.58	3753.05	12475.9	3385.28	4461.08	2695.77	2856.07	4736.93	2732.21
DATA	26203	160	127	mm|chr12:87003789-87003848	ref|XM_001477499	0	NA	327	CGTGTGATGCTGTACCCATCCCGGATTTAAACTAATGGAGAGTAAATAAATAAAAGCAAA	23519	0	A_55_P1971513	Gm3649	XM_001477499	ref|PREDICTED: Mus musculus similar to ribosomal protein L35a (LOC100042073), mRNA [XM_001477499]	ENSMUSG00000060636;ENSMUSG00000081214;ENSMUSG00000093885;ENSMUSG00000095526	protein_coding;pseudogene	-	10310.9	10179.2	9720.29	11661.7	14147.6	16042	16990.8	8284.2	8680.57	10339.3	16781.5	7755.41	11215	8638.53	9256.4	8172.02	11500.8	7379.1	6394.9	14339.9	7569.47
DATA	26207	160	131	mm|chr2:128250242-128250301		0	NA	0	GTGAGCTTGGCTCCTTTGGGAGCCACTGATATTTAATAAATGTTGCTTTATGTCCAGCTG	23527	0	A_30_P01027580	chr2:128249388-128250301_F	chr2:128249388-128250301_F	lincRNA:chr2:128249388-128250301 forward strand	ENSMUSG00000079053	lincRNA	Gm14010	3.42089	3.46106	4.23166	3.32447	17.3272	25.2452	18.0395	4.10687	4.5691	14.1894	7.00273	28.6591	3.35087	3.38505	8.33753	3.63756	20.0317	25.8625	38.6502	89.267	42.3664
DATA	26264	161	24	mm|chr3:74046432-74046373	ref|XM_001476528	0	NA	158	AACAAAGAACTACATCGATGAGAAGGGGCAGGTGTGTCTGCCAGTCATTAGTGCTGAAAA	23627	0	A_55_P2053083	Gm6098	XM_001476528	ref|PREDICTED: Mus musculus similar to ubiquitin-conjugating enzyme UbcH7 (LOC619764), mRNA [XM_001476528]	ENSMUSG00000096400	pseudogene	Gm6098	790.914	704.119	1889.33	958.44	2230.95	906.695	1320.67	679.566	2108.83	754.48	1176.33	1546.51	1041.77	664.965	888.008	679.566	1376.24	699.037	1419.52	1195.66	980.773
DATA	26279	161	39	mm|chr10:052104779-052104720		0	NA	0	AAACATAAAGAGCTTGCCCCATATGAGAACTGGTTCTACACATGAGCTGCTTCCACAGCA	23651	0	A_55_P2010018	A_55_P2010018	A_55_P2010018	Unknown	ENSMUSG00000089800	pseudogene	Rps19-ps10	2130.59	1093.25	1222.84	1540.11	1591.39	1271.08	1729.58	2418.36	1086.05	1661.06	1050.65	1139.93	1314.15	1050.65	602.29	964.157	599.596	790.914	1770.92	1915	1579.46
DATA	26284	161	44	mm|chr9:074946810-074946751		0	NA	0	AGGATGTCACTTTAAAGAAGCAATGTGTGCCATTCTGGCGGTATAATGGTAGAGTCCGTA	23659	0	A_55_P2049147	A_55_P2049147	A_55_P2049147	Unknown	ENSMUSG00000090001	pseudogene	Gm9719	1533.69	1619.76	2271.57	2123.07	3182.82	3319.35	4278.87	2553.72	3255.3	2651.94	3682.51	2665.44	1546.51	1805.35	1514.92	2464.83	1614.54	1963.91	4201.31	3883.02	3019.78
DATA	26312	161	72	mm|chr11:66778025-66778084	ref|XM_001000946|ref|XM_976004|gb|AK018665|riken|9130409J20	0	NA	802	GTACTGTTGTCATGTCCCTTTGACATCCACTAGACTCCAAGTGCCTGGTCTCTCTTCATC	23706	0	A_66_P137210	9130409J20Rik	XM_001000946	ref|PREDICTED: Mus musculus RIKEN cDNA 9130409J20 gene (9130409J20Rik), mRNA [XM_001000946]	ENSMUSG00000085683	lincRNA	9130409J20Rik	252.173	17.4675	25.9416	19.6601	19.7999	26.0732	49.6209	74.0737	32.5426	3.23175	39.3265	37.3489	14.2687	20.1627	25.601	24.3459	21.3447	33.6767	25.6486	31.6339	40.7861
DATA	26328	161	88	mm|chr8:022231240-022231299		0	NA	0	AATGTGACCCAGCATTCCATGGGCATCATTGTCAACAAGCAGGTTAAAGGCAAAATCCTG	23731	0	A_55_P1953136	A_55_P1953136	A_55_P1953136	Unknown	ENSMUSG00000085898	pseudogene	Gm6689	3631.33	4278.87	6115.89	6064.78	3837.86	3287.38	3937.25	6507.27	3345.25	872.544	2936.46	7379.1	1833.8	2442.47	1297.32	1947.4	3019.78	4021.88	3649.24	2430.46	3901.68
DATA	26436	162	32	mm|chr11:69480545-69480486	ref|NM_144958|ref|NM_001159375|gb|AK166439|ens|ENSMUST00000102589	0	NA	1772	GGGAGCAGGGGAGAGAAAATGGTAGCCATTTTTACATTGTTTTGTATAGTATTTATTGAT	23640	0	A_55_P2046398	Eif4a1	NM_144958	ref|Mus musculus eukaryotic translation initiation factor 4A1 (Eif4a1), transcript variant 1, mRNA [NM_144958]	ENSMUSG00000059796;ENSMUSG00000082209	protein_coding;pseudogene	-	2175.47	781.508	1033.36	720.482	910.244	1404.69	1346.01	444.577	472.312	884.409	1562.31	701.31	860.608	977.117	1956.34	593.323	1132.51	540.627	536.933	995.911	399.975
DATA	26437	162	33	mm|chrX:099404033-099404092	ens|ENSMUST00000084445|ens|ENSMUST00000072323|ens|ENSMUST00000081679|ref|XM_001476738	0	NA	289	TTGAGGAGCAGAAAATCATTGTGAAAGTGCAGAAGGCACAAGCACAGAGTCAGAAAGCAA	23641	0	A_55_P2045085	Gm10154	ENSMUST00000084445	ref|PREDICTED: Mus musculus similar to ribosomal protein L34 (LOC100046662), mRNA [XM_001476738]	ENSMUSG00000081263	pseudogene	Gm14859	6556.97	5733.05	7209.19	6333.78	7618.25	7112.82	5712.68	4705.67	3987.95	6418.28	7789.59	5240.8	7527.1	7618.25	8461.17	6064.78	7188.18	5017.78	4512.44	6556.97	4562.94
DATA	26441	162	37	mm|chr1:72051285-72051344	ens|ENSMUST00000072765|ref|XM_484880|ref|XM_910525|nap|NAP114517-1	0	NA	423	AGGACTAATGGAAAAGAACCTGAGCTGTTGGAGCCCATTGCATGTGAATTCATGGCCTAA	23648	0	A_55_P2033927	Gm5528	ENSMUST00000072765	ref|PREDICTED: Mus musculus predicted gene, EG433319 (EG433319), mRNA [XM_484880]	ENSMUSG00000059483	pseudogene	Gm5528	7403.48	5577.6	5167.91	6556.97	6875.5	7874.27	9106.82	9396.08	5984.68	5450.61	8680.57	9354.2	5061.82	4653.53	4928.84	4101.05	5984.68	6818.25	6403.57	5686.58	7527.1
DATA	26454	162	50	mm|chr1:196802806-196802865		0	NA	0	CAAGAACCTGAACGGTGCCCCGTGACTCGGCTTCCCAGTAGGCGGCGAGCGTGGTACTGC	23669	0	A_30_P01033095	chr1:196802568-196847687_F	chr1:196802568-196847687_F	lincRNA:chr1:196802568-196847687 forward strand	ENSMUSG00000096929	lincRNA	A330023F24Rik	389.767	434.367	369.351	474.764	745.11	627.026	736.362	333.403	359.208	781.508	284.716	478.826	564.952	520.972	738.745	723.051	515.928	522.89	244.208	406.147	320.259
DATA	26476	162	72	mm|chrX:154589043-154589102	nap|NAP023030-001	0	NA	1053	TATACACTAAGTGGCCAGACTGGAGCCACAGCCAGTGAATTTCTCTTCATCTCTAACCAT	23707	0	A_55_P1975837	NAP023030-001	NAP023030-001	Unknown	ENSMUSG00000082076	pseudogene	Gm8659	22723	27636.5	23302.8	23067.1	20077.4	18856.5	20599.7	24487.2	26381.6	19582.3	16279.7	27266.8	27636.5	31957.9	31200.3	29436.4	25604.3	27937.5	29245.9	26977.4	29245.9
DATA	26488	162	84	mm|chr2:34159845-34159904	gb|AK138624|riken|A330078F16|nap|NAP036895-1|tc|TC1640111	0	NA	1678	CCACTGACTGAGGTTTAGTCTTATCCTAAACATGAGTTTTAATTGCTCACAAACTAGTAA	23727	0	A_55_P2347058	C79798	AK138624	gb|Mus musculus adult male spinal cord cDNA, RIKEN full-length enriched library, clone:A330078F16 product:unclassifiable, full insert sequence. [AK138624]	ENSMUSG00000084908	antisense	C79798	3.07695	3.29122	3.071	3.07585	3.07695	7.77397	3.12486	3.071	3.09451	3.24189	3.09694	3.12155	3.071	3.07585	3.071	3.08364	3.10001	3.07585	0.01	0.01	0.01
DATA	26586	163	18	mm|chr10:121606825-121606884	nap|NAP114342-1	0	NA	203	GAAATATGACAACTCACTCAAGATAGTCAGCAATGCATCCTGCACCACCAACTGCTTTGC	23898	0	A_55_P2093650	NAP114342-1	NAP114342-1	Unknown	ENSMUSG00000098138	pseudogene	Gm9081	25934.1	33347	20599.7	22723	30815.9	37220.1	23936.1	32447.2	25604.3	28489.6	34356.7	41381.8	36150.5	36582.4	37220.1	38733.6	37805.1	36582.4	34356.7	51318.6	46216.2
DATA	26671	163	103	mm|chr1:139817861-139817802		0	NA	0	TACAAAAAAGAATGAAGTGAATATCGAACTCAGGAGGCAGAGAGTCACCCTGAGTCAGAG	24048	0	A_30_P01029619	chr1:139814266-139817889_R	chr1:139814266-139817889_R	lincRNA:chr1:139814266-139817889 reverse strand	ENSMUSG00000098045	lincRNA	Gm26979	327.29	284.716	350.673	299.415	350.673	409.067	269.669	251.128	215.824	446.629	478.826	627.026	473.234	453.382	894.216	500.073	372.755	262.279	286.102	425.154	281.912
DATA	26733	164	1	mm|chr7:149762172-149762113		0	NA	0	TTCTGAATCAAGAAGATGCTGCAATCAGAACCACTACACTACCTGCCTCAGGAATCTGCT	23870	0	A_30_P01028827	H19	H19	lincRNA:chr7:149761435-149764019 reverse strand	ENSMUSG00000000031	lincRNA	H19	18097.5	29245.9	28909.7	28111.7	17375.9	22475.6	8461.17	19367.9	18376.6	26977.4	18230.4	3786.02	3600.01	4119.6	4990.09	2356.62	2388.11	3170.94	912.393	2840.93	4119.6
DATA	26738	164	6	mm|chr2:156616134-156616075	ref|XM_485172|ref|XM_906947|nap|NAP000030-004	0	NA	5	GACCATTCTCAGCAATCAGACTGTTGACAATCAGACTGTGGACATTCCCGAGAATGTCGA	23879	0	A_66_P131036	Gm14231	XM_485172	ref|PREDICTED: Mus musculus similar to 60S ribosomal protein L9 (LOC433546), mRNA [XM_485172]	ENSMUSG00000082196	pseudogene	Gm14231	155.824	172.165	122.085	184.667	189.272	210.756	106.859	79.3252	65.8804	164.578	195.477	177.593	237.448	116.266	79.3252	99.8023	107.984	85.8143	77.0168	272.872	138.757
DATA	26757	164	25	mm|chr11:97506792-97506733		0	NA	0	ATTTCCTATTGAGTTGTTGGCTCCACGGCCATTATTCCCTTTTGCATGCTCTCCGTAAGT	23911	0	A_30_P01032138	chr11:97505439-97522274_R	chr11:97505439-97522274_R	lincRNA:chr11:97505439-97522274 reverse strand	ENSMUSG00000085586	processed_transcript	Gm11613	1308.25	553.408	4368.35	2271.57	158.931	232.334	239.423	6635.55	2058.52	116.602	379.242	7072.08	268.501	111.442	1318.19	165.421	411.758	831.076	189.919	187.36	831.076
DATA	26760	164	28	mm|chr14:26835948-26836007		0	NA	0	AGATCTTCGCTTCCAGAAGTAACGAACACATCCGGGAGCTAAGCAGGGCCTACAAAACAG	23917	0	A_30_P01023621	chr14:26835914-26845344_F	chr14:26835914-26845344_F	lincRNA:chr14:26835914-26845344 forward strand	ENSMUSG00000021866;ENSMUSG00000098369;ENSMUSG00000098428	protein_coding;pseudogene	-	701.31	2116.18	464.613	417.012	675.046	1336.48	158.627	216.461	485.097	977.117	245.587	1889.33	1249.61	1523.25	673.6	1342.62	2530.7	1490.8	587.421	1189.13	745.11
DATA	26808	164	76	mm|chr19:8663192-8663133	ref|XM_887851|ref|XM_907665	0	NA	351	TACAAATCCGATGGGATTAAGGGCCTGATGAACCAAGCTTTAATGTGTCAGTACAGGGCA	24001	0	A_55_P2041581	Gm6425	XM_887851	ref|PREDICTED: Mus musculus predicted gene, EG623402 (EG623402), mRNA [XM_887851]	ENSMUSG00000086174	pseudogene	Gm6425	745.11	1518.51	448.491	368.209	781.508	1428.03	688.862	704.119	2608.36	3.22115	921.876	437.554	176.766	1342.62	509.05	284.716	275.594	1329.74	1114.58	423.003	1669.6
DATA	26886	164	154	mm|chr11:21395108-21395049	ref|NR_028259|ens|ENSMUST00000109573|gb|AK030001|riken|4932414J04	0	NA	2685	AGAAGTGGGGCTGAGGCCACTAAGAACAGCACTACCTGTACACACATCATTACATAGAAT	24135	0	A_55_P2009239	4932414J04Rik	NR_028259	ref|Mus musculus RIKEN cDNA 4932414J04 gene (4932414J04Rik), non-coding RNA [NR_028259]	ENSMUSG00000078962	lincRNA	4932414J04Rik	73.8539	111.174	104.576	73.2498	86.5757	56.7431	76.8494	80.5215	35.1676	82.3997	59.2589	71.6573	97.6215	144.578	85.6588	109.236	78.4204	77.5512	59.138	115.727	84.7443
DATA	27071	166	11	mm|chr13:33763131-33763190	ref|NM_001076790|ens|ENSMUST00000059637|gb|BC147559|gb|AK136270	0	NA	1143	AATATCTTCCAAGCAAGACTTGTTTCTGTCCAAGGTCATACATAAGGCCTTTATGGAAGT	24174	0	A_52_P602669	Serpinb6d	NM_001076790	ref|Mus musculus serine (or cysteine) peptidase inhibitor, clade B, member 6d (Serpinb6d), mRNA [NM_001076790]	ENSMUSG00000097054;ENSMUSG00000097190	pseudogene	-	212.52	207.754	29.1197	210.112	41.8589	112.242	108.612	92.8443	199.343	268.501	35.1012	175.468	166.423	220.441	105.877	262.279	95.6239	292.157	543.513	888.008	359.208
DATA	27283	167	59	mm|chr12:88985255-88985196	ref|NM_001166062|ref|NM_025401|ref|NR_033643|ens|ENSMUST00000073177	0	NA	315	GTGTCTCTGGGAGACTATGAAATCCATGATGGGATGAACCTGGAGCTTTATTACCAGTAG	24545	0	A_55_P1996698	Gm16381	NM_001166062	ref|Mus musculus predicted gene 16381 (Gm16381), mRNA [NM_001166062]	ENSMUSG00000093844;ENSMUSG00000095846	protein_coding;pseudogene	-	1514.92	1805.35	1463.6	1396.47	2369.2	1852.83	2530.7	1076.17	1179.59	1963.91	1209.8	1367.9	2651.94	1729.58	1943.39	2161.14	1367.9	1035.83	1086.05	1570.53	1209.8
DATA	27345	167	121	mm|chr4:42248526-42248585	ref|NM_011888|gb|BC051472|ens|ENSMUST00000108025|ens|ENSMUST00000108010	0	NA	22	AAGCTCACTTGCACTTGGCTCCTGAACCCCTTCACGCCACAGGAGGACATCTGAGCGATT	24651	0	A_55_P2127991	Ccl19	NM_011888	ref|Mus musculus chemokine (C-C motif) ligand 19 (Ccl19), mRNA [NM_011888]	ENSMUSG00000071005;ENSMUSG00000095298	protein_coding;pseudogene	-	188.247	204.641	318.142	278.801	210.112	189.272	211.44	401.201	221.689	271.736	522.89	227.789	266.545	246.751	531.94	556.524	473.234	183.744	236.601	293.875	248.81
DATA	27411	168	23	mm|chr12:86323220-86323279	gb|BC033045	0	NA	498	ACCTATAACGAAGAATCCGGAAGATCCCTGGCGTCCCTATCATGTACTTATCTAACCACA	24483	0	A_55_P2071496	Fcf1	BC033045	gb|Mus musculus FCF1 small subunit (SSU) processome component homolog (S. cerevisiae), mRNA (cDNA clone MGC:41230 IMAGE:1068150), complete cds. [BC033045]	ENSMUSG00000021243;ENSMUSG00000082998	protein_coding;pseudogene	-	388.292	806.434	491.218	346.575	589.674	921.876	988.118	1089.57	522.89	860.608	894.216	535.338	1189.13	332.045	1275.75	487.182	894.216	203.312	649.037	433.349	2958.19
DATA	27422	168	34	mm|chr11:53991350-53991291	gb|AK016664|riken|4933405E24|nap|NAP073456-1	0	NA	1007	CGAGGAGGAGGAGGAGTGATATGTGATTAATATGCATCTGTATGAAATTGTCAATTAATA	24500	0	A_55_P2286493	4933405E24Rik	AK016664	gb|Mus musculus adult male testis cDNA, RIKEN full-length enriched library, clone:4933405E24 product:unclassifiable, full insert sequence. [AK016664]	ENSMUSG00000086209	lincRNA	4933405E24Rik	10743.4	6333.78	11268	6259.45	2507.77	1915	1480.29	1123.66	10526.2	6087.98	9435.88	7527.1	8194.6	6280.06	10403.7	6915.59	16518.1	9807.43	5303.73	4101.05	3287.38
DATA	27446	168	58	mm|chr4:145954351-145954410	ref|XM_001476449|ref|XM_001476598	0	NA	708	TTATCCAATCCCTTACTGCTTCAAGTAGAACCGCCTCTGTATGGTTTAGATGGCAGTGCA	24544	0	A_55_P2146976	Gm7026	XM_001476449	ref|PREDICTED: Mus musculus similar to TLK2 protein (LOC630093), mRNA [XM_001476449]	ENSMUSG00000082248	pseudogene	Gm13161	448.491	688.862	694.981	419.681	498.386	361.669	229.056	514.292	255.727	346.575	172.165	143.373	446.629	704.119	440.239	675.046	307.361	1443.17	522.89	287.855	738.745
DATA	27542	168	154	mm|chrX:148868300-148868359	gb|BC016624|nap|NAP058693-1|tc|TC1619697	0	NA	1292	ATGAAGATCAAGAGCATTGCTCCTCTTGAGCACAATAAATGGATCAGTGGCTCCATCCTG	24711	0	A_55_P2041355	Actb	BC016624	gb|Mus musculus cDNA clone IMAGE:4501052. [BC016624]	ENSMUSG00000087235;ENSMUSG00000087569	pseudogene	-	1060.92	1320.67	1041.77	901.754	818.998	770.379	903.876	641.948	1443.17	1546.51	694.981	1963.91	1528.81	1449.57	2248.52	1586.17	1700.66	1367.9	1655.87	894.216	1206.53
DATA	27582	169	30	mm|chr7:125252703-125252644	ref|NM_170669|gb|AF085809|ens|ENSMUST00000071120|ens|ENSMUST00000086805	0	NA	320	ATTGTGCTGACAACCTAGGCTGGCATCATGAACCATGAAGAGGCAAGACGAAAACATACA	24782	0	A_55_P2109943	Rps15a	NM_170669	ref|Mus musculus ribosomal protein S15A (Rps15a), mRNA [NM_170669]	ENSMUSG00000083757	pseudogene	Rps15a-ps4	6783.17	6087.98	8027.09	10743.4	6706.99	6855.32	9396.08	7403.48	7733.94	7498.93	7569.47	4278.87	5524.88	6143.38	6394.9	5535.67	5401.61	7209.19	8119.97	6611.35	5788.35
DATA	27647	169	95	mm|chr17:6492107-6492166	gb|BC125250	0	NA	400	TTTGACAAATTGTGTGGGATTTTTGACAAATTGTGTGTAGGCTCATCAGCCTCGGGCCAG	24899	0	A_55_P2018959	BC125250	BC125250	gb|Mus musculus cDNA clone IMAGE:40061117. [BC125250]	ENSMUSG00000097723	lincRNA	Gm26848	145.976	161.436	123.497	128.039	82.0382	85.5364	59.4354	61.703	80.9456	65.2796	92.325	33.4533	115.483	95.4403	89.9325	121.284	362.851	140.499	90.3855	74.507	66.389
DATA	27662	169	110	mm|chr17:24301273-24301214	ref|NM_009729|ens|ENSMUST00000024932|ens|ENSMUST00000098862|ref|XM_001473491	0	NA	710	TAGTTGGTCTTGTAAATGTGCAGTGTCCTAGTGCCCATTGTCTGTCGCCCCCGCCTTGCC	24924	0	A_55_P1979053	Atp6v0c	NM_009729	ref|Mus musculus ATPase, H+ transporting, lysosomal V0 subunit C (Atp6v0c), mRNA [NM_009729]	ENSMUSG00000024121;ENSMUSG00000080242	protein_coding;pseudogene	-	8479.07	7005.37	6455.29	8260.25	12697.7	15105	8769.44	10613.6	11979.6	10831.4	10571	11804.6	7426.23	7426.23	10526.2	7569.47	9597.1	12145	8194.6	13333.8	12697.7
DATA	27667	169	115	mm|chrX:099334065-099334124	nap|NAP071796-1	0	NA	124	CCAAGAAGTGCTCAGAGAGGTGGGAGACCATGTCTGCTAAAGAAAAGGGGAAAATTTGAA	24934	0	A_55_P2003494	NAP071796-1	NAP071796-1	Unknown	ENSMUSG00000081969	pseudogene	Gm16471	2665.44	3416.81	1409.72	2185.98	2790.6	2743.45	2047.79	1907.43	1692.82	3265.51	2085.62	2207.49	3572.97	2600.18	4442.55	2524.73	3862.21	1546.51	1624.19	3474.44	2024.46
DATA	27704	169	152	mm|chr10:29418739-29418680	ref|NM_009076|gb|BC019763|ens|ENSMUST00000116168|ens|ENSMUST00000092620	0	NA	448	TCTTTGGCTAGAGAACTTTCTGAAACTATCAAGGAGATCCTGGGTACTGCACAGTCTGTG	24997	0	A_55_P1954907	Rpl12	NM_009076	ref|Mus musculus ribosomal protein L12 (Rpl12), mRNA [NM_009076]	ENSMUSG00000038900;ENSMUSG00000063328;ENSMUSG00000069682;ENSMUSG00000080054;ENSMUSG00000081703;ENSMUSG00000082769;ENSMUSG00000092358	protein_coding;pseudogene	-	4871.33	5252.31	5416.29	5036.68	4576.93	4472.44	6010.41	6202.54	3795.76	4165.83	5315.33	5850.2	4901.77	5829.06	4621.15	5053.07	4576.93	4725.93	5663.22	5091.16	4990.09
DATA	27729	170	13	mm|chr2:75503679-75503738	ref|NM_146130|ref|NM_053263|ref|NR_033513|gb|BC085474	0	NA	1438	AGTGTCAATTAGATGTACATTCCTGAGGTCTTTTATCTGCTGTAGCTTTGTCTTTTTCTT	24752	0	A_55_P2031501	Hnrnpa3	NM_146130	ref|Mus musculus heterogeneous nuclear ribonucleoprotein A3 (Hnrnpa3), transcript variant b, mRNA [NM_146130]	ENSMUSG00000059005;ENSMUSG00000069014;ENSMUSG00000081205;ENSMUSG00000092086	protein_coding;pseudogene	-	1404.69	1072.63	1287.78	1579.46	1655.87	2175.47	2175.47	2507.77	1528.81	918.311	2146.65	765.553	988.118	974.163	2635.01	835.659	1684.96	580.161	1072.63	1105.24	966.759
DATA	27758	170	42	mm|chr6:52995924-52995983	nap|NAP071167-1|nap|NAP062297-1|tc|TC1611769	0	NA	46	CGGCATCTGGGAACAAAAAGTTAGTCGCTAGTCTGTTTTGTGGGAAGGCAGAACATCTTT	24804	0	A_55_P2033404	NAP071167-1	NAP071167-1	tc|DCTN5_MOUSE (Q9QZB9) Dynactin subunit 5 (Dynactin subunit p25), partial (60%) [TC1611769]	ENSMUSG00000080759	pseudogene	Gm15573	514.292	133.421	318.979	101.771	146.284	118.247	230.755	226.724	84.42	155.537	87.448	67.8726	77.5512	132.559	88.4509	81.1119	110.906	509.05	94.3514	90.1346	457.891
DATA	27795	170	79	mm|chr19:4136154-4135997	ref|NM_144532|ens|ENSMUST00000025761|gb|AY039218|gb|BC029002	0	NA	799	AGAAATGGACCTCAATGGGGATGGCACCATAGACTTTGACGAGTTTGTAATGATGCTATC	24872	0	A_52_P625321	Cabp4	NM_144532	ref|Mus musculus calcium binding protein 4 (Cabp4), mRNA [NM_144532]	ENSMUSG00000024842;ENSMUSG00000081958;ENSMUSG00000097687	protein_coding;pseudogene	-	42.7897	62.6764	37.0874	20.2824	39.2102	25.558	26.8524	53.8085	43.1679	30.1065	95.4403	36.1978	0.01	32.4381	0.01	0.01	24.3758	29.0267	28.7684	31.5136	29.5967
DATA	27827	170	111	mm|chr10:82082933-82082874	ref|NM_001135567|ref|NM_001135568|ref|NM_001135569|gb|AK045413	0	NA	410	AGAACTCTAAATGGAGCTTTTGGGACTGAAAGAGAGACGCCACGAACCTCATGTTTCACA	24927	0	A_52_P598634	1190007I07Rik	NM_001135567	ref|Mus musculus RIKEN cDNA 1190007I07 gene (1190007I07Rik), transcript variant 1, mRNA [NM_001135567]	ENSMUSG00000097412	lincRNA	1810014B01Rik	667.388	1723.2	1065.51	884.409	1123.66	2530.7	1490.8	864.526	857.232	720.482	958.44	638.773	1636.93	638.773	512.275	794.363	762.026	616.776	1206.53	1065.51	1093.25
DATA	27837	170	121	mm|chr11:34695902-34695961	ref|XM_001472048|ref|XM_001473969	0	NA	208	TGTAAGAAGTTTCTTCAACGTGCAAATTGCCTGGTCTGTGGCTGTCAGTACAGCAGTAGA	24944	0	A_55_P2049913	Gm12711	XM_001472048	ref|PREDICTED: Mus musculus hypothetical protein LOC100038976 (LOC100038976), mRNA [XM_001472048]	ENSMUSG00000085090	lincRNA	Gm12711	106.859	136.562	113.077	91.7845	92.6485	95.6239	135.626	108.612	144.099	129.408	171.642	134.159	135.008	98.8074	97.3835	217.854	142.587	91.977	192.4	109.821	134.159
DATA	27848	170	132	mm|chr11:93999912-93999971		0	NA	0	TTCGTAGTGGGCGACGGGAGAGATGCTAATCACGTTGGATAGCTGGTCCCAGCTGAAGGT	24963	0	A_30_P01023053	chr11:93994795-94017045_F	chr11:93994795-94017045_F	lincRNA:chr11:93994795-94017045 forward strand	ENSMUSG00000086003	processed_transcript	B230206L02Rik	144.099	149.216	95.9736	158.627	166.795	157.622	113.077	261.699	142.587	170.672	79.5247	138.476	353.494	315.166	388.292	266.545	207.276	166.423	190.833	306.338	177.124
DATA	27887	171	7	mm|chr11:102026771-102026712	ref|NM_172947|gb|AK011126|gb|BC027784|gb|AK132889	0	NA	447	ACATTGTAGTCATGGAAGAAGTTGTTATTACACCCCCATATCAAGTGGAAAATTGTAAAG	25031	0	A_52_P407871	Lsm12	NM_172947	ref|Mus musculus LSM12 homolog (S. cerevisiae) (Lsm12), mRNA [NM_172947]	ENSMUSG00000020922;ENSMUSG00000089628	protein_coding;pseudogene	-	375.972	604.812	421.96	488.526	423.003	573.356	386.404	328.393	310.632	299.415	472.312	536.933	1876.12	219.64	215.149	762.026	398.46	717.451	1598.1	754.48	1195.66
DATA	27954	171	74	mm|chr3:104637024-104631466	ref|NM_009797|ens|ENSMUST00000094028|ref|XM_001476438|ref|XM_001477985	0	NA	703	AAGATTCAGGTTCATTATTATGAAGATGGCAATGTTCAGCTGGTTAGTCATAAAGATGTG	25154	0	A_66_P117495	Capza1	NM_009797	ref|Mus musculus capping protein (actin filament) muscle Z-line, alpha 1 (Capza1), mRNA [NM_009797]	ENSMUSG00000067017;ENSMUSG00000070372	protein_coding;pseudogene	-	1490.8	3076.73	1770.92	1788.41	1718.47	2146.65	1005.78	2339.39	5626.33	1260.44	1320.67	2320.96	4317.03	4725.93	1800.96	3159.6	4368.35	5535.67	3837.86	5642.08	6680
DATA	27965	171	85	mm|chr2:90270027-90269968	ref|NM_001135657|gb|D83203|ens|ENSMUST00000111495|ref|XM_001478719	0	NA	4086	CATTTGGTAGCCTTTCCAATCCCGCTTATTACATAATATGTTCATGTTCATGGCAAAAAA	25174	0	A_55_P1992104	Ptprj	NM_001135657	ref|Mus musculus protein tyrosine phosphatase, receptor type, J (Ptprj), transcript variant 2, mRNA [NM_001135657]	ENSMUSG00000025314;ENSMUSG00000080223	protein_coding;pseudogene	-	5.10243	8.58225	5.90047	7.233	3.07585	29.2959	3.10837	3.07331	14.1894	3.20347	12.5507	3.10687	6.96363	8.11561	6.73512	10.6084	9.24171	3.071	3.08809	3.13424	3.071
DATA	27981	171	101	mm|chr17:27878311-27878370		0	NA	0	ACTTTAAGAAAGCTCAGAGGTGAACTGGCCCAAGGCCCAGGGGCTGATGGGAGGTGGTTT	25205	0	A_30_P01026414	chr17:27877526-27878437_F	chr17:27877526-27878437_F	lincRNA:chr17:27877526-27878437 forward strand	ENSMUSG00000086485	lincRNA	Gm15458	70.1978	64.5857	77.1519	71.3466	46.1098	63.0657	65.8804	119.861	86.7363	121.284	86.0408	100.748	72.4528	79.9018	151.433	85.8143	47.9464	55.5813	73.6519	87.8635	79.1344
DATA	27991	171	111	mm|chr17:8490189-8490248	ref|NM_018819|ens|ENSMUST00000130559|ens|ENSMUST00000142594|ens|ENSMUST00000024637	0	NA	569	GCTGCCTTATCAATGCTAAACCTTATTTGTCTTCATCAAGAGTAGTTCAAAATATGCAAC	25224	0	A_55_P1962092	Brp44l	NM_018819	ref|Mus musculus brain protein 44-like (Brp44l), mRNA [NM_018819]	ENSMUSG00000023861;ENSMUSG00000091498	protein_coding;pseudogene	-	1054.81	3719.3	2091.31	2294.07	1915	2116.18	3972.4	4914.46	3246.88	2123.07	2872.97	1349.19	2001.46	1229.04	1636.93	2388.11	1428.03	1852.83	5466.69	4074.87	1899.34
DATA	28034	171	154	mm|chr5:134939201-134939260	ens|ENSMUST00000100649|ref|XM_001474089|ref|XM_001478800|ref|XM_001480098	0	NA	91	TAGTGGAATTTATGGATGACACCAGCCGCTCTATCATCCGAAATGTCAAAGGTCCCGTAA	25299	0	A_55_P2055881	ENSMUST00000100649	ENSMUST00000100649	ref|PREDICTED: Mus musculus similar to ribosomal protein S28 (LOC100039820), mRNA [XM_001474089]	ENSMUSG00000072576	pseudogene	Gm16020	12792.4	13786.6	14059.7	13500.2	12279.5	13163.1	16518.1	8884.7	8537.42	13676.2	20599.7	8739.39	13786.6	14667.7	10058.3	12628.7	7829.31	11215	10664	12958.6	10613.6
DATA	28047	172	3	mm|chr11:60374548-60374489	gb|BB710703|gb|C89021|nap|NAP111532-1|nap|NAP112168-1	0	NA	139	AGAAGGACAAGTAACAAGATGATCTGCTGCAAGTGCTACACATGCCTGCACCCTCGTGCA	25026	0	A_55_P2064150	BB710703	BB710703	gb|BB710703 RIKEN full-length enriched, 2 cells egg Mus musculus cDNA clone B020016J04 3', mRNA sequence [BB710703]	ENSMUSG00000084335;ENSMUSG00000095136;ENSMUSG00000095291;ENSMUSG00000095605;ENSMUSG00000095680;ENSMUSG00000096088;ENSMUSG00000096363;ENSMUSG00000096483;ENSMUSG00000096745	pseudogene	-	3076.73	5612.28	2516.67	3275.25	5229.54	5850.2	4512.44	3076.73	2750.54	3669.79	4422.92	2760.49	4890.48	3499.14	2588.09	3862.21	2821.37	2872.97	3549.25	3862.21	2774.6
DATA	28069	172	25	mm|chr1:134883577-134883518		0	NA	0	AGTTTTCACTTCCCTTTCAGTAAGAACGACCCCCTAAAAGAAAACAGGAGGAGATGCAGC	25067	0	A_30_P01032509	chr1:134883350-134883624_R	chr1:134883350-134883624_R	lincRNA:chr1:134883350-134883624 reverse strand	ENSMUSG00000081739	pseudogene	Mdm4-ps	307.361	415.119	283.836	190.504	460.347	369.351	148.325	217.854	149.216	243.471	272.872	211.807	480.797	387.179	515.928	281.912	434.367	179.843	99.0297	8502.32	2146.65
DATA	28073	172	29	mm|chr18:54078591-54078650	ref|NM_152809|ens|ENSMUST00000069597|ref|XM_001478561|ref|XM_001478539	0	NA	1310	ATTGATCCAGAGACAAAGAAACATATACCATACAGAGAACACAAAAGCCTTACCGGAACC	25074	0	A_52_P141112	Csnk1g3	NM_152809	ref|Mus musculus casein kinase 1, gamma 3 (Csnk1g3), mRNA [NM_152809]	ENSMUSG00000073563;ENSMUSG00000083798	protein_coding;pseudogene	-	723.051	582.714	2608.36	2310.42	1255.39	1841.95	1677.38	625.567	884.409	1117.75	1514.92	111.966	341.669	221.14	219.64	210.112	367.136	138.757	137.818	478.826	151.433
DATA	28100	172	56	mm|chrX:43809382-43809323	ref|NM_001085510|ens|ENSMUST00000078326|nap|NAP093367-001	0	NA	141	AATTAAGCAAAACTGGTGGAAACCCAGAGGCATCTACAACAGGGTTCGGAGAAGGTTCAA	25122	0	A_55_P1999154	Gm4987	NM_001085510	ref|Mus musculus predicted gene 4987 (Gm4987), mRNA [NM_001085510]	ENSMUSG00000063816	pseudogene	Gm4987	3972.4	5270.26	4231.32	3450.48	2168.74	2583.46	4928.84	4217.5	9106.82	2913.45	3275.25	3987.95	5939.39	4871.33	255.058	3170.94	3883.02	3736.64	4442.55	3649.24	6635.55
DATA	28164	172	120	mm|chr11:52292284-52292225	ref|XM_991730|ref|XM_001475426|gb|AK006305|riken|1700024J04	0	NA	1190	AAACTATAAACTTAGATCTTCAGGTAGTCCGGAAAGAAAGAAAAAGAGACCCAGTGAAGC	25241	0	A_52_P195706	Gm12209	XM_991730	ref|PREDICTED: Mus musculus hypothetical LOC667659 (LOC667659), mRNA [XM_991730]	ENSMUSG00000081297	pseudogene	Gm12209	5.50125	6.1131	13.2447	7.09347	3.59564	3.50204	3.59221	3.49356	11.1301	17.947	22.3468	3.85014	9.25626	9.70044	6.76411	0.01	19.0929	0.01	3.73482	0.01	3.49903
DATA	28193	172	149	mm|chr12:110968992-110969051	ref|XM_001475122|ref|XM_001476820	0	NA	1712	CCCGATGGGGCTTCCCGTCCTGCTGTTCGGCTCTGGAAGAGACTTGATTCCTTTTCTTTT	25291	0	A_55_P2048867	Gm2922	XM_001475122	ref|PREDICTED: Mus musculus hypothetical protein LOC100040715 (LOC100040715), mRNA [XM_001475122]	ENSMUSG00000097391	lincRNA	Mirg	349.366	281.912	258.227	236.601	238.487	287.855	297.691	580.161	368.209	901.754	130.054	1065.51	259.833	239.423	628.404	1132.51	493.926	246.241	310.632	540.627	635.525
DATA	28236	173	28	mm|chr6:95424771-95424712	ref|NM_011507|ens|ENSMUST00000079847|gb|AF171077|gb|AK167339	0	NA	1635	TGTGCATACATACAGTATTTAAAGCCAGATCTAGGTTCATTCACAAGGGCATTTATTCTA	25369	0	A_52_P58181	Suclg2	NM_011507	ref|Mus musculus succinate-Coenzyme A ligase, GDP-forming, beta subunit (Suclg2), nuclear gene encoding mitochondrial protein, mRNA [NM_011507]	ENSMUSG00000061838;ENSMUSG00000085711	protein_coding;pseudogene	-	515.928	1443.17	894.216	748.217	964.157	383.182	853.794	2168.74	876.403	185.403	358.068	60.7821	192.749	240.963	91.2256	153.062	205.925	478.826	460.347	180.757	1518.51
DATA	28283	173	75	mm|chr15:75811256-75811197	ref|NM_001163518|ref|NM_146059|ens|ENSMUST00000056439|gb|AK019123	0	NA	1459	CAGTTGGAGGAGGCAGAAAACGCTGAAGACGACACAGAAACTGTCTTGGAGCAAGCCTGA	25444	0	A_55_P2180909	2410075B13Rik	NM_001163518	ref|Mus musculus RIKEN cDNA 2410075B13 gene (2410075B13Rik), transcript variant 2, mRNA [NM_001163518]	ENSMUSG00000044095;ENSMUSG00000098176	protein_coding;pseudogene	-	81.6636	69.7289	50.3944	67.4172	92.4893	117.905	62.0477	37.6559	43.4544	90.9394	79.9018	88.261	127.51	69.1604	52.2483	75.8702	100.25	76.6133	69.0781	72.9674	0.01
DATA	28294	173	86	mm|chr5:121273890-121273949	ref|NM_001083925|ref|NR_003507|ens|ENSMUST00000111852|ens|ENSMUST00000086377	0	NA	1554	CAGAAGGAGAATATTATGGTTTGTATATGGTTGGCCCAGGGAATGGCACTGTTAGGAGGT	25462	0	A_55_P1959064	Oas1b	NM_001083925	ref|Mus musculus 2'-5' oligoadenylate synthetase 1B (Oas1b), mRNA [NM_001083925]	ENSMUSG00000029605	polymorphic_pseudogene	Oas1b	3103.1	3549.25	3795.76	3873.82	3265.51	3817.85	4663.46	5552.32	6115.89	4395.33	10403.7	2430.46	2899.22	3076.73	5114.03	2617.02	4943.67	5053.07	2600.18	2091.31	1746.4
DATA	28349	173	141	mm|chr4:33364875-33364816		0	NA	0	TTCAGAATGTAAAGAAAAACTTCTCTCTAATAAAGACTAGCCATTGCACTGGCTCCTCCC	25561	0	A_30_P01025225	chr4:33364774-33364898_R	chr4:33364774-33364898_R	lincRNA:chr4:33364774-33364898 reverse strand	ENSMUSG00000095454	pseudogene	Gm11273	14905.9	17116.5	11066.1	10664	31200.3	27636.5	24693.9	12697.7	11335.7	15462.6	19062.6	10526.2	14147.6	9198.14	9762	11335.7	13987.5	11013.5	9435.88	16042	9054.74
DATA	28356	173	148	mm|chr1:138571774-138571833		0	NA	0	AAGTGCTGAGTCACCTCGTCCTCTCAGGGTCAGACACTTTCACGCAGGAAACGTCCTGCA	25574	0	A_30_P01019634	chr1:138567345-138578139_F	chr1:138567345-138578139_F	lincRNA:chr1:138567345-138578139 forward strand	ENSMUSG00000097113	lincRNA	Gm19705	45.2629	45.7833	65.8804	82.3997	63.3114	51.3331	242.753	56.1832	27.4192	102.228	83.7125	75.6957	25.558	43.1679	42.4988	32.4381	21.8255	0.01	30.1065	0.01	53.8085
DATA	28397	174	25	mm|chr2:172335134-172335075	ref|NM_009093|ens|ENSMUST00000080166|ens|ENSMUST00000037023|ref|XM_001474940	0	NA	185	TCTTGCCGTGTCTGCTCCAACCGCCATGGTCTGATCCGCAAATACAGGCTGAACATGTGC	25365	0	A_55_P2154240	Rps29	NM_009093	ref|Mus musculus ribosomal protein S29 (Rps29), mRNA [NM_009093]	ENSMUSG00000059064	pseudogene	Gm10059	12628.7	13230.6	10831.4	14409.1	17116.5	19062.6	18505.9	9762	7209.19	13500.2	16644.2	7618.25	11013.5	9106.82	8537.42	8920.1	10613.6	8845.33	8739.39	12145	6483.13
DATA	28459	174	87	mm|chr18:32518779-32518720	gb|AK043919|riken|A830052D11|nap|NAP082681-1|tc|TC1612751	0	NA	1062	TTTCTGTCTGAGCCTACTGTGGGGAAAGACTGTTGCTTGGCCTTTGTAAGTAAAGAGCTT	25464	0	A_55_P2412319	A830052D11Rik	AK043919	gb|Mus musculus 10 days neonate cortex cDNA, RIKEN full-length enriched library, clone:A830052D11 product:unclassifiable, full insert sequence. [AK043919]	ENSMUSG00000097413	lincRNA	A830052D11Rik	95.9736	67.1999	85.6588	228.318	43.084	69.3716	67.8726	115.962	63.776	70.3402	15.6747	39.4009	74.507	955.473	92.4893	187.694	73.8539	34.8955	22.9044	236.073	0.01
DATA	28556	175	20	mm|chr5:74490275-74490334	ref|NR_015531|gb|AK172090|gb|AK012278|ens|ENSMUST00000066220	0	NA	949	GCTAGCAATTGAGGTGTGTTAACCTGTATATTGTTGCCTATGAGTAATTTTCCATAATCT	25639	0	A_55_P2095118	2700023E23Rik	NR_015531	ref|Mus musculus RIKEN cDNA 2700023E23 gene (2700023E23Rik), non-coding RNA [NR_015531]	ENSMUSG00000053656	processed_transcript	Dancr	100.98	89.4906	73.1526	80.9456	54.0249	84.7443	76.4669	62.5493	68.8264	56.8362	60.5548	0.01	47.5199	29.429	30.4601	56.0541	136.252	103.56	51.7385	36.8729	0.01
DATA	28613	175	77	mm|chrX:138304129-138304070	ref|XM_001472085|ref|XM_908033|nap|NAP097565-001	0	NA	919	TCAGGGTCGGCTTGTGAAAAGCTGTTAAAACAACATCCTTAATGTGAAATGTCAACTCTC	25737	0	A_55_P2028496	Hmgn2l6	XM_001472085	ref|PREDICTED: Mus musculus similar to high mobility group nucleosomal binding domain 2, transcript variant 1 (LOC633596), mRNA [XM_001472085]	ENSMUSG00000003038;ENSMUSG00000070713;ENSMUSG00000094627	protein_coding;pseudogene	-	2482.94	1630.4	1314.15	2972.13	1114.58	1382.72	2350.52	2676.73	2946.38	1805.35	1169.9	196.096	906.695	847.172	971.051	308.514	2058.52	1419.52	1292.27	360.188	881.695
DATA	28616	175	80	mm|chr2:25992403-25992344	gb|AK082757|ref|XM_358556|ref|XM_913936|gb|AK077073	0	NA	1420	AGTGTCCTGAGTGCCTGTTAAATTCTTTATGAGAGGAATCACCTGCATTAAACCTATTTT	25743	0	A_66_P139493	C330006A16Rik	AK082757	gb|Mus musculus ES cells cDNA, RIKEN full-length enriched library, clone:C330006A16 product:unclassifiable, full insert sequence. [AK082757]	ENSMUSG00000087679	lincRNA	C330006A16Rik	420.575	464.613	410.09	421.96	799.378	651.205	584.338	300.597	243.471	403.864	411.758	98.8074	250.419	186.518	110.272	205.925	203.312	100.98	193.848	208.352	109.021
DATA	28667	175	131	mm|chrX:151938830-151938771	nap|NAP061265-1|nap|NAP115275-1|nap|NAP113303-1	0	NA	376	TGAAAATTCCCAAACACCTGACTGACACTTACTTCAAGAAGAAGCAGCTGTGCAAGCCCA	25830	0	A_55_P1955346	NAP061265-1	NAP061265-1	Unknown	ENSMUSG00000083362	pseudogene	Gm8606	4527.49	3200.4	5872.2	5788.35	4593.35	3901.68	5535.67	5747.31	7527.1	3345.25	6202.54	3089.53	3287.38	6115.89	3795.76	4767.3	5061.82	5599.37	8769.44	9597.1	5909.31
DATA	28670	175	134	mm|chr12:92164032-92163973	gb|AK132687|ref|XM_488646|ref|XM_920551|gb|AK019736	0	NA	67	CCAGTGTGACTACAGACCATGGACACCTTCATGGCCCTCAGTGGCAGTACAGGTCATGGA	25835	0	A_66_P128923	4930544I03Rik	AK132687	gb|Mus musculus adult male testis cDNA, RIKEN full-length enriched library, clone:4921527P20 product:unclassifiable, full insert sequence. [AK132687]	ENSMUSG00000097071	lincRNA	4930544I03Rik	93.7734	115.962	171.103	121.599	111.174	83.7125	100.748	95.2139	193.848	149.216	216.461	97.9027	110.906	122.865	154.828	171.103	135.626	107.052	259.209	80.0565	178.92
DATA	28702	176	2	mm|chr6:6771456-6771400	ref|NR_015388|gb|AK032537|gb|AK044034|riken|A830082H07	0	NA	3336	AAAGCTCCGAGTATCTAAATAGTAGCCCTGTGAAAGGTAAATTTATGAATGGTCTGGAGC	25607	0	A_52_P112463	Dlx6os1	NR_015388	ref|Mus musculus Dlx6 opposite strand transcript 1 (Dlx6os1), non-coding RNA [NR_015388]	ENSMUSG00000090063	antisense	Dlx6os1	4.35659	3.73759	6.58398	5.43116	63.4285	57.5736	54.7188	77.706	56.5505	53.8829	23.3726	24.3459	4.65836	8.72158	57.5736	8.76516	42.5554	41.0491	34.502	0.01	85.8143
DATA	28827	176	127	mm|chr6:124980965-124981024	ref|NM_175557|gb|AK172476|gb|AK086185|gb|AK081740	0	NA	1000	CAGGGGCCAAGCCCTATAGTTGTAACTTCTGTGAGAAATCCTTCCGCCAGCTCTCACATC	25824	0	A_55_P2172345	Zfp384	NM_175557	ref|Mus musculus zinc finger protein 384 (Zfp384), mRNA [NM_175557]	ENSMUSG00000038346;ENSMUSG00000083767	protein_coding;pseudogene	-	149.216	176.766	130.98	307.361	257.372	255.058	214.487	253.984	185.403	205.925	91.7845	835.659	221.14	644.621	165.946	178.186	221.14	85.6588	225.888	403.864	154.136
DATA	28867	177	3	mm|chr2:170779725-170779666		0	NA	0	TTTCTAAGACTTACAGCTACCTGACCCCAGACCTCTGGAAAGAGACTGTCCTCACCAGGA	25889	0	A_55_P2184478	A_55_P2184478	A_55_P2184478	Unknown	ENSMUSG00000080955	pseudogene	Gm14263	17531.8	24693.9	18376.6	24949.4	15854.9	18230.4	24487.2	22475.6	20077.4	17375.9	9994.92	18505.9	13020.1	15752.1	11215	16899.4	10934.8	13905.2	22475.6	10874.3	19582.3
DATA	28997	177	133	mm|chr11:033338823-033338882		0	NA	0	TTGCAAAGAAACTAGGAGAGATATGCAGCACATGACAAACAGCCCTATGAGAAGAAGGCT	26119	0	A_66_P102163	A_66_P102163	A_66_P102163	Unknown	ENSMUSG00000083471	pseudogene	Gm12118	519.132	501.335	493.926	630.66	346.575	694.981	496.596	473.234	514.292	463.496	465.955	912.393	0.01	683.892	2475.27	0.01	556.524	485.097	575.22	568.342	529.516
DATA	29002	177	138	mm|chr10:93871664-93871723		0	NA	0	AGCCACACACAACACGCATATTCATTACAGGATCATTATAGGCAAAGCCAGGAAATAGAG	26129	0	A_30_P01017444	chr10:93871635-93873477_F	chr10:93871635-93873477_F	lincRNA:chr10:93871635-93873477 forward strand	ENSMUSG00000085409	sense_intronic	Gm16155	340.584	332.045	295.323	304.407	198.895	221.689	540.627	728.351	435.772	736.362	388.292	558.249	310.632	291.35	393.666	336.847	213.053	215.149	562.787	635.525	623.042
DATA	29086	178	58	mm|chr10:26393550-26393492	ref|NR_033633|ens|ENSMUST00000107041|ref|XM_983502|ref|XM_001481097	0	NA	907	AACTCCCACTCTTCCATCTTTGATGCTGGGGCTGGCATTGCTCTCAATGACAATTTTGTC	25991	0	A_55_P2007768	Gm8709	NR_033633	ref|Mus musculus predicted gene 8709 (Gm8709), non-coding RNA [NR_033633]	ENSMUSG00000083391	pseudogene	Gm14148	27636.5	35601	24253.6	27266.8	31957.9	35209	38733.6	34877.4	37805.1	37220.1	30815.9	48176.7	40712.1	41840.7	11066.1	41840.7	39990.2	49092.1	46216.2	46771.3	48176.7
DATA	29091	178	63	mm|chr13:21388218-21388159	ref|XM_890317|ref|XM_905894|nap|NAP025460-001|tc|NP1261213	0	NA	369	AAGGTTCAAACCAAGGCAGAGGCCAAAACTCCAGCTAAGGCCCAGGCTTCAGCTTCACCC	26000	0	A_55_P2176292	Gm11270	XM_890317	ref|PREDICTED: Mus musculus similar to 60S ribosomal protein L29 (P23) (LOC625752), mRNA [XM_890317]	ENSMUSG00000084414	pseudogene	Gm11270	4031.14	5512.96	5599.37	6507.27	8302.38	7235.67	8335.9	4495.66	5450.61	6064.78	4472.44	4781.2	7005.37	3972.4	9567.28	5091.16	5626.33	4914.46	5136.82	5829.06	4461.08
DATA	29126	178	98	mm|chr2:33668614-33668673		0	NA	0	TGTTTTGACACACTTTCCAAATTCACGGGTGCTGGATGACATATTCACAACACTGGTGCC	26061	0	A_30_P01019153	NRON	NRON	lincRNA:chr2:33661335-33669111 forward strand	ENSMUSG00000086484;ENSMUSG00000089596	antisense;misc_RNA	-	257.372	167.227	237.448	266.545	157.27	233.624	187.694	234.917	153.462	200.997	128.367	154.461	196.096	203.867	247.724	260.604	223.48	180.757	198.403	203.312	87.448
DATA	29147	178	119	mm|chr15:78996550-78996609		0	NA	0	CCTGCAGCGGTCTCCAACTGCTGTCTGCCCGCTGCCCGCCTGCCTGGCATCTCTCTCCCG	26098	0	A_30_P01023425	chr15:78996470-79046809_F	chr15:78996470-79046809_F	lincRNA:chr15:78996470-79046809 forward strand	ENSMUSG00000075555	antisense	Gm10863	3486.54	3572.97	2849.5	2997.08	7028.11	6087.98	3795.76	4847	4538.19	5430.23	5151.51	5612.28	3702.89	3287.38	5872.2	5466.69	5351.5	5287.56	2885.72	4404.42	3374.6
DATA	29245	179	53	mm|chr8:124105931-124105990	nap|NAP114803-1	0	NA	279	GCCTGAACTTCATTGAGGAAAATGAAGTTCTAGTTGCTGGATTTGGTTGAAAAGATCATG	26265	0	A_55_P2033461	NAP114803-1	NAP114803-1	Unknown	ENSMUSG00000097987	pseudogene	Gm17786	1206.53	1179.59	851.17	1318.19	1433.04	1415.19	1245.58	675.046	517.619	912.393	964.157	717.451	1396.47	1183.84	958.44	1192.65	794.363	654.516	627.026	906.695	476.459
DATA	29263	179	71	mm|chrX:154687171-154687230	nap|NAP094721-001|nap|NAP112575-1|nap|NAP114437-1|nap|NAP114307-1	0	NA	463	GATATTGAACTTGTTTCAAATTCAGCTGCCCTGATTCAGCAAGCCACAACACTTAAAAAC	26297	0	A_55_P2022116	NAP094721-001	NAP094721-001	Unknown	ENSMUSG00000081797	pseudogene	Gm8662	9156.6	8638.53	7439.06	9435.88	9994.92	12145	28909.7	14059.7	10403.7	11335.7	13905.2	11066.1	8335.9	9679.09	5485.01	6818.25	9017.82	9435.88	11013.5	12279.5	11896.7
DATA	29266	179	74	mm|chr13:98530117-98530176		0	NA	0	CCCTGCGGCCAGTGGTCTTGGTGTGCTGACCGCGGACACGAAGGCCCCAAAAGTGGTGCA	26303	0	A_30_P01022039	chr13:98528250-98551125_F	chr13:98528250-98551125_F	lincRNA:chr13:98528250-98551125 forward strand	ENSMUSG00000097346	lincRNA	Gm26619	12279.5	12792.4	12145	17242.1	23302.8	24487.2	27937.5	10310.9	8813.24	12183.7	13587.3	9646.61	11979.6	10339.3	11268	9807.43	14590.5	11896.7	10831.4	12900.5	7028.11
DATA	29344	179	152	mm|chr6:52199709-52199768	ref|NR_015348|gb|U20366|gb|AK133929|gb|U20367	0	NA	1779	AGGGAGAGAGATTCAGGCACCTTGCGCTGGCTGCACTCTCCTTCTGAGATAGAATACCAG	26434	0	A_55_P2041700	Hoxa11as	NR_015348	ref|Mus musculus HOXA11 antisense RNA (non-protein coding) (Hoxa11as), non-coding RNA [NR_015348]	ENSMUSG00000086427	processed_transcript	Hoxa11os	391.163	364.01	144.578	153.462	252.173	419.681	287.029	91.7845	138.476	264.173	140.89	392.288	452.276	354.186	0.01	604.812	517.619	494.877	413.219	1121.07	231.766
DATA	29394	180	38	mm|chr4:146902141-146902082	ref|XM_620142	0	NA	142	AGCACAACAAGAAAGGCCTGAAGAAGATGCAGGCCAACAATGCAAAGGCAGTAAATATGC	26240	0	A_55_P1970771	Gm13141	XM_620142	ref|PREDICTED: Mus musculus similar to ribosomal protein (LOC545718), mRNA [XM_620142]	ENSMUSG00000082599	pseudogene	Gm13141	2553.72	2676.73	3892.85	6818.25	5374.87	3892.85	4593.35	2872.97	4352.07	4653.53	3694.13	2085.62	3265.51	2564.52	4291.58	2396.29	4638.07	2350.52	4817.75	4255.53	4074.87
DATA	29400	180	44	mm|chrX:099334419-099334478		0	NA	0	AGGATATTGCTGCCTACAGAGCTAAGGGAAAACAAGATGCAGTGAAAAGGGGGTAGTCAA	26251	0	A_55_P2003492	A_55_P2003492	A_55_P2003492	Unknown	ENSMUSG00000081969	pseudogene	Gm16471	4754.03	3901.68	3901.68	3345.25	4074.87	6798.73	3522.81	5642.08	4090.56	3584.16	6635.55	6259.45	4562.94	5626.33	17728.1	3892.85	6333.78	4767.3	4480.51	4943.67	4805.11
DATA	29555	181	35	mm|chr7:28641733-28641792	ref|NM_011762|ens|ENSMUST00000108332|gb|L16904|nap|NAP092964-001	0	NA	3735	CTCACTGGGTGTATCAACACCTCAGGGCCCACACAAAATAAACTTGGTGGTATTTTTGTG	26518	0	A_55_P2159869	Zfp59	NM_011762	ref|Mus musculus zinc finger protein 59 (Zfp59), mRNA [NM_011762]	ENSMUSG00000058661	pseudogene	Gm7452	48.4092	63.0657	68.3186	79.9018	66.0199	76.6133	56.0541	63.8588	37.8282	75.1348	39.7586	0.01	67.4172	55.4189	45.2629	61.9101	68.0345	24.5659	53.2245	50.6862	64.7155
DATA	29600	181	80	mm|chr15:60660127-60660186	ref|NR_030696|gb|AK046554|gb|AK036813|riken|B430006P10	0	NA	2301	TCATTCAACCACAGTAACCCAAATTTCATATTCTCTGCACCTGCTCTAAGAAGAAAGAAA	26596	0	A_66_P137084	9930014A18Rik	NR_030696	ref|Mus musculus RIKEN cDNA 9930014A18 gene (9930014A18Rik), non-coding RNA [NR_030696]	ENSMUSG00000097493	lincRNA	9930014A18Rik	53.5898	54.2447	58.7534	58.8333	67.7596	74.0737	64.4938	55.5108	34.7916	79.9018	109.236	45.5157	33.1356	69.8431	51.9214	48.3034	63.776	58.3753	20.3792	62.7911	40.049
DATA	29626	181	106	mm|chr18:75162869-75162928	ref|XM_001478911|ref|XM_985121|ref|XM_989285|nap|NAP102896-1	0	NA	551	AAACAAAAACTCATGGCCAGGGAATAAATTCAGCATAAAATAAAGGCAGATAAAGTTTAA	26643	0	A_55_P2044843	Gm10294	XM_001478911	ref|PREDICTED: Mus musculus similar to Rpl17 protein (LOC100042880), mRNA [XM_001478911]	ENSMUSG00000062328;ENSMUSG00000081855	protein_coding;pseudogene	-	2743.45	2564.52	2856.07	3120.85	3927.46	3702.89	3433.66	2024.46	2482.94	3385.28	4147.51	2213.02	3332.66	2997.08	3572.97	3040.6	2407.45	2156.29	2530.7	2958.19	1924.97
DATA	29638	181	118	mm|chrX:107106182-107106241	nap|NAP000479-001	0	NA	583	CATTGTTGACATTTCTTGCAGTTCCTGATCTGCCATCCTTGACATGTGGTTACTTACATA	26665	0	A_66_P116360	NAP000479-001	NAP000479-001	Unknown	ENSMUSG00000083928	pseudogene	Gm4991	407.281	912.393	1179.59	312.111	349.366	391.163	315.827	178.92	831.076	267.162	206.876	239.423	283.836	314.175	465.955	407.281	535.338	2161.14	131.356	389.767	345.441
DATA	29670	181	150	mm|chr6:148952750-148952809	nap|NAP113557-1|nap|NAP114376-1	0	NA	282	GCTTTGAAACGCAAGGCCAGGCGGAAGGTCAAGGTCAAGTTTGAGGAGAGATACAAGACA	26723	0	A_55_P2089507	NAP113557-1	NAP113557-1	Unknown	ENSMUSG00000082633	pseudogene	Gm15779	6875.5	6171.38	5552.32	6300.1	9435.88	10874.3	8959.43	5535.67	5872.2	6942.54	8845.33	6394.9	7874.27	5663.22	7592.36	6556.97	8232.11	5501.93	5524.88	9567.28	5053.07
DATA	29706	182	22	mm|chr2:9836211-9836270	gb|AK085384|ens|ENSMUST00000100421|gb|AK143820|gb|AW539625	0	NA	1928	TCCCCCACCCTTTGTCTCCTCCAAAAAGCACTAATGGGTATACTTGTGCATGTGAAAATA	26496	0	A_66_P128839	Gm13262	AK085384	gb|Mus musculus 0 day neonate kidney cDNA, RIKEN full-length enriched library, clone:D630019C10 product:unclassifiable, full insert sequence. [AK085384]	ENSMUSG00000075534	antisense	Gm13262	125.454	168.482	123.088	138.098	117.905	168.482	153.062	92.1605	147.349	75.9825	353.494	91.403	163.553	103.335	121.844	87.6674	107.226	77.1519	64.8253	129.143	55.6639
DATA	29728	182	44	mm|chr11:20346618-20346677	ref|XM_980426|ref|XM_001476297|nap|NAP094197-001	0	NA	269	TATTAAGTTGCAGGAAGGAGAGAGAGAGAGGAGAGATAATTACGTTCCTGAGGTCTCAGC	26535	0	A_55_P1974114	Gm12034	XM_980426	ref|PREDICTED: Mus musculus similar to ribosomal protein S17 (LOC382492), mRNA [XM_980426]	ENSMUSG00000083878	pseudogene	Gm12034	4317.03	4404.42	5829.06	4767.3	5762.26	4512.44	6087.98	5626.33	4385.75	5712.68	5416.29	7235.67	6855.32	8119.97	8051.07	13072	6236.98	7472.34	7498.93	5240.8	5686.58
DATA	29766	182	82	mm|chr15:75685590-75685531	nap|NAP026415-1|nap|NAP111664-1	0	NA	651	GAGCTGAACAGGAAGCTCACTGGCATGACCTTCCCTGTTTCTACCCCCAATGTGTCCATC	26601	0	A_66_P136364	NAP026415-1	NAP026415-1	Unknown	ENSMUSG00000098203	pseudogene	Gm9568	14820.9	21436	11215	15325.4	18376.6	22032.2	10613.6	14512.2	19062.6	12336.7	13676.2	25259.9	0.01	28111.7	24949.4	33347	27636.5	26977.4	20834.1	29245.9	30457
DATA	29772	182	88	mm|chr3:37858752-37858693	nap|NAP061605-1|tc|TC1775498	0	NA	252	ATTAATGTGCAGATTGAGCACATCAAACACTCAAAGAGCAGAGACAGCTTCCTGAAGCGG	26610	0	A_55_P2018211	NAP061605-1	NAP061605-1	tc|Q6IAX2_HUMAN (Q6IAX2) RPL21 protein (Ribosomal protein L21), partial (78%) [TC1775498]	ENSMUSG00000087457	pseudogene	Gm7799	3766.52	4754.03	4593.35	6855.32	3216.7	2651.94	3287.38	4101.05	1907.43	2530.7	2651.94	4021.88	2821.37	3433.66	2345.62	2635.01	1866.23	3149.01	2849.5	1788.41	2516.67
DATA	29813	182	129	mm|chr15:88613359-88613418	ref|NM_181412|ref|NR_033593|ens|ENSMUST00000086336|ens|ENSMUST00000041297	0	NA	3786	GCACCGATAAAGAGAGATCAGAGAGAGAAGCTACCTGAAGACATGGTGCTTGCGTATTTG	26684	0	A_66_P127464	Zbed4	NM_181412	ref|Mus musculus zinc finger, BED domain containing 4 (Zbed4), mRNA [NM_181412]	ENSMUSG00000034333;ENSMUSG00000080078	protein_coding;pseudogene	-	31.4023	56.6383	35.1012	84.0231	31.0251	25.7531	36.8065	28.9847	42.2886	43.8157	38.9013	89.9325	53.8829	23.6656	32.0482	35.3758	59.9037	99.2653	41.3714	0.01	49.2564
DATA	29820	182	136	mm|chr11:95020238-95020297	gb|AK139229|riken|A730075M18	0	NA	1493	AAGACAAAGTCTTACTGTGTAACTCTGACTGTCCTTGAACTTACTCTGCATGCCAGGCTG	26698	0	A_55_P2240161	A730090H04Rik	AK139229	gb|Mus musculus 7 days neonate cerebellum cDNA, RIKEN full-length enriched library, clone:A730075M18 product:unclassifiable, full insert sequence. [AK139229]	ENSMUSG00000086552	antisense	A730090H04Rik	78.7992	150.926	95.2139	73.943	87.448	83.536	174.131	64.4938	94.9776	119.645	158.627	222.711	151.433	202.646	75.6957	110.272	153.062	100.435	138.098	44.2152	158.931
DATA	29883	183	35	mm|chr8:19791989-19792048	ref|XM_001476645	0	NA	8216	TGAAATGACAATCAGACACACGCAAGAGAGGTGTTGAATCTGAATGTAATGTTCTGGTTG	26813	0	A_55_P2073905	Gm10060	XM_001476645	ref|PREDICTED: Mus musculus similar to p47 protein (LOC100041567), mRNA [XM_001476645]	ENSMUSG00000097230	lincRNA	Gm26853	691.807	201.457	399.975	130.054	1039.83	494.877	627.026	159.919	683.892	163.121	2161.14	47.9464	323.067	178.92	215.824	148.325	426.299	500.073	177.593	434.367	130.372
DATA	29930	183	82	mm|chr3:88629840-88629898	ref|NR_028359|gb|AY040842|gb|AK017936|gb|BC040255	0	NA	6379	TGAGTGGTGTGTAGTGCTTATAGCTCTATTCTAGTGCTACCAATATATTGCTGCAAAACT	26898	0	A_51_P443443	5830417I10Rik	NR_028359	ref|Mus musculus RIKEN cDNA 5830417I10 gene (5830417I10Rik), non-coding RNA [NR_028359]	ENSMUSG00000078684	pseudogene	5830417I10Rik	61460.2	6064.78	61460.2	7903.08	43153.2	7592.36	13905.2	28489.6	59369.3	58137.8	9679.09	31200.3	34356.7	5466.69	24487.2	8260.25	56731.2	18505.9	26381.6	7991.34	13230.6
DATA	30004	183	156	mm|chr19:5798620-5798561		0	NA	0	GGCTTTTGCATCGTAAACTTCAACACAAAAGCCTACATGATTAATGCCTACTTTAATTAC	27028	0	A_30_P01019829	chr19:5798135-5800557_R	chr19:5798135-5800557_R	lincRNA:chr19:5798135-5800557 reverse strand	ENSMUSG00000092341	lincRNA	Malat1	2821.37	2451.81	4051.92	2195.49	2320.96	2524.73	2108.83	2625.63	2396.29	2138.47	2643.98	884.409	2369.2	2195.49	1758.15	2830.61	2430.46	2732.21	974.163	1736.98	1692.82
DATA	30009	183	161	mm|chr13:34046609-34046668		0	NA	0	TACACAAGAATCTGCATACTTCAGCATGTGGCCTGGGACTTCAGATCCATGTCTACAACA	27037	0	A_30_P01027959	chr13:34027900-34052050_F	chr13:34027900-34052050_F	lincRNA:chr13:34027900-34052050 forward strand	ENSMUSG00000085457	antisense	1110046J04Rik	262.279	265.937	425.154	298.728	540.627	318.142	217.854	240.963	248.81	323.067	212.52	1591.39	318.142	309.489	315.827	299.415	329.466	328.393	392.288	269.669	291.35
DATA	30045	184	33	mm|chr7:149856156-149856215	ref|NR_002855|gb|AB030734|nap|NAP115520-1|nap|NAP115523-1	0	NA	4672	CTGACACCCTGGAATGTCTGTGGGCGTGGCACAGGTAAAAAGGGGCGTGGCTTATGCAAA	26811	0	A_66_P116635	Igf2as	NR_002855	ref|Mus musculus insulin-like growth factor 2, antisense (Igf2as), antisense RNA [NR_002855]	ENSMUSG00000086266	antisense	Igf2os	423.003	459.166	440.239	468.186	691.807	723.051	344.182	223.48	505.057	623.042	955.473	659.045	745.11	675.046	2790.6	1314.15	860.608	587.421	501.335	591.251	318.142
DATA	30110	184	98	mm|chr17:7032277-7032218		0	NA	0	TCTGATTGGCCATCCATGGTGACGACACGCCTGGACGCCGAAAGGTGGAGGAGAGACTGG	26929	0	A_30_P01031701	chr17:7025616-7033491_R	chr17:7025616-7033491_R	lincRNA:chr17:7025616-7033491 reverse strand	ENSMUSG00000097103	lincRNA	Gm2885	116.602	172.538	152.729	196.096	218.952	225.191	130.054	312.111	280.261	308.514	136.854	448.491	226.724	202.174	1314.15	297.691	173.471	218.952	224.635	287.029	351.993
DATA	30145	184	133	mm|chr3:93097529-93097588	ref|XM_485270|ref|XM_001481265|gb|J03458|gb|AK076261	0	NA	11023	CTTCAGCAATCAGTGCAATCACATTGGACATACCAAATTCAACACAGTAAACTGTATAAT	26988	0	A_55_P2170289	Flg	XM_485270	ref|PREDICTED: Mus musculus filaggrin (Flg), mRNA [XM_485270]	ENSMUSG00000081977	processed_transcript	Flg	7.86518	7.46236	8.6956	7.72144	4.62588	10.1467	4.62588	5.01226	4.80561	3.50204	3.73759	5.6284	6.07981	5.56892	7.42993	3.4654	1155.52	3.80546	0.01	4.60775	0.01
DATA	30157	184	145	mm|chr19:4131493-4131552	ref|NM_001078649|ref|NM_025889|gb|AK129014|gb|AK008515	0	NA	702	TCCACGTGTCCACAGGGTATTCCTCCAACCTACACCTGGTTCTGTTCCTTTCACCTGGAA	27009	0	A_52_P480064	Tmem134	NM_001078649	ref|Mus musculus transmembrane protein 134 (Tmem134), transcript variant 1, mRNA [NM_001078649]	ENSMUSG00000024845;ENSMUSG00000097394	processed_transcript;protein_coding	-	1677.38	3138.45	2379.53	1776.27	3753.05	2872.97	1470.94	1794.6	2350.52	2516.67	1165.23	6036.35	4871.33	1758.15	2175.47	5287.56	2676.73	3499.14	2665.44	2936.46	2303.36
DATA	30225	185	49	mm|chr11:89996670-89996611	ref|XM_001476605|gb|AK085785|riken|D830009C02|nap|NAP086901-1	0	NA	1190	CAAAAGCCACTTTAAACGACTGATGATCATTTTTATTGCACCGCCCATTGCTCTTGAAAG	27130	0	A_52_P151227	LOC100046158	XM_001476605	ref|PREDICTED: Mus musculus hypothetical protein LOC100046158 (LOC100046158), mRNA [XM_001476605]	ENSMUSG00000085074	lincRNA	Gm11494	64.4171	67.4172	55.3246	76.1099	105.877	136.562	79.1344	72.2162	82.3997	104.864	61.703	115.962	80.9456	74.0737	68.1894	125.946	69.8431	82.2091	136.854	0.01	93.7734
DATA	30287	185	111	mm|chr4:73874426-73874485		0	NA	0	GGAGAAGAGAAGGGAGTCAATCAAGGGGTCCTGGTTTGGTAATCACATCCCCGTCAGGCT	27244	0	A_30_P01018738	chr4:73870498-73881323_F	chr4:73870498-73881323_F	lincRNA:chr4:73870498-73881323 forward strand	ENSMUSG00000038346;ENSMUSG00000083767	protein_coding;pseudogene	-	168.919	177.593	195.477	167.593	195.477	147.801	106.245	1260.44	345.441	135.978	121.844	5788.35	398.46	897.613	119.407	341.669	418.608	144.922	1189.13	224.635	367.136
DATA	30292	185	116	mm|chr2:72826505-72826564	gb|AK013593|ens|ENSMUST00000077161|gb|AK005870|riken|2900024O09	0	NA	304	GCAAGCTCTTCTGGCCGTTCAGCCATCTCACTGGCCCTGTGGAAATCTTTTGAAGAAGAT	27251	0	A_55_P2166745	1700011J10Rik	AK013593	gb|Mus musculus adult male hippocampus cDNA, RIKEN full-length enriched library, clone:2900024O09 product:unclassifiable, full insert sequence. [AK013593]	ENSMUSG00000063714	antisense	1700011J10Rik	529.516	1117.75	659.045	616.776	1013.91	988.118	566.78	945.24	675.046	742.43	711.517	688.862	770.379	540.627	522.89	691.807	2051.84	344.182	952.765	444.577	669.988
DATA	30302	185	126	mm|chr2:026890957-026891016		0	NA	0	ATCAGAAAACGGTGGACTCACAGATTTTGCCAAAGATTAAACCGTTCCCCAGCTTCAAGG	27269	0	A_55_P2178784	A_55_P2178784	A_55_P2178784	Unknown	ENSMUSG00000083335	pseudogene	Gm13397	142.587	134.159	139.083	205.194	124.526	119.861	143.645	129.143	146.284	135.008	93.2141	125.454	90.9394	159.919	82.8088	115.962	90.5143	74.2382	208.352	157.077	107.984
DATA	30356	186	16	mm|chr3:10340692-10340633	ref|NM_025512|gb|AK017696|ens|ENSMUST00000108377|ens|ENSMUST00000037839	0	NA	854	CCACTATCAGTAGACAGTCAGCTTTGTTGTGTTTGTTTTGTTTGTTTTACTACAGATACT	27072	0	A_55_P2167035	Zfand1	NM_025512	ref|Mus musculus zinc finger, AN1-type domain 1 (Zfand1), mRNA [NM_025512]	ENSMUSG00000039795;ENSMUSG00000083879	protein_coding;pseudogene	-	98.153	185.403	99.2653	123.801	108.819	110.108	75.1348	50.6181	114.494	99.2653	84.7443	36.5863	95.2139	119.407	73.5124	107.478	155.824	139.271	88.7086	37.9897	86.5757
DATA	30382	186	42	mm|chr10:27656196-27656254	ens|ENSMUST00000077776|ref|XM_619973|ref|XM_917495|ref|XM_001475449	0	NA	34	GGAGCTTGAAGAGATCGGCAAACGTGGAATGAAAAACTTCCATAACATCCAGGTTGATGG	27118	0	A_55_P2058384	ENSMUST00000077776	ENSMUST00000077776	ens|Putative uncharacterized protein Fragment [Source:UniProtKB/TrEMBL;Acc:Q3TW19] [ENSMUST00000077776]	ENSMUSG00000090114	pseudogene	Gm3076	444.577	515.928	556.524	496.596	506.732	468.186	308.514	383.182	361.669	453.382	450.572	318.142	604.812	393.666	543.513	455.262	580.161	289.932	1046.67	738.745	478.826
DATA	30383	186	43	mm|chr2:38852316-38852257	ref|XM_001472457|ref|XM_001475741	0	NA	675	AGTGTTAATACCAAAGATGGAAGGAGAAAGACCACCGACCCAATCATTATGGTCAAATTA	27120	0	A_55_P2148554	LOC100044505	XM_001472457	ref|PREDICTED: Mus musculus hypothetical protein LOC100044505 (LOC100044505), mRNA [XM_001472457]	ENSMUSG00000085755	antisense	Gm13496	117.618	119.407	149.901	177.124	221.14	113.72	117.02	185.403	426.299	213.74	720.482	246.241	240.963	255.727	203.312	157.622	153.755	330.532	345.441	315.827	155.824
DATA	30434	186	94	mm|chrX:100701697-100701756		0	NA	0	GTTGAAAGATCACCGTTTACCGGTTGTATGATGATTGCATCTCTGTGAAAATAAATTCTC	27213	0	A_30_P01032125	chrX:100688896-100701764_F	chrX:100688896-100701764_F	lincRNA:chrX:100688896-100701764 forward strand	ENSMUSG00000097571	lincRNA	Jpx	10.478	4.12724	65.2796	7.32077	3.88881	3.11377	3.13163	3.13424	16.7479	12.0682	3.1812	3.59951	25.2001	7.24353	10.8356	9.08452	11.6902	3.10404	15.1613	24.6526	3.12307
DATA	30476	186	136	mm|chr6:136279839-136279898	ref|NM_001142734|ens|ENSMUST00000075809|ref|XM_485792|ref|XM_913814	0	NA	1410	TTCTATTTAATGGGGTTGATTGATATGAACTGTTTTCTCGGAGCCCCTCGGGAAGACCCT	27285	0	A_55_P2075359	Gm8994	NM_001142734	ref|Mus musculus predicted gene 8994 (Gm8994), mRNA [NM_001142734]	ENSMUSG00000060393	pseudogene	Gm5580	915.24	1822.12	765.553	1736.98	2058.52	1947.4	1415.19	971.051	2001.46	694.981	1292.27	431.861	657.027	781.508	2009.55	1297.32	1222.84	843.786	1423.02	1669.6	971.051
DATA	30541	187	37	mm|chr4:99096973-99096947	nap|NAP061978-1	0	NA	208	AATCTTCTGGCATCTTTACCACCATGGAGAAGGCTTAAAGGGTGAGGCCAAAAGAGTCAT	27401	0	A_55_P2186038	NAP061978-1	NAP061978-1	Unknown	ENSMUSG00000081150	pseudogene	Gm12684	219.993	323.914	178.186	274.885	246.751	273.865	128.74	164.207	207.754	502.742	162.741	742.43	540.627	425.154	514.292	587.421	358.068	327.29	598.027	399.975	373.954
DATA	30562	187	58	mm|chr11:3542260-3542201		0	NA	0	TGTATATGCGTGATAGGCAAAGTTTGACATAGGCATTTGACTCTAGGCTATGATAGCTTG	27440	0	A_30_P01026040	chr11:3542140-3546888_R	chr11:3542140-3546888_R	lincRNA:chr11:3542140-3546888 reverse strand	ENSMUSG00000056579	processed_transcript	Tug1	38.1252	35.519	200.498	7.88264	51.4742	79.9018	167.593	465.955	154.828	60.7821	79.1344	103.128	0.01	94.7041	23.1906	41.4626	27.6153	22.7145	0.01	107.226	53.4861
DATA	30568	187	64	mm|chr7:30318131-30318190	gb|AK016539|gb|BY716237|riken|4932431P20|nap|NAP115843-1	0	NA	300	AAACCTAATTCTCCCCAAAGGGTAGACCAAAAAGAAGTTCAAGGACCCCAATGCACCCAA	27451	0	A_55_P1976682	4932431P20Rik	AK016539	gb|Mus musculus adult male testis cDNA, RIKEN full-length enriched library, clone:4932431P20 product:nonhistone chromosomal protein HMG-1 homolog [Bos primigenius taurus], full insert sequence. [AK016539]	ENSMUSG00000083915	pseudogene	Gm13932	2350.52	3232.64	1636.93	3182.82	2279.8	6010.41	4090.56	2451.81	3828.58	3659.51	5968.68	3584.16	2185.98	2451.81	11606.3	2009.55	3892.85	3374.6	2774.6	3892.85	2430.46
DATA	30689	188	21	mm|chr18:61799206-61799265		0	NA	0	AAGGAAGAGGAAAGAGCTGCAGAGGCGGAGACTCTGACCCCAAAGCGATCGAGGGCCCTC	27372	0	A_30_P01030613	chr18:61799195-61807139_F	chr18:61799195-61807139_F	lincRNA:chr18:61799195-61807139 forward strand	ENSMUSG00000098098	lincRNA	Gm20748	94.3514	113.516	103.128	123.497	174.632	187.694	98.3404	121.599	151.433	227.789	162.231	853.794	130.98	96.8469	106.859	130.563	210.112	127.194	141.222	114.494	155.537
DATA	30702	188	34	mm|chr5:123584274-123584215		0	NA	0	ACCTGCTCTGTGCTTCTGAGGAACCTCACCTCTGGCACATCAATGGAAATTGTCCTTCCC	27397	0	A_30_P01024066	chr5:123582742-123588202_R	chr5:123582742-123588202_R	lincRNA:chr5:123582742-123588202 reverse strand	ENSMUSG00000090086	lincRNA	AI480526	131.754	157.27	171.642	258.227	205.194	191.407	199.842	174.131	115.727	173.089	240.963	187.36	409.067	395.778	1505.56	296.022	132.559	158.178	188.247	260.604	141.222
DATA	30718	188	50	mm|chr4:133521925-133521866	ref|NM_016957|gb|BC083085|ens|ENSMUST00000123234|ens|ENSMUST00000102552	0	NA	359	GCTGACGCCGGGAAGGATGCGAATAATCCTGCAGAAAATGGAGATGCCAAAACAGACCAG	27428	0	A_55_P2162136	Hmgn2	NM_016957	ref|Mus musculus high mobility group nucleosomal binding domain 2 (Hmgn2), mRNA [NM_016957]	ENSMUSG00000003038;ENSMUSG00000070713;ENSMUSG00000079067;ENSMUSG00000094627	protein_coding;pseudogene	-	1093.25	937.923	949.166	1003.52	1598.1	1035.83	1308.25	1523.25	587.421	1123.66	876.403	589.674	223.48	359.208	170.672	218.525	413.219	305.055	364.01	657.027	768.635
DATA	30745	188	77	mm|chr2:155643529-155643470	ref|NR_015528|ens|ENSMUST00000099160|gb|AK009222|gb|BC029722	0	NA	1328	GCCTACAGGAGTTTCATGTGAGTGGACAGCTGTGAGCTAATAAAGTGCTTTGCAAAGTAT	27472	0	A_66_P112399	BC029722	NR_015528	ref|Mus musculus cDNA sequence BC029722 (BC029722), non-coding RNA [NR_015528]	ENSMUSG00000074649	processed_transcript	BC029722	891.5	765.553	553.408	573.356	1213.75	1132.51	1179.59	685.84	377.433	3.13972	728.351	529.516	661.859	349.366	372.755	493.926	545.694	225.888	568.342	857.232	261.699
DATA	30749	188	81	mm|chr11:88583853-88583912	gb|AK034163|gb|BB080880|riken|9330160M04|nap|NAP006579-002	0	NA	3161	GTTAGCCTTGTCTGCCTAGTGAGTCCCAGAGCAGAAAAGAATACATAATAAAACCCTGTC	27480	0	A_55_P2410875	C030037D09Rik	AK034163	gb|Mus musculus adult male diencephalon cDNA, RIKEN full-length enriched library, clone:9330160M04 product:unclassifiable, full insert sequence. [AK034163]	ENSMUSG00000087574	lincRNA	C030037D09Rik	328.393	63.3114	98.153	43.2405	59.8084	272.872	83.2812	61.1624	43.3359	51.6592	141.74	206.876	101.199	128.039	137.204	98.8074	78.9495	99.0297	93.2141	78.4204	72.0357
DATA	30756	188	88	mm|chr19:5795892-5795833		0	NA	0	ATTTTTCTTGGAGGGTTCTAAAGGCTCTGGGTATGGTAGCTGATATCACTGGAACACTCC	27491	0	A_30_P01031072	NEAT2	NEAT2	lincRNA:chr19:5795689-5802671 reverse strand	ENSMUSG00000092341	lincRNA	Malat1	1139.93	853.794	971.051	510.156	980.773	1324.41	2684.75	430.539	568.342	1349.19	501.335	1003.52	1386.87	4051.92	4653.53	1669.6	1828.69	1346.01	4621.15	765.553	616.776
DATA	30871	189	39	mm|chr2:5524917-5524976	nap|NAP103162-1	0	NA	156	ATCCTGCACCCGCTTCTCAGGAGATACCAGGAATCCAAGATGACTGACCGCCATATGTAT	27690	0	A_52_P370022	NAP103162-1	NAP103162-1	Unknown	ENSMUSG00000082013	pseudogene	Gm13216	4217.5	4901.77	4621.15	4480.51	4890.48	5501.93	4847	4404.42	3486.54	6658.04	5192.01	5829.06	4385.75	3392.5	3486.54	6259.45	3805.11	7903.08	3736.64	4352.07	6838.21
DATA	30880	189	48	mm|chr7:147320174-147320233	ref|NM_153783|gb|AK159137|gb|BC033913|ens|ENSMUST00000097967	0	NA	1677	TGGCTTGGTCTGATCATGGATGCCCCGTTAAGTGTTGTACGCATAAAGCAGTTAACATTG	27702	0	A_55_P1969181	Paox	NM_153783	ref|Mus musculus polyamine oxidase (exo-N4-amino) (Paox), mRNA [NM_153783]	ENSMUSG00000025464;ENSMUSG00000070960	protein_coding;pseudogene	-	524.857	453.382	128.039	185.403	318.142	577.696	545.694	770.379	172.538	113.516	399.975	140.499	348.192	243.471	296.022	296.927	218.525	99.8023	130.054	813.288	202.646
DATA	30909	189	77	mm|chr2:30568752-30568693	gb|AK138941|ens|ENSMUST00000100212|gb|AK040965|riken|A530023A10	0	NA	2859	AGGTCCCTTTCTCCTTCCAGCCTCTGTTTACCCAGCTTGCACAATCAGCTCATAAGTCTA	27748	0	A_66_P120572	Gm14488	AK138941	gb|Mus musculus adult male aorta and vein cDNA, RIKEN full-length enriched library, clone:A530023A10 product:hypothetical protein, full insert sequence. [AK138941]	ENSMUSG00000075416	processed_transcript	Gm14488	187.142	189.272	141.74	207.276	174.131	146.544	122.085	157.622	135.371	16.1377	208.352	201.457	158.178	137.204	415.119	248.81	395.778	161.436	233.624	85.5364	107.726
DATA	30936	189	104	mm|chr2:104839935-104839876	ref|NM_145380|ens|ENSMUST00000111110|ens|ENSMUST00000111109|ens|ENSMUST00000148476	0	NA	1107	CTGGAAACAGAACTTGAACAAAGTGAAAAATAGCCTTTTGAGTCTTTCAGATACCTGAAT	27800	0	A_55_P1979605	Eif3m	NM_145380	ref|Mus musculus eukaryotic translation initiation factor 3, subunit M (Eif3m), mRNA [NM_145380]	ENSMUSG00000027170;ENSMUSG00000082935	protein_coding;pseudogene	-	921.876	1292.27	955.473	1449.57	1234.29	1217.56	1984.03	1770.92	1423.02	888.008	1570.53	419.681	801.832	1308.25	2091.31	644.621	1449.57	860.608	1630.4	2507.77	1437.68
DATA	30966	189	134	mm|chr17:32215737-32213935	ref|NR_027316|gb|AK138248|ens|ENSMUST00000002868|riken|A230044M06	0	NA	1675	CACAAACACCCAGACAATCTCAAGGTGGCCTGTGAGAAAACAGTGTCTGCTGTGCAGCAC	27855	0	A_52_P468378	Pdxk-ps	NR_027316	ref|Mus musculus pyridoxal (pyridoxine, vitamin B6) kinase, pseudogene (Pdxk-ps), non-coding RNA [NR_027316]	ENSMUSG00000002791	pseudogene	Pdxk-ps	164.578	218.952	122.422	72.2162	57.0355	82.0382	207.754	50.1941	224.161	42.6942	41.2741	24.4712	59.8084	85.5364	897.613	36.7624	257.372	61.5514	40.1521	69.9382	214.487
DATA	31196	191	36	mm|chr11:85764019-85764078	nap|NAP025704-001	0	NA	22	GGAAAGGCACCCGGTATATGTTCTCTAGGCCTTTTAGGAAACATAGAGTTCTTCCTTTGG	27969	0	A_55_P1967342	NAP025704-001	NAP025704-001	Unknown	ENSMUSG00000081632	pseudogene	Gm11443	2161.14	799.378	591.251	3019.78	958.44	1213.75	2921.69	2684.75	1712.4	826.707	1718.47	1630.4	553.408	502.742	966.759	708.158	616.776	906.695	6130.58	1349.19	1046.67
DATA	31219	191	59	mm|chr16:090090657-090090716		0	NA	0	AGAAGCCCCCATTGACAAAAAGGGGAACTTCAACTACATTGAGTTCACACGCATCCTGAA	28010	0	A_55_P2032912	A_55_P2032912	A_55_P2032912	Unknown	ENSMUSG00000024048;ENSMUSG00000034868;ENSMUSG00000082420	protein_coding;pseudogene	-	26977.4	16042	30815.9	35601	14905.9	17896.5	31200.3	43153.2	31957.9	24253.6	25604.3	5466.69	5075.97	4847	4041.05	5686.58	2350.52	4527.49	8092.47	4147.51	8368.52
DATA	31293	191	133	mm|chr11:101306763-101306822	ref|NM_011289|ens|ENSMUST00000085947|ens|ENSMUST00000097682|ens|ENSMUST00000107249	0	NA	586	GGGAAGAACAAATGGTTTTTCCAGAAGCTTCGCTTTTAGGTATATTTTTGTTTTGGTCAT	28135	0	A_55_P1956948	Rpl27	NM_011289	ref|Mus musculus ribosomal protein L27 (Rpl27), mRNA [NM_011289]	ENSMUSG00000063316;ENSMUSG00000073640;ENSMUSG00000081604	protein_coding;pseudogene	-	2310.42	2138.47	1788.41	2451.81	3955.18	4352.07	4638.07	2617.02	2156.29	2418.36	4621.15	2065.62	2946.38	2070.47	2328.13	2091.31	2600.18	1677.38	1896.01	4395.33	1828.69
DATA	31350	192	26	mm|chr10:39627455-39627514		0	NA	0	ATTTTCAGTTAAGCCTTCTCAGGCACTCATCAGGTGAACTGACCTTTCAGGAATGCATCC	27952	0	A_30_P01021533	chr10:39619134-39627737_F	chr10:39619134-39627737_F	lincRNA:chr10:39619134-39627737 forward strand	ENSMUSG00000097890	lincRNA	4930547M16Rik	8.72158	6.428	15.0283	8.20923	122.085	122.422	128.367	139.701	88.4509	60.108	39.8876	66.2548	7.9942	9.14877	8.6956	14.8239	332.045	96.2538	75.4991	97.0939	119.645
DATA	31436	192	112	mm|chrX:98257974-98258033	nap|NAP092699-001	0	NA	306	TGACAAGGCTCGTTATGAAAGAGAATGAAAACCTACATCCACCCCCACACACACACAAAG	28102	0	A_52_P503208	NAP092699-001	NAP092699-001	Unknown	ENSMUSG00000081943	pseudogene	Gm9078	1762.97	2255.17	1128.47	2356.62	1554.93	2760.49	2320.96	2388.11	2123.07	4177.22	3019.78	2041.44	2116.18	1943.39	7112.82	1661.06	2024.46	1486.25	2032.2	3120.85	2222.39
DATA	31439	192	115	mm|chr10:26393983-26393924	ref|NR_033633	0	NA	474	AACATTGTCAGTAATGCATCATATACCACCAACTGTTTAGCCTCCTGGGGCCAAGGCTAT	28108	0	A_55_P2009329	Gm8709	NR_033633	ref|Mus musculus predicted gene 8709 (Gm8709), non-coding RNA [NR_033633]	ENSMUSG00000098179	pseudogene	Gm8709	3374.6	4725.93	2958.19	3461.32	5642.08	5151.51	2804.19	5501.93	4859.82	6635.55	5686.58	12407.5	8092.47	6838.21	9054.74	10216.4	9567.28	8638.53	6586.3	10787.6	10874.3
DATA	31459	192	135	mm|chr6:87629200-87629259	gb|AK042791|ens|ENSMUST00000095740|gb|AK054052|riken|A730024K24	0	NA	761	TCTTGTTTATTGAATCTGGCATTCTCTGATATTTTTGGTCTGGCAAACCTCACCGCTAGA	28138	0	A_52_P486051	E230015B07Rik	AK042791	gb|Mus musculus 7 days neonate cerebellum cDNA, RIKEN full-length enriched library, clone:A730024K24 product:unclassifiable, full insert sequence. [AK042791]	ENSMUSG00000071332	processed_transcript	E230015B07Rik	21.4593	21.0957	15.3113	27.9657	21.2028	31.7791	21.3447	48.4092	24.6106	35.039	14.7705	5.91208	21.1721	20.3792	23.1094	18.6392	0.01	0.01	5.86465	0.01	7.63052
DATA	31477	192	153	mm|chr4:125181682-125181743	nap|NAP093855-001	0	NA	354	TTCTTCTGCGAATTGGCCGAGGAGAAGCGCCAGGGCCTGGAAACTCCTGGAGTTTCAGAA	28168	0	A_55_P2099750	NAP093855-001	NAP093855-001	Unknown	ENSMUSG00000081251	pseudogene	Gm12164	1684.96	711.517	222.711	263.042	762.026	2230.95	1655.87	560.811	602.29	566.78	338.53	961.244	369.351	1217.56	2617.02	512.275	1723.2	720.482	664.965	806.434	453.382
DATA	31537	193	49	mm|chr11:79295347-79295288	gb|BG080322|nap|NAP017114-001|tc|TC1672553	0	NA	595	TATTATTCTAGTAAGATTTGGGTTTGGGCAAGTTTTGTCACTCCCCACCCCTCCTGAGCT	28271	0	A_55_P2347756	AU040972	BG080322	gb|H3052C06-5 NIA Mouse 15K cDNA Clone Set Mus musculus cDNA clone H3052C06 5', mRNA sequence [BG080322]	ENSMUSG00000091523	antisense	AU040972	183.39	189.919	154.136	223.48	147.349	182.664	200.498	233.624	162.741	253.984	160.865	291.35	162.741	153.462	238.487	183.744	149.901	130.98	323.914	253.984	175.117
DATA	31623	193	135	mm|chr15:12128116-12128057	ref|XM_001473990|ref|XM_001474195|nap|NAP102393-1	0	NA	111	ATGAGCCGCCAGTGCTTCCGGCAGTACGTGAAGGACATAGGCTTCATTAAGTTGGACTAA	28417	0	A_55_P1981274	Gm2581	XM_001473990	ref|PREDICTED: Mus musculus similar to ribosomal protein S29 (LOC100045181), mRNA [XM_001473990]	ENSMUSG00000034892;ENSMUSG00000059064;ENSMUSG00000081344	protein_coding;pseudogene	-	12958.6	12407.5	10934.8	13987.5	19062.6	20417	26381.6	11013.5	8959.43	13020.1	23067.1	10664	11268	9994.92	9017.82	9256.4	11268	9518.47	10613.6	16644.2	8769.44
DATA	31624	193	136	mm|chr13:78341355-78341414		0	NA	0	AAGCGTTCCGAGCGCCCCAAGGTAAAGGTGGAAGTAAATGGCCAAGTTGTATGGAAAGAG	28419	0	A_30_P01032791	chr13:78341244-78374486_F	chr13:78341244-78374486_F	lincRNA:chr13:78341244-78374486 forward strand	ENSMUSG00000087143	antisense	A830082K12Rik	59.2589	75.3656	54.6505	65.3748	54.6505	70.1978	41.91	53.3112	58.0457	74.507	22.6304	0.01	68.1894	52.3848	89.4906	84.1647	52.631	74.9896	31.0923	85.1215	65.8804
DATA	31687	194	35	mm|chrX:138860020-138860079	ref|XM_001474727|nap|NAP027211-1	0	NA	162	CGAGAGGGTGATGTGCTCACCCTATGGAAGTCAGAAAGAGAAGCTCGGTGGTTGCGCTGA	28248	0	A_55_P2167299	Gm15031	XM_001474727	ref|PREDICTED: Mus musculus similar to 40S ribosomal protein S28 (LOC100045676), mRNA [XM_001474727]	ENSMUSG00000081365	pseudogene	Gm15031	5939.39	6524.56	6735.1	7379.1	6259.45	7379.1	6403.57	3987.95	3433.66	6735.1	8638.53	3669.79	8568.35	8568.35	6783.17	8739.39	3619.09	4901.77	3972.4	4705.67	3862.21
DATA	31761	194	109	mm|chr19:61194687-61194628	gb|AK047931|ens|ENSMUST00000099260|gb|BC029127|gb|BC040780	0	NA	397	GTCATCTTCAAAGGCATGAAAGAAATCATACTGAAAGGAAACCCTGTGAGTGTATTTAAT	28373	0	A_55_P2186122	Zfp826	AK047931	gb|Mus musculus 16 days embryo head cDNA, RIKEN full-length enriched library, clone:C130022E19 product:similar to zinc finger protein ZNF126 (fragment) [Homo sapiens], full insert sequence. [AK047931]	ENSMUSG00000074733	processed_transcript	5830428H23Rik	110.272	66.1447	36.1978	165.421	65.3748	49.4542	42.5554	29.7622	48.7616	50.3944	48.1933	120.162	52.8125	59.0503	43.5895	25.0073	47.086	33.48	36.7624	48.9027	58.7534
DATA	31776	194	124	mm|chr11:106648284-106648225	ref|NM_007840|gb|AK166698|gb|AK076018|gb|AK129022	0	NA	326	AGCTGCCCAAATTTGAGAAGAATTTTTATCAAGAACACCCTGATTTGGCAAGGCGCACCG	28398	0	A_55_P2076797	Ddx5	NM_007840	ref|Mus musculus DEAD (Asp-Glu-Ala-Asp) box polypeptide 5 (Ddx5), mRNA [NM_007840]	ENSMUSG00000020719;ENSMUSG00000082454	protein_coding;pseudogene	-	5883.2	6350.5	3499.14	5512.96	4817.75	6942.54	5450.61	4805.11	4480.51	3927.46	5501.93	4461.08	3837.86	7592.36	7072.08	4461.08	7472.34	4943.67	1924.97	8461.17	6524.56
DATA	31790	194	138	mm|chr8:95239824-95239765	ref|XM_001472735|ref|XM_001476037|nap|NAP111362-1	0	NA	1011	AAATCCTGGACTACCCACCCCAGCAAGGACACTGAGCAAGAGAGAGGCCCTATCCCAACT	28423	0	A_55_P2096657	Gm13464	XM_001472735	ref|PREDICTED: Mus musculus similar to Glyceraldehyde-3-phosphate dehydrogenase (GAPDH) (LOC100044628), mRNA [XM_001472735]	ENSMUSG00000069939;ENSMUSG00000078967;ENSMUSG00000096438;ENSMUSG00000097979	pseudogene	-	32447.2	41381.8	26381.6	31957.9	35601	42346.8	41381.8	31200.3	31551.4	33851.1	39598.4	39157.2	41840.7	43644	48176.7	43644	35601	38733.6	39990.2	43153.2	38733.6
DATA	31798	194	146	mm|chrX:133634438-133634497		0	NA	0	TAAGACCTTGAGGACTTAGTCTTCCCAAGTGAAATTGTGGGTAAGAGGATCCGTGGGAAA	28438	0	A_55_P2141955	A_55_P2141955	A_55_P2141955	Unknown	ENSMUSG00000080718	pseudogene	Gm8019	4291.58	3619.09	5626.33	5747.31	3736.64	3883.02	6798.73	6171.38	5552.32	4041.05	4187.76	3719.3	2840.93	4303.67	3216.7	3522.81	2396.29	4754.03	5599.37	5252.31	4736.93
DATA	31882	195	66	mm|chr19:5802250-5802191		0	NA	0	GTTTGAAAATGAGGTGTAGTTTTAAAAGATTGAGAAAAGTAGGTTAAGTTGACGGCCGTT	28588	0	A_30_P01021970	chr19:5801802-5802597_R	chr19:5801802-5802597_R	lincRNA:chr19:5801802-5802597 reverse strand	ENSMUSG00000092341	lincRNA	Malat1	32827.4	26977.4	49092.1	31551.4	27266.8	24693.9	40712.1	26608.8	35209	27937.5	35209	17896.5	24487.2	26608.8	23067.1	20077.4	22032.2	25934.1	27937.5	20834.1	22032.2
DATA	32045	196	65	mm|chr17:56753615-56753674	ref|NM_018730|ref|XM_001480072|ref|XM_917275|ref|XM_001480305	0	NA	352	GGCGGCGGCCAAGAAGGATTGATGAACCCTCCCCCAATAAAAGATGGTTCCTACAAAAAA	28587	0	A_55_P1976983	Rpl36	NM_018730	ref|Mus musculus ribosomal protein L36 (Rpl36), mRNA [NM_018730]	ENSMUSG00000091845	pseudogene	Gm4604	18505.9	17531.8	13420.8	16518.1	21767.9	22256.5	13987.5	11896.7	9597.1	10470	17116.5	12279.5	15462.6	15325.4	13587.3	12553.4	13905.2	11268	9256.4	16397.6	10179.2
DATA	32124	196	144	mm|chr17:32213377-32213318		0	NA	0	TCCTGAGAGTCGGGTCTCAGCCAGTCTCTAGTGTGAAAATGTGCCATTGTGCTATTTTTT	28722	0	A_30_P01026762	chr17:32213027-32228368_R	chr17:32213027-32228368_R	lincRNA:chr17:32213027-32228368 reverse strand	ENSMUSG00000002791	pseudogene	Pdxk-ps	248.81	114.494	95.4403	124.526	167.972	139.946	110.108	136.562	117.02	139.083	63.1919	121.047	81.1119	84.0231	324.984	123.998	118.639	151.844	127.759	175.468	132.183
DATA	32174	197	30	mm|chr10:43541945-43542004	ref|XM_001477881|ref|XM_994853	0	NA	908	CAATATCAACTTTGTCAAGCTCATTTCCTGGTATGATAATGAATACAGTTATACCAACAG	28812	0	A_66_P131205	Gm9034	XM_001477881	ref|PREDICTED: Mus musculus predicted gene, EG668192 (EG668192), mRNA [XM_001477881]	ENSMUSG00000094852	pseudogene	Gm9034	11066.1	14409.1	9083.06	9198.14	13587.3	13987.5	13587.3	14409.1	16042	16518.1	12279.5	23531	23767.2	22256.5	23302.8	22475.6	21263.7	20247.7	19582.3	23767.2	26381.6
DATA	32219	197	75	mm|chr11:120650356-120650415	ref|NM_145370|ref|NM_001177874|gb|BC103782|ens|ENSMUST00000106143	0	NA	1939	TAGTTCCGACTGCAGCAGTGTCTTAACTGAGTAGTCCATTAAAGTACAAGTTGATCATTG	28891	0	A_55_P2087384	Gps1	NM_145370	ref|Mus musculus G protein pathway suppressor 1 (Gps1), transcript variant 1, mRNA [NM_145370]	ENSMUSG00000025156;ENSMUSG00000085783	protein_coding;pseudogene	-	551.69	611.535	430.539	536.933	952.765	884.409	720.482	330.532	286.102	418.608	435.772	341.669	788.375	410.09	577.696	514.292	659.045	452.276	387.179	801.832	324.984
DATA	32227	197	83	mm|chr14:49731941-49731882	nap|NAP059878-1	0	NA	408	CAGGCCAAGAAGGAAGAGATCATCAAAACTCTGTCCAAGGAGGAAGAGACCAAGAAGTAA	28905	0	A_55_P2064712	NAP059878-1	NAP059878-1	Unknown	ENSMUSG00000091818	pseudogene	Rpl19-ps4	3955.18	5374.87	4317.03	4495.66	3805.11	3913.21	3892.85	3619.09	3474.44	5036.68	4368.35	3828.58	4324.8	3056.7	3332.66	5968.68	2564.52	5374.87	3040.6	3461.32	3805.11
DATA	32243	197	99	mm|chr10:128062359-128062300	ref|NM_013765|ref|NM_001178001|gb|AK012722|ens|ENSMUST00000077208	0	NA	243	TTATTGCGTGAGCTGTGCCATCCATAGCAAGGTCGTTAGGAATCGATCCCGCGAAGCCCG	28932	0	A_55_P2184246	Rps26	NM_013765	ref|Mus musculus ribosomal protein S26 (Rps26), mRNA [NM_013765]	ENSMUSG00000025362;ENSMUSG00000059775;ENSMUSG00000084291	protein_coding;pseudogene	-	8920.1	12697.7	9396.08	11979.6	12407.5	12336.7	15563.2	10403.7	9083.06	9910.27	12145	8769.44	10934.8	15854.9	9994.92	8232.11	13230.6	16279.7	16142	13786.6	12628.7
DATA	32281	197	137	mm|chr13:59858305-59858246	ref|NM_026921|ens|ENSMUST00000057115|ens|ENSMUST00000104942|ref|XM_980660	0	NA	385	TATGTGGAAGACAAACTGTCCAGTGAGTTTGTGTTCAATAACCCCAACATCAAGGGAACC	29005	0	A_52_P304323	Isca1	NM_026921	ref|Mus musculus iron-sulfur cluster assembly 1 homolog (S. cerevisiae) (Isca1), mRNA [NM_026921]	ENSMUSG00000044792;ENSMUSG00000078139;ENSMUSG00000090187	protein_coding;pseudogene	-	1776.27	2356.62	1619.76	1359.32	2161.14	2418.36	1751.41	1751.41	1213.75	1297.32	1758.15	1781.39	2495.81	1490.8	1041.77	2130.59	1800.96	1746.4	1281.3	2320.96	3265.51
DATA	32312	198	4	mm|chr3:99812522-99812581	ref|XM_889919|ref|XM_903198|ref|XM_910395|nap|NAP017925-001	0	NA	239	CATCCACACCAAGAGAAAGTGGGAGGAGCTGAGCATTGTGATCGCAGCCATGAGGAAGGC	28766	0	A_55_P2108644	Rpl36-ps7	XM_889919	ref|PREDICTED: Mus musculus similar to rat ribosomal protein L36 (LOC623045), mRNA [XM_889919]	ENSMUSG00000080754	pseudogene	Rpl36-ps7	536.933	667.388	4943.67	5552.32	6036.35	6064.78	4833.73	4317.03	3103.1	5829.06	5612.28	4725.93	7789.59	6915.59	6483.13	5909.31	5577.6	4051.92	4217.5	5939.39	4767.3
DATA	32343	198	35	mm|chr8:108823849-108823908	ens|ENSMUST00000098440|gb|AK138193|riken|A230029E03	0	NA	1947	AATTGAACATGGGTTCTCTAGGTGAGCAGCCAGTGTTCTTAACTGCTGACATTTCTCCAG	28822	0	A_55_P2049801	ENSMUST00000098440	ENSMUST00000098440	ens|Putative uncharacterized protein [Source:UniProtKB/TrEMBL;Acc:Q3UUQ0] [ENSMUST00000098440]	ENSMUSG00000074113	lincRNA	Gm10629	1029.42	1206.53	1540.11	1152.77	1041.77	1433.04	1636.93	1342.62	1245.58	964.157	2294.07	1234.29	1428.03	1287.78	2242.24	4395.33	1046.67	1054.81	1433.04	937.923	611.535
DATA	32381	198	73	mm|chr8:4812942-4812883	ref|XM_001473319|ref|XM_974415|nap|NAP113676-1	0	NA	291	AAAGAATATTTGAAGAAGAACAACCTCCGAGACTGGCTGCGTGTTGTCGCCAACAGCAAA	28888	0	A_55_P2155616	Gm9457	XM_001473319	ref|PREDICTED: Mus musculus similar to ribosomal protein L22 (LOC669393), mRNA [XM_001473319]	ENSMUSG00000095600	pseudogene	Gm9457	3416.81	3828.58	3753.05	3987.95	5872.2	5535.67	9518.47	5315.33	5061.82	5501.93	6658.04	3182.82	3927.46	3901.68	3873.82	4512.44	4562.94	3522.81	7527.1	5485.01	5747.31
DATA	32414	198	106	mm|chr14:55445167-55445108		0	NA	0	GGTCATTATCTGCATCATTATTTTCTCTACCACCTCTGTGGTAGTCTTTCAGTCGTTTTC	28946	0	A_30_P01026835	chr14:55433382-55452757_R	chr14:55433382-55452757_R	lincRNA:chr14:55433382-55452757 reverse strand	ENSMUSG00000079889;ENSMUSG00000086420	pseudogene	-	253.984	131.754	958.44	538.95	872.544	148.325	162.231	1050.65	259.209	336.847	288.544	0.01	0.01	9.05359	4.22772	0.01	0.01	33.9633	18.9308	0.01	0.01
DATA	32421	198	113	mm|chr7:4746095-4746154	ens|ENSMUST00000032597|ens|ENSMUST00000126794|ref|XM_001473924|ref|XM_001480082	0	NA	532	ACCAAGAGCTCCTGAGCCCCACACGCCCGAAGCAATAAAGAGTCCACTGACTTCCATTAG	28959	0	A_66_P104479	ENSMUST00000032597	ENSMUST00000032597	ens|ribosomal protein L28 Gene [Source:MGI (curated);Acc:MGI:101839] [ENSMUST00000032597]	ENSMUSG00000030432;ENSMUSG00000058905	protein_coding;pseudogene	-	9220.19	10339.3	8232.11	10831.4	16990.8	18097.5	12553.4	11066.1	10255.9	15105	14667.7	12336.7	9054.74	8172.02	10743.4	9720.29	11431.9	8998.13	8284.2	19062.6	9435.88
[truncated: 2,440 more rows]
