# Supplementary material for: Single cell analysis reveals the involvement of the long non-coding RNA Pvt1 in the modulation of muscle atrophy and mitochondrial network
Source: Nucleic Acids Res. 2019 Jan 16;47(4):1653–70. doi: 10.1093/nar/gkz007 (PMC6393313; doi:10.1093/nar/gkz007)
Supplement: Supplementary Data [file gkz007_supplemental_files.zip › Table S4-ok.xlsx]

## Sheet: DE-resulted-lncRNAs-ttest-bonf-
Table S4. Mycorarray probes that resulted preferentially expressed in a specific fiber type. Expression values are colored according to their expression. Blue is for low expression and red for high expression.
Original row	FEATURES	FeatureNum	Row	Col	chr_coord	accessions	SubTypeMask	SubTypeName	Start	Sequence	ProbeUID	ControlType	ProbeName	GeneName	SystematicName	Description	new-ensebl	new_type	new_symbol	GroupA mean	GroupA std.dev.	GroupB mean	GroupB std.dev.	Absolute t value	Degrees of freedom	Raw p value	Adj p value	False Discovery Rate	type_1_S5.9	type_1_S6.4	type_1_S7.2	type_1_S7.3	type_1_S9.4	type_1_S10.8	type_1_S10.10	type_1_S11.3	type_1_S14.2	type_1_S15.2	type_1_S16.3	type_2B_E7.7	type_2B_E8.3	type_2B_E9.5	type_2B_E9.6	type_2B_E10.4	type_2B_E11.9	type_2B_E12.5	type_2B_E13.3	type_2B_E14.3	type_2B_E15.3
1	DATA	15	1	15	mm|chr17:13812739-13812680		0	NA	0	TTGAAGGGGAAGAGCAGAGACCTCACACTGTACAGAGGCCATGCCTGTCACAGGCTAGTC	25	0	A_30_P01031558	chr17:13812666-13820504_R	chr17:13812666-13820504_R	lincRNA:chr17:13812666-13820504 reverse strand	ENSMUSG00000085705	processed_transcript	Gm16046	69.7091	15.5601	102.456	29.8486	3.10671	13	0	0	0	59.4354	56.1832	66.9538	56.9409	69.9382	89.0982	44.1542	75.4991	72.9674	77.0168	98.6135	161.436	78.262	102.932	90.1346	65.6409	107.726	108.819	101.547	69.5842	138.476
11	DATA	766	5	110	mm|chr4:35149504-35149445	gb|AK205379|ens|ENSMUST00000075898|ens|ENSMUST00000076842|ens|ENSMUST00000095471	0	NA	78	CATCTCCAAGACTTACAGCTACCTGACCCCCGACCTCTGGAAAGAGACTGTCTTCACAAA	842	0	A_55_P2007464	AK205379	AK205379	gb|Mus musculus cDNA, clone:Y2G0101H23, strand:minus, reference:ENSEMBL:Mouse-Transcript-ENST:ENSMUST00000065099, based on BLAT search. [AK205379]	ENSMUSG00000085893	pseudogene	Gm12091	41280.1	10180.5	26412.8	7429.82	3.84614	18	0	0	0	33851.1	44797.3	36150.5	55399.8	33851.1	39598.4	58137.8	50094.1	42346.8	35601	24253.6	33347	20247.7	25604.3	19582.3	27636.5	18376.6	23767.2	41840.7	21767.9	31957.9
15	DATA	948	6	128	mm|chr14:24111767-24111708	gb|AK043847|ens|ENSMUST00000096098|gb|AK045914|gb|BC038501	0	NA	1098	AGAGCGTGGTTTGTTTCTTTGTCTTTCACACTTTGATTGCTGGCATGGTGACTGTGGCTA	877	0	A_51_P274073	A830039N20Rik	AK043847	gb|Mus musculus 10 days neonate cortex cDNA, RIKEN full-length enriched library, clone:A830039N20 product:hypothetical protein, full insert sequence. [AK043847]	ENSMUSG00000071567	lincRNA	A830039N20Rik	1272.81	458.928	289.212	229.631	6.29429	15	0	0	0	872.543	510.156	776.153	1329.74	1453.88	1514.92	2230.95	1437.68	1065.51	1404.69	1404.69	128.039	338.53	694.981	536.933	0.01	368.209	410.09	110.906	304.407	0.01
23	DATA	1219	8	71	mm|chr7:34188701-34188760	nap|NAP115344-1|nap|NAP113304-1	0	NA	615	AACCCCCACTCTTCCACCTTCGATGCCAGGGCTGGTATTGCTCTCAATAACAAGTTTGTC	1082	0	A_55_P2127265	NAP115344-1	NAP115344-1	Unknown	ENSMUSG00000098080	pseudogene	Gm5732	42373.9	6345.28	58674.2	8529.58	4.92918	16	0	0	0	35601	49092.1	30457	39598.4	39157.2	46771.3	51318.6	46771.3	46771.3	38733.6	41840.7	66130.4	46216.2	56731.2	46216.2	61460.2	50094.1	59369.3	68263.7	66130.4	66130.4
24	DATA	1224	8	76	mm|chr2:059237555-059237496		0	NA	0	AAGTTATCGGAAGTGGTTGCCATCTGGATTCAGCTCAGTTCCATTACCTGATGGGAGAAA	1092	0	A_55_P2037689	A_55_P2037689	A_55_P2037689	Unknown	ENSMUSG00000080982	pseudogene	Gm13549	764.733	496.582	5592.07	1955.84	7.58589	10	0	0	0	548.631	1386.87	584.338	745.11	641.948	667.388	305.055	1712.4	1260.44	6.47857	553.408	7940.82	3766.52	3275.25	4255.53	5209.4	6259.45	4958.68	3766.52	8368.52	8119.97
42	DATA	1949	12	145	mm|chr14:26845518-26845577		0	NA	0	GCTGGGGTTCTCAGGGGGCATCTCCCTGGCCCTCATAGCCTCTTGCTGGCAGATCAGATG	1863	0	A_30_P01028064	chr14:26834450-26847000_F	chr14:26834450-26847000_F	lincRNA:chr14:26834450-26847000 forward strand	ENSMUSG00000021866;ENSMUSG00000098369;ENSMUSG00000098428	protein_coding;pseudogene	-	282.07	76.9813	460.06	127.419	3.82769	14	0	0	0	365.384	442.508	231.766	188.88	281.912	303.644	203.867	339.526	211.807	272.872	260.604	368.209	395.778	538.95	538.95	529.516	375.972	276.657	332.045	564.952	679.566
48	DATA	2191	14	59	mm|chr7:149762232-149762173		0	NA	0	TGGTGCTACCCAGCTCATGTCTGGGCCTTTGAATCCGGGGACTTCTTTAAGTCCGTCTCG	2013	0	A_30_P01026972	H19	H19	lincRNA:chr7:149761435-149764019 reverse strand	ENSMUSG00000000031	lincRNA	H19	41063.2	10110	6671.59	2190.47	11.0018	11	0	0	0	31957.9	50094.1	50094.1	50094.1	43644	49092.1	17531.8	41381.8	39157.2	44797.3	33851.1	8884.7	6635.55	7325.78	8845.33	5007.73	7403.48	7403.48	1546.51	5612.28	8051.07
50	DATA	2266	14	134	mm|chr1_random:295729-295875	ref|NM_181732|gb|BC004835|gb|AK085039|ens|ENSMUST00000098955	0	NA	1259	TGGGCCAATCGTAATAGAACTATACAAGAAACCCACTGACTTTAAAAGAAAGAAATTGCA	2155	0	A_52_P297332	Aida	NM_181732	ref|Mus musculus axin interactor, dorsalization associated (Aida), mRNA [NM_181732]	ENSMUSG00000042901;ENSMUSG00000074482	protein_coding;pseudogene	-	1757.49	1436.6	442.226	309.855	2.96165	11	0	0	0	3862.21	627.026	5017.78	1859.69	1029.42	980.773	809.936	799.378	2116.18	675.046	1554.93	230.755	487.182	334.435	801.832	276.657	224.161	180.076	222.711	531.94	1132.51
67	DATA	2990	19	38	mm|chr10:93364640-93364699	gb|AK029692|riken|4930476C07|nap|NAP025253-001|tc|TC1604763	0	NA	2016	CTTTTCACCCTTAGATACTGCACTTCATTTGTAAAATGGAAATAAAATCACTCTGATCCG	2900	0	A_55_P2368941	4930471D02Rik	AK029692	gb|Mus musculus adult male testis cDNA, RIKEN full-length enriched library, clone:4930476C07 product:unclassifiable, full insert sequence. [AK029692]	ENSMUSG00000097689	lincRNA	4930471D02Rik	7.49612	7.50515	1.68675	2.24381	2.44964	11	0	0	0	29.1605	3.5758	3.38822	3.91605	5.82066	5.30845	10.5141	7.37207	6.21873	3.69825	3.48447	5.73533	0.01	3.70183	3.7305	3.63983	0.01	0.01	0.01	0.01	0.01
69	DATA	3011	19	59	mm|chr3:35815256-35815197	ref|NM_033623|gb|BC031666|ens|ENSMUST00000148465|ens|ENSMUST00000128301	0	NA	531	AAACTAAAGGCCCAAATACCCAAGATGGAACAAGAATTGAAAGAACCAGGACGATTTAAG	2939	0	A_52_P430934	Dcun1d1	NM_033623	ref|Mus musculus DCN1, defective in cullin neddylation 1, domain containing 1 (S. cerevisiae) (Dcun1d1), mRNA [NM_033623]	ENSMUSG00000027708;ENSMUSG00000096252	protein_coding;pseudogene	-	660.39	415.386	2413.95	1536.87	3.49398	10	0	0	0	651.205	620.499	649.037	558.249	334.435	434.367	389.767	694.981	1859.69	457.891	614.17	928.372	2760.49	4231.32	1382.72	560.811	5036.68	1239.01	1342.62	3170.94	3486.54
78	DATA	3414	21	134	mm|chr3:94763112-94763053	gb|AK046489|riken|B230398E01|nap|NAP118270-1	0	NA	1805	TTATCTTCTGCTTCTTTGGCTTCCTGGGAACTCAAGCTCCTTTCTCCTTTGGAAACAGCA	3381	0	A_55_P2312144	B230398E01Rik	AK046489	gb|Mus musculus adult male corpora quadrigemina cDNA, RIKEN full-length enriched library, clone:B230398E01 product:unclassifiable, full insert sequence. [AK046489]	ENSMUSG00000087660	antisense	B230398E01Rik	203.606	96.4079	616.746	552.58	2.33225	9	0	0	0	130.98	287.029	113.72	165.042	286.102	190.504	111.675	384.991	158.931	103.335	307.361	1458.14	236.073	276.657	501.335	258.227	809.936	573.356	177.124	164.207	1712.4
86	DATA	3745	23	137	mm|chrX:53573769-53573828	gb|AK005539|ref|XM_983040|ref|XM_991902|riken|1600025M17	0	NA	429	GCCCACCCCAAATCATTCCAAATGCTTCCAAAAGAGTGGAAAATAAAATTTCTCCTTGTG	3684	0	A_52_P113830	1600025M17Rik	AK005539	gb|Mus musculus adult female placenta cDNA, RIKEN full-length enriched library, clone:1600025M17 product:unclassifiable, full insert sequence. [AK005539]	ENSMUSG00000085114	lincRNA	1600025M17Rik	43.9995	21.8406	5.22699	6.76492	5.59978	12	0	0	0	18.22	29.7121	31.1583	35.3089	47.086	36.7624	68.6213	85.6588	70.8625	21.3447	39.2595	0.01	11.7584	14.0175	13.9106	12.5234	0.01	0.01	0.01	0.01	0.01
88	DATA	3886	24	114	mm|chr7:013328734-013328793		0	NA	0	TTCATTGTGGATCTGACATGCCACCTAGAGAAACCTGCCAAGTATGATGACGTCAAGAAG	3643	0	A_55_P1961414	A_55_P1961414	A_55_P1961414	Unknown	ENSMUSG00000098135	pseudogene	Gm6946	3905.66	1277.21	8075.55	2310.82	5.04826	13	0	0	0	4663.46	6143.38	3669.79	4031.14	3089.53	3089.53	2123.07	2600.18	5167.91	5351.5	3032.82	7005.37	10255.9	9483.48	10831.4	11606.3	7618.25	6735.1	5209.4	5192.01	6818.25
90	DATA	3919	24	147	mm|chr2:115893017-115893076		0	NA	0	CCCCAACTTCTCACCCTCGCCCTGGGTTCCGGGCCCCAGGCCCAGAGAATAGCAAACAGA	3703	0	A_30_P01025644	chr2:115892960-115911647_F	chr2:115892960-115911647_F	lincRNA:chr2:115892960-115911647 forward strand	ENSMUSG00000086308	lincRNA	G630016G05Rik	240.958	64.1579	384.109	65.8267	5.03751	18	0	0	0	178.92	236.601	197.808	287.029	199.343	205.925	326.199	315.827	232.334	328.393	142.163	452.276	358.068	464.613	425.154	309.489	365.384	399.975	344.182	452.276	269.669
92	DATA	3988	25	52	mm|chrX:137356579-137356520	nap|NAP061238-1	0	NA	849	AAAGCATAGCAGAGCAACGTGGAACACAAGGTCGGAACTTTTTCTGGTGTGTACAAGAAG	3834	0	A_55_P2083566	NAP061238-1	NAP061238-1	Unknown	ENSMUSG00000080718	pseudogene	Gm8019	5082.79	618.497	3996.43	382.47	4.88753	16	0	0	0	5642.08	4686.61	5091.16	5017.78	5136.82	5053.07	5552.32	4593.35	4051.92	4705.67	6379.94	3385.28	4217.5	4538.19	4201.31	3828.58	4074.87	4242.93	3659.51	4317.03	3499.14
103	DATA	4402	27	138	mm|chr8:22805553-22805612	ref|NR_003146|gb|AY746431	0	NA	69	AACACAGATGAAGAGACTAATACTGAGGAGCAGCCAGGGAAAGAAGACCAAGCTGTTTCT	4295	0	A_55_P2054373	Defa-ps1	NR_003146	ref|Mus musculus defensin, alpha, pseudogene 1 (Defa-ps1), non-coding RNA [NR_003146]	ENSMUSG00000095813	pseudogene	Defa-ps1	212.109	56.5436	360.285	74.0142	5.11723	16	0	0	0	152.729	229.879	199.842	220.441	248.81	207.276	149.496	159.293	158.372	292.885	314.175	417.012	434.367	300.597	468.186	380.047	308.514	312.111	295.323	430.539	256.149
106	DATA	4500	28	72	mm|chr11:83855517-83855576	ref|NM_194341|ref|NM_177054|ref|NM_199038|ref|NM_011079	0	NA	4508	CCCTCTTCTGGTGTGTCTGAAGACAGCTACAGTGTACTTAGATATAATAATAAATAAATC	4177	0	A_55_P1968606	Synrg	NM_194341	ref|Mus musculus synergin, gamma (Synrg), transcript variant 2, mRNA [NM_194341]	ENSMUSG00000074793;ENSMUSG00000091993	antisense;protein_coding	-	61485.1	13321	40448.4	6204.51	4.70614	14	0	0	0	54079.1	59369.3	56731.2	72923.5	58137.8	58137.8	77155.5	70729	61460.2	30457	77155.5	33851.1	35601	48176.7	51318.6	39157.2	41840.7	44797.3	40712.1	36582.4	32447.2
114	DATA	4791	30	35	mm|chr12:072948155-072948096		0	NA	0	TACATGGTCTACTTGTTCCAGGATGTCTCCACCCATAGCAAATTCAACAGCACAGTCAAG	4407	0	A_55_P2067151	A_55_P2067151	A_55_P2067151	Unknown	ENSMUSG00000098224	pseudogene	Gm7985	8963.58	2932.26	18690	2824.11	7.7399	18	0	0	0	7592.36	9679.09	5151.51	5984.68	10743.4	11606.3	5401.61	7426.23	9156.6	14251.2	11606.3	22475.6	17728.1	16899.4	16644.2	17116.5	18097.5	16644.2	15752.1	22475.6	23067.1
120	DATA	4966	31	46	mm|chr16:31428129-31428070	ref|XM_001477443|gb|AK036265|riken|9630050E20|nap|NAP079191-1	0	NA	2048	TTTATACCCATTTCCTGGTACCCAGAGCGCTGAAGACAGGGAGAATCCTGAAAATAGAAC	4732	0	A_55_P1957997	LOC100047123	XM_001477443	ref|PREDICTED: Mus musculus hypothetical protein LOC100047123 (LOC100047123), mRNA [XM_001477443]	ENSMUSG00000086645	antisense	Gm15743	455.144	598.88	13.1531	10.5282	2.44735	10	0	0	0	321.359	2058.52	514.292	192.749	1035.83	145.976	164.207	154.828	251.128	100.748	66.9538	22.134	8.01733	15.1045	19.7171	21.8634	15.9662	0.01	0.01	28.6984	0.01
121	DATA	4973	31	53	mm|chr11:115395918-115391726	ref|NM_133354|ens|ENSMUST00000153892|ens|ENSMUST00000117589|ens|ENSMUST00000121185	0	NA	212	TTTAAGAGGCATACATCACTTAGTAAACTAATGAAAACCTATTGTGAACGGCAGGGTTTG	4743	0	A_55_P2009206	Sumo2	NM_133354	ref|Mus musculus SMT3 suppressor of mif two 3 homolog 2 (yeast) (Sumo2), mRNA [NM_133354]	ENSMUSG00000083025	pseudogene	Gm11829	977.926	201.641	1724.2	268.682	7.14299	16	0	0	0	675.046	876.403	818.998	1346.01	1155.52	1086.05	1155.52	847.172	826.707	1105.24	864.526	2091.31	1684.96	1419.53	1661.06	1788.41	1630.4	1933.48	1222.84	2051.84	1758.15
126	DATA	5063	31	143	mm|chr17:79250275-79250216	ref|NR_003363|gb|BC089461|nap|NAP103085-1|nap|NAP113735-1	0	NA	1609	TTCTCTGACTATCCTCTACTTGGTCATTTTGCTGTTCGTGACATGAGGCAGACAGTTGCT	4903	0	A_55_P2053456	Gm6548	NR_003363	ref|Mus musculus predicted gene 6548 (Gm6548), non-coding RNA [NR_003363]	ENSMUSG00000082536	pseudogene	Gm13456	8359.34	6782.33	1358.46	1782.17	3.30046	11	0	0	0	9567.28	2091.31	5240.8	8302.38	4051.92	4119.6	6236.98	13420.8	26608.8	6403.57	5909.31	224.161	225.888	1222.84	182.17	82.9936	249.443	2972.13	2024.46	758.386	5642.08
131	DATA	5291	33	43	mm|chr18:56132666-56132725	nap|NAP060554-1	0	NA	494	AGATCTGACATGCTGCCTGGAGAAACTTGCCAAGTATAACGACATCAAGAAGGTGGTGAA	5022	0	A_55_P2144003	NAP060554-1	NAP060554-1	Unknown	ENSMUSG00000098141	pseudogene	Gm6944	6116.66	1748.85	11639.4	2619.97	5.62356	15	0	0	0	6171.38	9396.08	5762.26	5524.89	5968.68	5466.69	3600.01	4736.93	7157.55	8845.33	4653.53	11013.5	14409.1	13020.1	15105	14512.2	11896.7	10179.2	7379.1	8568.35	10310.9
133	DATA	5312	33	64	mm|chrX:096277327-096277268		0	NA	0	AAATATGACAACTAACTGAAAATTGTCAGCAGTGCATCCTGCACCACCAGCTGCTTAGCC	5061	0	A_55_P2021908	A_55_P2021908	A_55_P2021908	Unknown	ENSMUSG00000083310	pseudogene	Gm5760	14365.2	3185.05	22653.7	3087.11	6.05265	18	0	0	0	11804.6	17896.5	9807.43	11606.3	15675.3	18505.9	9951.63	16518.1	13333.8	15675.3	17242.1	23067.1	20599.7	20417	20834.1	24487.2	21436	22475.6	18376.6	28909.7	25934.1
134	DATA	5320	33	72	mm|chr15:18094184-18094243	nap|NAP115054-1	0	NA	549	ACTGGCATGACCTTCCGTGTTCTTACCCCCAATGTGTCCATCGTGAATTGGACGTGCCGC	5076	0	A_55_P1992470	NAP115054-1	NAP115054-1	Unknown	ENSMUSG00000098222	pseudogene	Gm8318	24770.3	4468.52	40463.6	4782.06	7.7484	18	0	0	0	23531	32827.4	20247.7	28489.6	22723	28909.7	18376.6	25604.3	28111.7	23767.2	19885.2	43153.2	33851.1	42346.8	31957.9	43153.2	38309.4	43644	37805.1	43644	46771.3
142	DATA	5576	34	164	mm|chr14:057406457-057406398		0	NA	0	TCAAGCAGCAGCTCTTCTCCTATGCCATATTGGGTTTTGCCCTATCTGAGGCCATGGGAC	5243	0	A_55_P2061294	A_55_P2061294	A_55_P2061294	Unknown	ENSMUSG00000094250	pseudogene	Gm4479	35218.9	5768.16	19609	2297.96	8.28166	13	0	0	0	33347	34877.4	26977.4	36582.4	38309.4	40712.1	48176.7	30815.9	31200.3	35209	31200.3	17728.1	21767.9	21068.4	18856.5	23936.1	17375.9	18230.4	18699.8	21436	16990.8
156	DATA	6017	37	113	mm|chr6:57822478-57822419	ref|XM_001474356|ref|XM_001476469	0	NA	456	CCCACCACTTCTCCTTTGGTACAAAATAGTTCTGATAACAAAATAATCAATGTGCTGAAA	5741	0	A_55_P2034665	Vmn1r-ps12	XM_001474356	ref|PREDICTED: Mus musculus similar to vomeronasal receptor V1RC18 (LOC626582), mRNA [XM_001474356]	ENSMUSG00000093530	pseudogene	Vmn1r-ps12	5.96566	2.41276	2.89221	2.81961	2.67081	17	0	0	0	8.66943	10.7974	7.2169	6.04168	3.86533	3.60522	4.08371	3.71172	4.10837	7.91581	5.60668	0.01	5.28281	4.92124	3.38505	3.35465	8.10213	0.01	0.01	0.01	3.83621
157	DATA	6110	38	42	mm|chr4:32294443-32294502		0	NA	0	AAGGTTATCATCTCTGTCCCTTCTGCTTATGCCCCATGTTTGTGATAGATGTGAACCACA	5611	0	A_30_P01026145	chr4:32294119-32294941_F	chr4:32294119-32294941_F	lincRNA:chr4:32294119-32294941 forward strand	ENSMUSG00000083564	pseudogene	Gm11929	7148.72	1869.64	13799.3	2284.57	7.25764	17	0	0	0	6818.25	10470	4663.46	5007.73	8051.07	8402.93	4817.75	6300.1	6855.32	8813.24	8436.08	15462.6	13676.2	12336.7	14512.2	15462.6	13420.8	11661.7	9862.25	18097.5	13500.2
159	DATA	6139	38	71	mm|chr15:98762378-98762319	ref|NM_011654|gb|AK203176|ens|ENSMUST00000077991|ens|ENSMUST00000077577	0	NA	1045	GCCATTGCCACCATCAAGACCAAGCGCAGTATCCAGTTTGTAGACTGGTGTCCCACTGGC	5665	0	A_55_P2116496	Tuba1b	NM_011654	ref|Mus musculus tubulin, alpha 1B (Tuba1b), mRNA [NM_011654]	ENSMUSG00000056904	pseudogene	Gm5620	2099.51	797.147	3406.38	902.748	3.50197	18	0	0	0	1336.48	3786.02	1896.01	1972.99	1972.99	2588.09	1117.75	3120.85	1852.83	1359.32	2091.31	4177.22	3433.66	2643.98	3450.48	2085.62	2583.46	4638.07	3631.33	2714.28	4705.67
164	DATA	6279	39	47	mm|chr3:96049837-96049896	ref|NM_178212|ref|NM_013549|ens|ENSMUST00000078756|ens|ENSMUST00000074976	0	NA	333	ATCCAGGCCGTGCTGCTGCCCAAGAAGACGGAGAGCCACCATAAGGCGAAGGGCAAGTGA	5921	0	A_55_P2131438	Hist2h2aa2	NM_178212	ref|Mus musculus histone cluster 2, H2aa2 (Hist2h2aa2), mRNA [NM_178212]	ENSMUSG00000063954;ENSMUSG00000064220;ENSMUSG00000070392;ENSMUSG00000091383	processed_transcript;protein_coding	-	11888.9	5007.12	6940.32	1813.96	3.0641	12	0	0	0	11500.8	7733.94	4461.08	10058.3	20417	21263.7	12900.5	11979.6	9762	11741.3	8959.43	9198.14	7091.13	5612.28	3736.64	7829.31	9951.63	6875.5	5416.29	6483.13	7209.19
172	DATA	6683	41	123	mm|chr4:041116563-041116622		0	NA	0	TCCTGGTATGACAATGAATATAGCTTTAGCAACAGGGTAGTGGACCTCATGGCCTACATG	6356	0	A_55_P1968108	A_55_P1968108	A_55_P1968108	Unknown	ENSMUSG00000082186	pseudogene	Gm12403	9696.93	2201.99	18903.3	1493.2	11.3002	17	0	0	0	8739.39	13420.8	6783.17	7701.77	12066.6	11558.2	8845.33	9951.63	11804.6	7426.23	8368.52	20599.7	19367.9	18699.8	18376.6	17242.1	18699.8	16990.8	17375.9	20417	21263.7
173	DATA	6693	41	133	mm|chr11:99701481-99701422	ref|XM_904416|ref|XM_894864|nap|NAP015379-001	0	NA	108	TGTAAGATTAAGAGACGTACATCACTCAGTAAACTAATGAAAGCCTATTGTGAATGGCAG	6373	0	A_55_P1961165	Gm11556	XM_904416	ref|PREDICTED: Mus musculus similar to SMT3 suppressor of mif two 3 homolog 2 (LOC629924), mRNA [XM_904416]	ENSMUSG00000082531	pseudogene	Gm11556	472.875	112.785	847.334	214.112	4.94219	13	0	0	0	303.644	402.168	396.766	620.499	633.607	558.249	599.596	470.784	450.572	389.767	375.972	1206.53	809.936	691.807	654.516	732.335	806.434	768.635	595.575	1152.77	1054.81
174	DATA	6700	41	140	mm|chr15:039012912-039012971		0	NA	0	ATTTCCTGGTATGACAATCAATACGGCTATAGCAACAGGGTGGTTGCTCATGGCCTACAT	6387	0	A_55_P1979694	A_55_P1979694	A_55_P1979694	Unknown	ENSMUSG00000098021	pseudogene	Gm9522	11126.7	2513.47	21532.5	1145.59	12.3882	14	0	0	0	9951.63	14905.9	7072.08	8436.08	12553.4	12697.7	9083.06	10874.3	13163.1	14059.7	9597.1	21767.9	20834.1	21436	21263.7	21767.9	21068.4	20077.4	20599.7	22256.5	24253.6
181	DATA	6930	43	42	mm|chr6:116124140-116124081		0	NA	0	TAAACAGTCTTCTGTTGTCCTTTCTTCCCGATCAGCGATTTGTGGATGTGTGGGATGACA	6508	0	A_30_P01022719	chr6:116092274-116144199_R	chr6:116092274-116144199_R	lincRNA:chr6:116092274-116144199 reverse strand	ENSMUSG00000097703	lincRNA	Gm26623	1412.27	747.281	4146.36	2410.08	3.44021	10	0	0	0	498.386	2885.72	2051.84	1080.13	434.367	2032.2	1630.4	758.386	1642.47	1528.81	992.312	4217.5	4663.46	6524.56	1845.49	1234.29	2047.79	8335.9	6036.35	1614.54	4943.67
184	DATA	7021	43	133	mm|chr9:44721433-44721374	ref|NM_013795|gb|AK019192|ens|ENSMUST00000114688|ens|ENSMUST00000043675	0	NA	410	CTGATTTGAGTTCTTATTTGAATGTTATTGGACCATGTGTAACAGGACTGCTATCTGAAT	6680	0	A_55_P2000909	Atp5l	NM_013795	ref|Mus musculus ATP synthase, H+ transporting, mitochondrial F0 complex, subunit g (Atp5l), nuclear gene encoding mitochondrial protein, mRNA [NM_013795]	ENSMUSG00000038717;ENSMUSG00000067719;ENSMUSG00000081473	protein_coding;pseudogene	-	33071.2	8818.62	20538.9	3318.64	4.38419	13	0	0	0	30457	31200.3	29895.5	31200.3	36150.5	38309.4	49092.1	27937.5	21068.4	22256.5	46216.2	20077.4	21436	20247.7	19367.9	19062.6	19582.3	17531.8	18230.4	29436.4	20417
206	DATA	7736	48	28	mm|chrX:148733351-148733292		0	NA	0	AAGTATCTGATATTCATGAAGACAGAGTTTCAGGGTTTCTGCCTGGAGCTACACCCTCCA	7079	0	A_30_P01025731	chrX:148732853-148761972_R	chrX:148732853-148761972_R	lincRNA:chrX:148732853-148761972 reverse strand	ENSMUSG00000087403	lincRNA	2900056M20Rik	235.404	100.299	95.366	40.2994	4.26727	13	0	0	0	139.271	114.185	219.64	181.206	226.724	351.993	292.885	369.351	218.952	375.972	99.2653	163.553	65.486	64.4171	53.721	101.547	71.3466	50.7787	142.163	133.421	107.226
212	DATA	8172	50	136	mm|chrX:85817485-85817426	nap|NAP061138-1|nap|NAP111052-1	0	NA	1284	GACAACTTTGCCAAGCTCATTTGCTGGTATGACAATGAATATGGCTGTAGCAACAGGGTG	7573	0	A_52_P200925	NAP061138-1	NAP061138-1	Unknown	ENSMUSG00000081892	pseudogene	Gm8864	15132.2	2369.55	25820.5	1933.72	11.3656	18	0	0	0	14409.1	18699.8	10787.6	12553.4	17531.8	16899.4	14339.9	15224	15854.9	16990.8	13163.1	27636.5	24693.9	25934.1	25259.9	25604.3	23767.2	23531	25259.9	26381.6	30136.3
224	DATA	8526	52	162	mm|chr11:107206058-107206117	ref|XM_001477130|tc|TC1680676	0	NA	411	GTATCACTGGGAAATTATGTGCTGGTGTCTCCCTTCAAATAAAGTTTTATTGAAACACAA	7903	0	A_55_P2091751	LOC100046468	XM_001477130	ref|PREDICTED: Mus musculus hypothetical protein LOC100046468 (LOC100046468), mRNA [XM_001477130]	ENSMUSG00000086298	antisense	Gm11716	4674.61	1861.34	1138.52	519.313	6.04719	11	0	0	0	3013.03	2065.62	3392.5	4266.97	9017.82	5733.05	5512.96	4833.73	3287.38	4847	5450.61	1132.51	2146.65	611.535	649.037	1382.72	1359.32	493.926	1367.9	1518.51	723.051
246	DATA	9830	60	154	mm|chr2:70456771-70456712	ref|XM_001473460|ref|XM_001475843|ref|XM_001476745|ref|XM_001480078	0	NA	1014	AGTAAGGATGCGAATGTTCCTGCAGAAAATGGAGATGCCAAAACAGACCAGGCACAGAAA	9056	0	A_55_P2011490	Gm16510	XM_001473460	ref|PREDICTED: Mus musculus similar to High mobility group nucleosomal binding domain 2 (LOC100039766), mRNA [XM_001473460]	ENSMUSG00000086699	pseudogene	Gm16510	550.454	152.479	223.624	97.8195	5.89818	17	0	0	0	493.926	491.218	420.575	491.218	720.482	551.69	635.525	903.876	364.01	527.216	455.262	334.435	123.801	207.276	92.1605	192.749	206.876	150.926	213.74	312.111	402.168
251	DATA	9980	61	140	mm|chr16:77691493-77691552		0	NA	0	GTGTGATGTTCTATATTTATGAGACCCATAGCAAACTGTGAAGAGATAACAGAATGCTTT	9324	0	A_30_P01024768	chr16:77670599-77691642_F	chr16:77670599-77691642_F	lincRNA:chr16:77670599-77691642 forward strand	ENSMUSG00000090386	processed_transcript	2810055G20Rik	31.9723	22.3823	13.4523	11.4861	2.41653	15	0	0	0	21.2511	28.4179	65.7767	13.5829	35.1012	22.5054	82.2091	30.6382	26.911	14.0721	11.2302	0.01	12.5234	12.882	18.9308	19.8953	31.1583	9.94225	29.1605	0.01	0.01
255	DATA	10097	62	93	mm|chr4:128545798-128545739		0	NA	0	TGTCTCTTGTGACTTCAACAGCAACTCCTACTCTTCAGTTTTAATGCTGGGGCTGGCATT	9242	0	A_55_P2124096	A_55_P2124096	A_55_P2124096	Unknown	ENSMUSG00000084011	pseudogene	Gm12969	17453.4	3098.86	28747.6	2326	9.49792	18	0	0	0	16644.2	20599.7	13020.1	15854.9	19885.2	20077.4	12958.6	16042	20417	21263.7	15224	31957.9	26381.6	29245.9	24693.9	30815.9	29436.4	27636.5	28489.6	27266.8	31551.4
257	DATA	10139	62	135	mm|chr11:77725706-77725647	ref|NR_033549|ens|ENSMUST00000068419|gb|AK036145|riken|9630040P08	0	NA	3336	TCTTAGGGCTTGCTGTTCTTCATAGGTCTTCTCCAGCAGGTCTCTCATTTTATTTTATTG	9315	0	A_66_P101394	Gm11190	NR_033549	ref|Mus musculus predicted gene 11190 (Gm11190), non-coding RNA [NR_033549]	ENSMUSG00000055045	lincRNA	Gm11190	76.4478	31.2258	24.5977	20.2783	4.55173	17	0	0	0	79.3252	68.3186	50.9244	74.2382	67.0302	64.1068	88.9364	154.136	73.8539	91.977	28.0794	50.1148	44.9036	40.2413	30.9346	0.01	37.3852	34.4512	0.01	7.91581	0.01
260	DATA	10312	63	144	mm|chr7:149762016-149761957		0	NA	0	AAGCTGAAAGAACAGATGGTGTCAACATTTTGAAAGAGCAGACTCATAGCACCCACCCAC	9627	0	A_30_P01028007	H19	H19	lincRNA:chr7:149761435-149764019 reverse strand	ENSMUSG00000000031	lincRNA	H19	18692.3	5191.3	3114.7	1188.19	9.67734	11	0	0	0	14147.6	21263.7	28111.7	24253.6	15224	19367.9	8813.24	20247.7	17896.5	20247.7	16042	3631.33	3216.7	3319.35	4472.44	1943.39	2495.81	2495.81	1065.51	3355.11	5151.51
267	DATA	10497	65	1	mm|chr7:96658941-96659000	gb|AK006119|ens|ENSMUST00000032858|gb|AK015592|gb|AK131801	0	NA	277	GAAGTCCTTCCCAAAAATGCTAAACCTGCCATCGTAGCCATAAATCTGCCTCTTCCTGCG	9664	0	A_66_P113599	Prss23	AK006119	gb|Mus musculus adult male testis cDNA, RIKEN full-length enriched library, clone:1700019G06 product:hypothetical protein, full insert sequence. [AK006119]	ENSMUSG00000030623	antisense	1700019G06Rik	441.02	1143.01	3422.87	1523.26	5.03448	16	0	0	0	96.4851	3883.02	104.298	50.2935	62.2486	251.128	69.3716	62.9347	138.098	67.1999	66.1447	5733.05	1606.15	3913.21	2303.36	4352.07	2936.46	2230.95	2222.39	5984.68	2946.38
272	DATA	10659	65	163	mm|chr6:145264785-145264726		0	NA	0	ATCTTCAAGTTCATCATTGGCAACATTGAGAAGTACCGTCCACACTGCGAGCTGCTGATT	9951	0	A_55_P2069995	A_55_P2069995	A_55_P2069995	Unknown	ENSMUSG00000083962	pseudogene	Gm15707	1422.01	687.333	7921.4	2048.72	9.55511	10	0	0	0	945.24	2185.98	1155.52	1518.51	1005.78	1486.25	535.338	2804.19	2051.84	1264.58	688.861	10613.6	5850.2	4958.68	6977.05	7755.41	9083.06	8598.14	5626.33	8920.1	10831.4
275	DATA	10741	66	81	mm|chr2:162808140-162808081	nap|NAP070959-1|nap|NAP060997-1	0	NA	867	AACAGCCACTCTCACTCTTCCACCTTTGGTGTTGGGACTGGCATTGCTCTCAATGACAAC	9810	0	A_55_P1967332	NAP070959-1	NAP070959-1	Unknown	ENSMUSG00000080962	pseudogene	Gm11453	8979.98	2014.61	18605.4	1411.8	12.7684	17	0	0	0	21.6662	19.9617	28.5526	26.5029	29.8268	55.5108	63.776	4.03938	24.7292	41.8589	25.153	0.01	17.5888	0.01	28.0794	40.3336	24.7944	21.2907	0.01	0.01	0.01
279	DATA	11079	68	91	mm|chr11:37480649-37480708	ref|XM_001472488|ref|XM_001474071	0	NA	556	TTGAAACAGCTTCTCACTAATATGCCAGGCTGACACTGAACTTGCTCTGTAACCCAGACA	10118	0	A_55_P2164794	Gm12128	XM_001472488	ref|PREDICTED: Mus musculus hypothetical protein LOC100039148 (LOC100039148), mRNA [XM_001472488]	ENSMUSG00000087388	lincRNA	Gm12128	115.844	138.572	36.321	19.9897	1.88192	10	0	0	0	78.5992	52.8819	87.8635	149.496	42.7897	43.5895	522.89	47.4428	95.9736	63.6644	89.0982	0.01	36.2604	53.5898	43.3822	44.4387	51.5533	36.7624	51.0008	0.01	46.2021
283	DATA	11170	69	18	mm|chr14:53957362-53957421	ref|XM_622800|ref|XM_991386|tc|TC1638635	0	NA	384	GGTGGGCGTGGCCCTTTGCAGTCAGGAGATATCAGGAAGCCCCAAAGAACATCTATCTAG	10276	0	A_55_P2070983	Gm6033	XM_622800	ref|PREDICTED: Mus musculus predicted gene, EG547328 (EG547328), mRNA [XM_622800]	ENSMUSG00000082663	pseudogene	Trav13-3	186.237	89.6102	481.454	191.545	4.45108	12	0	0	0	151.433	156.128	135.008	158.372	146.544	184.206	281.912	104.039	177.124	134.159	419.681	556.524	500.073	303.644	736.362	388.292	543.514	313.702	751.183	566.78	154.461
284	DATA	11174	69	22	mm|chr15:102493418-102493359	ref|NM_026468|ens|ENSMUST00000075630|ref|XM_001472281|ref|XM_001474523	0	NA	527	ATGGTTCTTTCGTGTCTCGTCTGCCCTGTATGTTCCTTTTCCTGTAACTCCCCAAGAAGT	10284	0	A_55_P2081483	Atp5g2	NM_026468	ref|Mus musculus ATP synthase, H+ transporting, mitochondrial F0 complex, subunit C2 (subunit 9) (Atp5g2), nuclear gene encoding mitochondrial protein, mRNA [NM_026468]	ENSMUSG00000066724;ENSMUSG00000068120	protein_coding;pseudogene	-	24185.9	3968.77	16338.3	2466.41	5.49415	16	0	0	0	24949.4	20247.7	23936.1	27636.5	26608.8	29245.9	30136.3	23936.1	18097.5	20417	20834.1	15563.1	16644.2	17896.5	13987.5	13987.5	17896.5	14512.2	14820.9	22032.2	16042
288	DATA	11471	70	155	mm|chr8:124968087-124968146	ens|ENSMUST00000059529|gb|AK042662|gb|AK085519|gb|BC094355	0	NA	481	AGATACAACTTCCTGGTTCCACCTCCTGTAAAATCGTGGCTGTTGAATGGCTTAGAGTTC	10520	0	A_55_P2021560	ENSMUST00000059529	ENSMUST00000059529	ens|RIKEN cDNA 9330133O14 gene Gene [Source:MGI Symbol;Acc:MGI:2442309] [ENSMUST00000059529]	ENSMUSG00000044794	pseudogene	9330133O14Rik	601.953	290.661	49.4272	57.0358	6.17525	10	0	0	0	928.372	623.042	275.594	847.172	435.772	853.794	1033.36	348.192	268.501	281.117	726.561	86.2392	48.9975	0.01	178.92	45.1828	48.4931	0.01	0.01	86.3998	0.01
293	DATA	11627	71	147	mm|chrX:103398646-103398700	nap|NAP096647-001|nap|NAP096646-001|tc|TC1657415	0	NA	1328	TGCACAGCTCCTAAGTCAACCTAGTGTTTTCCACATCTCCATTTGGTGTTAGCGCAAGAT	10799	0	A_66_P111747	NAP096647-001	NAP096647-001	tc|MUSXPGK phosphoglycerate kinase {Mus musculus} (exp=0; wgp=1; cg=0), partial (43%) [TC1657415]	ENSMUSG00000066632;ENSMUSG00000069008	protein_coding;pseudogene	-	12475.7	6638.66	29320.9	10383.4	4.38046	15	0	0	0	11896.7	13163.1	17116.5	6280.06	10664	5091.16	15105	22256.5	23936.1	5240.8	6483.13	24949.4	15224	24949.4	20599.7	19582.3	24693.9	37805.1	42346.8	40712.1	42346.8
294	DATA	11637	71	157	mm|chr6:125113038-125112979	ref|NM_008084|ref|NR_003630|ref|NR_023357|ens|ENSMUST00000082064	0	NA	391	CAAAAGGGTCATCATCTCCGCCCCTTCTGCTGATGCCCCCCTGTTTGTCATGGGTGTGAA	10816	0	A_55_P2088912	Gapdh	NM_008084	ref|Mus musculus glyceraldehyde-3-phosphate dehydrogenase (Gapdh), mRNA [NM_008084]	ENSMUSG00000081285;ENSMUSG00000097989	pseudogene	-	58881.3	11932.3	78831	20074.3	2.73409	14	0	0	0	43153.2	66130.4	38309.4	46771.3	59369.3	70729	59369.3	72923.5	54079.1	66130.4	70729	105801	72923.5	61460.2	68263.7	68263.7	63782.3	61460.2	77155.5	120097	89103.1
295	DATA	11692	72	48	mm|chrX:90884119-90884178	ref|NM_001177390|nap|NAP025970-1	0	NA	165	AAGGGGAAAGCCAATGCCAGTGAGGATGCAAATAATCCTGCAGAAAATGGAGATGCCAAA	10619	0	A_51_P163261	Gm6985	NM_001177390	ref|Mus musculus predicted pseudogene 6985 (Gm6985), mRNA [NM_001177390]	ENSMUSG00000087255	pseudogene	Gm6985	442.88	108.047	195.946	71.1538	6.23688	17	0	0	0	380.047	375.972	354.186	439.2	593.323	488.526	505.057	607.231	269.669	514.292	344.182	225.888	140.89	169.814	99.2653	113.72	231.766	182.664	195.477	270.508	329.466
297	DATA	11780	72	136	mm|chr1:52560149-52560090	nap|NAP058906-1	0	NA	842	CTGGTATGACAATGAATATGGTTACTGCAACAGGGTGATGGACCTCGTGGTATACATGGC	10779	0	A_66_P140307	NAP058906-1	NAP058906-1	Unknown	ENSMUSG00000097833	pseudogene	Gm5976	7528.74	1633.46	15231.9	1370.12	11.7433	18	0	0	0	7028.11	9156.6	5192.01	5270.26	8959.43	8232.11	6455.29	7209.19	9720.29	9292.81	6300.1	16644.2	16142	13786.6	16781.5	14590.5	15854.9	13587.3	13072	15462.6	16397.6
307	DATA	12334	76	34	mm|chr6:086235622-086235681		0	NA	0	TGCCTAGAGAAACCTGACAAGTATGATGACATTAAGAAGGTGCTGAAGCAGGCATCTGAG	11184	0	A_55_P2135023	A_55_P2135023	A_55_P2135023	Unknown	ENSMUSG00000098175	pseudogene	Gm7545	7933.79	2152.71	14603.9	1572.43	8.15772	18	0	0	0	8172.02	9435.88	7091.13	7874.27	6942.54	6586.3	4901.77	6556.97	10874.3	12279.5	6556.97	14820.9	16042	15462.6	17116.5	14905.9	12900.5	13420.8	12018.2	13676.2	15675.3
309	DATA	12466	77	2	mm|chr4:106171804-106171745	gb|AK028711|ref|XM_001474114|ref|XM_915910|riken|4732441L20	0	NA	3623	ACTATCCACTGGCTGAGGGTCTCCTGCAATTCCCTGTGCAGCCTGAAGAAGACCTCCAGT	11421	0	A_55_P2109608	Tmem61	AK028711	gb|Mus musculus 10 days neonate skin cDNA, RIKEN full-length enriched library, clone:4732441L20 product:unclassifiable, full insert sequence. [AK028711]	ENSMUSG00000085933	lincRNA	Tmem61	190.232	41.2937	289.989	127.719	2.36034	10	0	0	0	171.642	179.403	245.587	260.604	205.925	139.271	125.946	194.302	159.293	196.096	214.487	384.991	211.807	604.812	244.748	338.53	188.247	185.03	276.657	230.755	234.315
324	DATA	12872	79	80	mm|chr4:133520977-133520918	ref|NM_016957|gb|BC083085|ens|ENSMUST00000105893|ens|ENSMUST00000003122	0	NA	930	GAGCACTGGTTCCTTTTATAAAGGATTGTGGATCTTCAGATTGATAATTCTGCCCAAAAG	11847	0	A_55_P1993789	Hmgn2	NM_016957	ref|Mus musculus high mobility group nucleosomal binding domain 2 (Hmgn2), mRNA [NM_016957]	ENSMUSG00000003038;ENSMUSG00000070713;ENSMUSG00000094627	protein_coding;pseudogene	-	1968.07	931.995	754.592	606.951	3.5659	17	0	0	0	1889.33	1781.39	884.409	2608.36	1329.74	1260.44	1794.6	3659.51	3562.23	1723.2	1155.52	175.117	638.773	524.857	242.753	314.175	2195.49	1179.59	1029.42	410.09	835.659
327	DATA	13073	80	117	mm|chr3:120883497-120883438	nap|NAP061773-1|nap|NAP028542-1	0	NA	443	CATGACCATGGTCCATGCCATCACTGCCACTCAGAAGAGTATAGATAGTCCCTCTAGAAA	11908	0	A_52_P229210	NAP061773-1	NAP061773-1	Unknown	ENSMUSG00000098042	pseudogene	Gm5710	8335.65	2447.16	17870.2	2840.6	8.20202	17	0	0	0	6706.99	11741.3	4890.48	5850.2	9220.19	11694.8	5114.03	8335.9	8402.93	9396.08	10339.3	19367.9	16990.8	17242.1	15854.9	19367.9	16279.7	16042	13420.8	23067.1	21068.4
328	DATA	13105	80	149	mm|chr11:3852443-3852502	nap|NAP000003-031	0	NA	787	TGTCTGTTGTGGATCGGAGAAACCTGTCAAGTATGATGACATCAAGAAGGTGGTGAAGCA	11963	0	A_55_P1984069	NAP000003-031	NAP000003-031	Unknown	ENSMUSG00000082816	pseudogene	Gm11953	6698.5	1557.59	12289.3	1971.96	7.16178	17	0	0	0	7209.19	9762	5984.68	6765.3	5984.68	5747.31	4705.67	6333.78	8051.07	8402.93	4736.93	12697.7	14512.2	14059.7	14147.6	14059.7	11013.5	10613.6	8638.53	10743.4	12407.5
330	DATA	13203	81	83	mm|chr6:116124099-116124158		0	NA	0	CAAATCGCTGATCGGGAAGAAAGGACAACAGAAGACTGTTTAAGGATGCCTGGATTCCTT	12140	0	A_30_P01026091	chr6:116123643-116124550_F	chr6:116123643-116124550_F	lincRNA:chr6:116123643-116124550 forward strand	ENSMUSG00000037894;ENSMUSG00000060214	protein_coding;pseudogene	-	1274.23	582.772	3513.18	1733.5	3.88941	10	0	0	0	630.659	2345.62	1956.34	1132.51	474.764	1677.38	1329.74	630.659	1329.74	1505.56	1003.52	3355.11	4338.53	5939.39	2065.62	1239.01	1852.83	6171.38	4231.32	1907.43	4031.14
337	DATA	13389	82	105	mm|chr14:26845986-26846045		0	NA	0	TTAAACCTGAATGTCTGTAGCCAAAAGCTGTTTCCAAATAAAAGTCAGCCAGTTCTGGAA	12177	0	A_30_P01018424	chr14:26834450-26847000_F	chr14:26834450-26847000_F	lincRNA:chr14:26834450-26847000 forward strand	ENSMUSG00000021866;ENSMUSG00000098369;ENSMUSG00000098428	protein_coding;pseudogene	-	389.926	124.793	804.876	418.985	3.01269	10	0	0	0	386.404	564.952	359.208	286.102	538.95	510.156	472.312	336.094	138.757	362.851	333.403	476.459	961.244	784.826	1029.42	1528.81	876.403	474.764	349.366	1308.25	259.209
340	DATA	13547	83	99	mm|chrX:37354051-37353992	ref|XM_912249|ref|XM_976867|nap|NAP061055-1	0	NA	456	AACTTTGTAAAGCCCATGTTCTGGTATGACAGTGAATACTGCTACAGCAACAGGGTGGTG	12456	0	A_55_P2060938	Gm7189	XM_912249	ref|PREDICTED: Mus musculus predicted gene, EG636756 (EG636756), mRNA [XM_912249]	ENSMUSG00000082005	pseudogene	Gm7189	5630.51	1821.4	11437.1	1304.73	8.45344	18	0	0	0	5007.73	6875.5	3533.74	4217.5	7091.13	6635.55	3817.85	5053.07	6915.59	9156.6	3631.33	13420.8	11661.7	10571	11694.8	12792.4	12553.4	11112.6	8884.7	10613.6	11066.1
341	DATA	13592	83	144	mm|chr2:73798243-73798184	nap|NAP070997-1|tc|TC1700577	0	NA	933	AAGGTCATCAATGACAACTTTGGCATTGTGGAAGGGCTCATGACCACAGTCCATGTCATT	12529	0	A_55_P2005719	NAP070997-1	NAP070997-1	tc|Q569X5_MOUSE (Q569X5) Glyceraldehyde-3-phosphate dehydrogenase (LOC14433 protein) (16 days embryo head cDNA, RIKEN full-length enriched library, clone:C130021D09 product:glyceraldehyde-3-phosphate dehydrogenase, full insert sequence) (CRL-1722 L5178Y-R	ENSMUSG00000083072	pseudogene	Gm13668	16895.1	4868.9	29125.5	4690.55	5.86051	18	0	0	0	16279.7	23067.1	11013.5	13676.2	19203.2	25604.3	10179.2	15752.1	14147.6	15854.9	21068.4	26608.8	31200.3	29436.4	26977.4	31957.9	26977.4	26608.8	20417	37220.1	33851.1
348	DATA	13861	85	85	mm|chr16:064912045-064912104		0	NA	0	GAATAAGGCTACAGCAACAGGGTGGTAGACCTCATAGCTTATATGGTCTCAAGGGAGTAA	12713	0	A_55_P1957393	A_55_P1957393	A_55_P1957393	Unknown	ENSMUSG00000097999	pseudogene	Gm9061	17033.9	2951.01	25122	2624.58	6.64719	18	0	0	0	17242.1	20834.1	12279.5	16279.7	14590.5	16279.7	14512.2	16899.4	19582.3	22475.6	16397.6	23302.8	23936.1	28909.7	27636.5	28111.7	20834.1	22256.5	24693.9	25934.1	25604.3
358	DATA	14346	88	78	mm|chr2:104872083-104872024	ref|XM_001479293|ref|XM_886796|nap|NAP028341-1	0	NA	413	GTTAATGTGTCCACAAGAAAGAGTAGATTCCATTGCAGTTAAGAAGGACGTATACAAATA	12995	0	A_55_P2087900	Gm13888	XM_001479293	ref|PREDICTED: Mus musculus similar to NADH dehydrogenase (ubiquinone) 1, alpha/beta subcomplex, 1 (LOC622356), mRNA [XM_001479293]	ENSMUSG00000083487	pseudogene	Gm13888	334.383	95.7523	230.407	118.617	2.19666	17	0	0	0	421.96	476.459	281.117	415.119	292.157	281.117	266.545	165.421	264.926	433.349	380.047	143.645	529.516	275.594	214.487	289.932	183.39	122.085	154.461	224.161	166.795
365	DATA	14558	89	126	mm|chr17:39982865-39982924		0	NA	0	TGCTACCGGTCATTCCCTCCCGCGTGGTTTGACTGTCTCGCCGGTGTCGCGCTTCTCTTT	13365	0	A_30_P01027833	chr17:39982023-39983277_F	chr17:39982023-39983277_F	lincRNA:chr17:39982023-39983277 forward strand	ENSMUSG00000097971	processed_transcript	Gm26917	37887	16582.8	23080.5	6861.14	2.7166	13	0	0	0	41840.7	25604.3	34877.4	29436.4	66130.4	68263.7	29245.9	33347	12900.5	43153.2	31957.9	22256.5	27266.8	30136.3	26381.6	27266.8	22256.5	22032.2	9396.08	30136.3	13676.2
374	DATA	14749	90	153	mm|chr7:33331710-33331769	ref|XM_357732|ref|XM_910464|ref|XM_890946|nap|NAP028846-1	0	NA	1001	TTCCTTGTATGACAATGAATACAGCTACAGCAACAGGGTAGTCGACCTCATGGCCTACAA	13415	0	A_55_P2135049	Gm5327	XM_357732	ref|PREDICTED: Mus musculus predicted gene, EG384591 (EG384591), mRNA [XM_357732]	ENSMUSG00000094827	pseudogene	Gm5327	8635.02	1966.9	16858.8	1130.42	11.8764	16	0	0	0	7733.94	11500.8	6130.58	6418.28	9862.25	9354.2	6658.04	8368.52	11013.5	10787.6	7157.55	17116.5	18097.5	17116.5	17375.9	16644.2	17531.8	14978.7	14978.7	16518.1	18230.4
376	DATA	14890	91	130	mm|chr9:51811223-51811164	ref|NR_023357|ens|ENSMUST00000094175|ens|ENSMUST00000088537|ref|XM_001477881	0	NA	408	AATTCAACAGCACAGTTAAGGCCAAGAATAGGAAGCTTGTCATCAACGGGAAGCCCATCA	13668	0	A_55_P2033530	Gm6981	NR_023357	ref|Mus musculus predicted pseudogene 6981 (Gm6981), non-coding RNA [NR_023357]	ENSMUSG00000098222	pseudogene	Gm8318	20779.9	3924.21	27849.3	3077.09	4.61469	18	0	0	0	21436	24949.4	15462.6	20599.7	19367.9	21436	15325.4	18505.9	18505.9	26381.6	26608.8	30457	27937.5	27937.5	30136.3	25934.1	22723	25259.9	24949.4	31957.9	31200.3
402	DATA	16067	98	159	mm|chr4:11060696-11060755	ref|XM_001473517|ref|XM_001473562|ref|XM_001473542|ref|XM_001473581	0	NA	222	AATATAGAGGATGAAGATACAAATGATGGGTTCCAGCAGCAGACTGGAGGTGTCTACTAA	14601	0	A_55_P2009201	Gm11829	XM_001473517	ref|PREDICTED: Mus musculus similar to SMT3 suppressor of mif two 3 homolog 2, transcript variant 1 (LOC546828), mRNA [XM_001473517]	ENSMUSG00000083025	pseudogene	Gm11829	2275.06	384.962	3874.53	1194.23	4.04842	10	0	0	0	1770.92	2418.36	2156.29	2041.44	2242.24	2156.29	2704.18	1729.58	2760.49	2146.65	2899.22	3600.01	3533.74	3474.44	4051.92	6855.32	3433.66	4291.57	2108.83	3795.76	3600.01
411	DATA	16351	100	115	mm|chr1:48938968-48939027	nap|NAP058897-1	0	NA	411	GACAACTCAATCAAGATTGTCAGGAGTGCATCCTGCATCAATACCAACTGCTTAACACCC	14814	0	A_55_P2092046	NAP058897-1	NAP058897-1	Unknown	ENSMUSG00000097883	pseudogene	Gm8357	11259.4	2453.92	19380.8	2751.82	7.1101	18	0	0	0	9354.2	13500.2	8537.42	8232.11	12183.7	13333.8	7157.55	12900.5	11896.7	12697.7	14059.7	21436	18505.9	16990.8	18097.5	19885.2	18230.4	18097.5	15325.4	23936.1	23302.8
414	DATA	16423	101	23	mm|chr15:102493358-102493299	ref|NM_026468|ens|ENSMUST00000075630|ref|XM_001472281|ref|XM_001474523	0	NA	587	CTGGGGAAAGTGCTTGGCTCAGGGTTTGACAGAGAGAAGACAAATAAATACTGTATTAAT	14938	0	A_55_P2081482	Atp5g2	NM_026468	ref|Mus musculus ATP synthase, H+ transporting, mitochondrial F0 complex, subunit C2 (subunit 9) (Atp5g2), nuclear gene encoding mitochondrial protein, mRNA [NM_026468]	ENSMUSG00000068120	pseudogene	Gm10231	18965.6	4248.91	13181.3	2891.26	3.67513	17	0	0	0	19885.2	15752.1	15325.4	19203.2	22475.6	26381.6	24949.4	15563.1	12697.7	17531.8	18856.5	12183.7	14590.5	13905.2	11013.5	12279.5	14512.2	12475.9	9762	20077.4	11013.5
419	DATA	16616	102	52	mm|chr14:26845272-26845331		0	NA	0	TACTTCTGGAGACTATCGAAAGATTCTACTGAAGATCTGTGGTGGCAACGACTGAGCTGT	14991	0	A_30_P01025655	chr14:26842169-26845456_F	chr14:26842169-26845456_F	lincRNA:chr14:26842169-26845456 forward strand	ENSMUSG00000021866;ENSMUSG00000098369;ENSMUSG00000098428	protein_coding;pseudogene	-	1071.57	526.36	2020.42	785.881	3.21787	15	0	0	0	1123.66	2271.57	809.936	625.567	1523.25	1423.02	839.772	1155.52	478.826	1029.42	506.732	1423.02	2356.62	1841.95	2608.36	2913.45	2207.49	1213.75	1117.75	3332.66	1189.13
420	DATA	16657	102	93	mm|chr16:050111805-050111864		0	NA	0	TCCCTGCATCTACTGGTGCTTCCAAGGTCATCCAGCTCACTGGCATGGCCTTCCATGTTC	15063	0	A_66_P118307	A_66_P118307	A_66_P118307	Unknown	ENSMUSG00000098028	pseudogene	Gm8824	8129.42	2650.51	17702.2	2170.22	9.08758	18	0	0	0	7668.58	10255.9	5270.26	5968.68	11500.8	11741.3	4317.03	6524.56	8638.53	11013.5	6524.56	16899.4	18376.6	17375.9	16279.7	18856.5	20417	17728.1	12697.7	19885.2	18505.9
422	DATA	16715	102	151	mm|chr11:69504584-69504643	gb|AK008218|riken|2010012P19|nap|NAP091129-1|tc|TC1719454	0	NA	757	TGGGCTACCTTACCATCATTCTTGTCATCTACCACTGTAATTACACATTTACAGACTGCC	15170	0	A_55_P2197338	2010012P19Rik	AK008218	gb|Mus musculus adult male small intestine cDNA, RIKEN full-length enriched library, clone:2010012P19 product:unclassifiable, full insert sequence. [AK008218]	ENSMUSG00000085890	antisense	2010012P19Rik	13.4145	8.43466	44.3132	34.4587	2.76137	9	0	0	0	19.9617	11.0142	10.9531	7.37207	32.1304	21.7106	6.48847	8.19709	8.52218	17.1705	4.03938	20.7981	45.873	21.3447	27.375	65.7767	17.3023	11.8375	31.671	117.618	83.536
424	DATA	16879	103	151	mm|chr1:36749063-36749122	ens|ENSMUST00000044043|ref|XM_001474588	0	NA	110	CCCTACTGATGAGGAGCAGGCTACTGGGCTGGAGAGGGAGATCATGATAGCAGCACAGAA	15466	0	A_55_P2087352	ENSMUST00000044043	ENSMUST00000044043	ens|Cytochrome c oxidase subunit 5B, mitochondrial Precursor (Cytochrome c oxidase polypeptide Vb) [Source:UniProtKB/Swiss-Prot;Acc:P19536] [ENSMUST00000044043]	ENSMUSG00000079941;ENSMUSG00000095454	protein_coding;pseudogene	-	26932.7	6271.11	16353.4	1796.24	5.35853	11	0	0	0	26608.8	34356.7	25259.9	30136.3	36582.4	30136.3	30815.9	20417	16644.2	25934.1	19367.9	15105	20077.4	16644.2	13676.2	16990.8	14059.7	16781.5	16518.1	16781.5	16899.4
451	DATA	18201	111	161	mm|chr7:33577221-33577280	nap|NAP061423-1	0	NA	410	TGTTGTGGATCTGATGTGCTGCCTGGAGAAACCTGCCATGTATGATGACATCAAAAAGGT	16647	0	A_55_P1981099	NAP061423-1	NAP061423-1	Unknown	ENSMUSG00000097952	pseudogene	Gm4398	13381.6	3020.02	21924.2	3276.03	6.19359	18	0	0	0	15752.1	19203.2	12475.9	14667.7	11013.5	10141.4	9720.29	11606.3	15462.6	16042	11112.6	20247.7	23531	26381.6	24253.6	26381.6	18505.9	19367.9	16781.5	21068.4	22723
475	DATA	18982	116	122	mm|chr17:23578097-23578038	ref|XM_884146|ref|XM_914036|nap|NAP113112-1	0	NA	957	AGTTCAGGGATGCTGGGATGCATATTTGTTCCCAAATGTTACACAATATTGTTTAGACCA	17173	0	A_55_P1957245	Vmn2r-ps134	XM_884146	ref|PREDICTED: Mus musculus predicted gene, EG619775 (EG619775), mRNA [XM_884146]	ENSMUSG00000096270	pseudogene	Vmn2r-ps134	1039.14	176.343	713.348	233.445	3.58107	16	0	0	0	966.759	751.183	1086.05	942.449	1324.41	974.163	1029.42	1245.58	801.832	1147.75	1160.93	465.955	881.695	708.158	977.117	1105.24	813.288	593.323	694.981	520.972	372.755
487	DATA	19322	118	134	mm|chr12:5597266-5597207	nap|NAP102340-1|nap|NAP111899-1|nap|NAP103603-1|nap|NAP103565-1	0	NA	164	ATTCAATGGCACAGTCAAGGCCAAAAATGGGAAGCTTGTCATCAATGGAAAGCCCATCAC	17476	0	A_55_P2133680	NAP102340-1	NAP102340-1	Unknown	ENSMUSG00000097977	pseudogene	Gm5652	20344.7	4940.29	27280.9	3904.63	3.58499	18	0	0	0	23302.8	27266.8	16279.7	23302.8	16279.7	17116.5	12628.7	17242.1	19367.9	23067.1	27937.5	28111.7	28489.6	29895.5	32827.4	28489.6	19203.2	24253.6	23531	28111.7	29895.5
490	DATA	19414	119	62	mm|chr10:39732025-39732084	ref|XM_986164|ref|XM_986849|nap|NAP111478-1|nap|NAP029260-1	0	NA	414	GGTCATCATCTCCGCCCCTTCTGCAGATGCCCCCATGTTTGTGATGGGTGTGAACCATGA	17639	0	A_55_P2156093	Gm8055	XM_986164	ref|PREDICTED: Mus musculus predicted gene, EG666342 (EG666342), mRNA [XM_986164]	ENSMUSG00000082778	pseudogene	Gm15191	63766	11645.4	81101.3	14073	3.0581	17	0	0	0	49092.1	77155.5	44797.3	66130.4	63782.3	77155.5	61460.2	77155.5	52404.4	59369.3	72923.5	89103.1	77155.5	72923.5	72923.5	72923.5	70729	72923.5	70729	105801	105801
500	DATA	19739	121	59	mm|chr11:115384843-115384784	ref|NM_133354|ens|ENSMUST00000153892|ens|ENSMUST00000021084|ens|ENSMUST00000117589	0	NA	579	CGCATAGTGCTCTCTCTTTCTTTTCCTTTTTTAAACTAAATGACCGATGTTCTGTTCTGG	17930	0	A_55_P2132865	Sumo2	NM_133354	ref|Mus musculus SMT3 suppressor of mif two 3 homolog 2 (yeast) (Sumo2), mRNA [NM_133354]	ENSMUSG00000020738;ENSMUSG00000084838	protein_coding;pseudogene	-	880.752	364.06	1795.21	766.904	3.4352	12	0	0	0	560.811	1123.66	673.6	657.027	915.24	864.526	1562.31	623.042	1497.57	548.631	661.859	955.473	918.311	1458.14	694.981	2790.6	2080.47	2684.75	1712.4	2161.14	2495.81
505	DATA	19961	122	117	mm|chr4:135186047-135186106	ref|NR_015613|ref|NR_027909|gb|AK006510|riken|1700029M20	0	NA	2896	CATGGAACCCTCTATCTCTGCTATTTAAGGCTTGTGAGTCTTAAACTAGAATAAAATGAA	18036	0	A_55_P2263342	1700029M20Rik	NR_015613	ref|Mus musculus RIKEN cDNA 1700029M20 gene (1700029M20Rik), transcript variant 1, non-coding RNA [NR_015613]	ENSMUSG00000086788	lincRNA	1700029M20Rik	13.3941	7.24538	5.31723	2.55202	3.46814	12	0	0	0	12.6795	13.4256	14.2173	22.0106	22.2213	8.43572	20.5976	3.42766	3.59818	20.4257	6.2953	4.33992	8.03975	10.9942	6.75576	5.35637	3.43019	3.35286	3.72672	3.6921	3.48447
508	DATA	20125	123	117	mm|chr7:29137597-29137656	ref|NM_013647|ens|ENSMUST00000076708|ens|ENSMUST00000082134|ens|ENSMUST00000041274	0	NA	494	GCGAATCCAAAAAGTTTGGAGGTCCTGGTGCCCGTGCCCGATACCAGAAATCCTACCGAT	18314	0	A_55_P1963062	Rps16	NM_013647	ref|Mus musculus ribosomal protein S16 (Rps16), mRNA [NM_013647]	ENSMUSG00000037563;ENSMUSG00000060419;ENSMUSG00000062458	protein_coding;pseudogene	-	25054.8	6879.09	17455	2391.97	3.44234	12	0	0	0	20834.1	19062.6	24693.9	34877.4	23936.1	32827.4	37805.1	18376.6	21263.7	22723	19203.2	12018.2	19203.2	19203.2	17242.1	18097.5	17242.1	18376.6	17242.1	20599.7	15325.4
524	DATA	20749	127	85	mm|chr4:25235488-25235547	ref|XM_001000802|ref|XM_357368|gb|BC158068|nap|NAP028270-1	0	NA	470	GATGAGATTCTCAGAGTGATTGATTCTCTTCAGCTGACAGCAGCAAAGCCAGTTGATTGG	18834	0	A_52_P467930	Prdx6-ps2	XM_001000802	ref|PREDICTED: Mus musculus peroxiredoxin 6, related sequence 2 (Prdx6-rs2), mRNA [XM_001000802]	ENSMUSG00000083737	pseudogene	Prdx6-ps2	1706.01	566.47	757.463	562.761	3.84554	18	0	0	0	1972.99	945.24	1320.67	1404.69	3149.01	1700.66	1336.48	1586.17	1984.03	1619.76	1746.4	2294.07	587.421	582.714	341.669	553.408	651.205	395.778	928.372	675.046	564.952
526	DATA	20861	128	33	mm|chr1:182257391-182257332	ref|NR_003623|ens|ENSMUST00000050581|ens|ENSMUST00000089534|ref|XM_894477	0	NA	3289	TTTGTAAAGCTCATTTCCTGGCATGACAATGAATATGGCTACAGCAACAGCGTGGTGGAC	18747	0	A_55_P1967330	Gm5069	NR_003623	ref|Mus musculus predicted pseudogene 5069 (Gm5069), non-coding RNA [NR_003623]	ENSMUSG00000080962	pseudogene	Gm11453	13039.7	2569.53	23593.7	1573.9	11.4614	16	0	0	0	11694.8	15675.3	9256.4	9762	14339.9	14978.7	10874.3	13230.6	15224	16899.4	11500.8	23767.2	22723	23302.8	22723	22032.2	23302.8	23302.8	22256.5	25259.9	27266.8
552	DATA	21737	133	89	mm|chr8:100089587-100089528	nap|NAP063054-1	0	NA	713	AAAGGTAGTTTCCTGGTATGACAATGAATACAGCTACAGCAACAGGGTGGTGGACCTCAT	19718	0	A_55_P2167005	NAP063054-1	NAP063054-1	Unknown	ENSMUSG00000098116	pseudogene	Gm7191	19119.3	3540.46	30322	1637.94	9.44163	14	0	0	0	19582.3	23302.8	13587.3	16397.6	22032.2	24253.6	18856.5	18856.5	22032.2	14512.2	16899.4	31551.4	28909.7	30457	29895.5	28909.7	28111.7	28909.7	32447.2	31200.3	32827.4
557	DATA	21987	135	11	mm|chr8:22224205-22224264	ref|NM_007849|ref|NM_001170955|ref|NM_001177523|ens|ENSMUST00000095425	0	NA	84	AGTAAAATTGATGAGCAGCCAGGGAAAGAAGACCAAGCTGTTTCTGTCTCCTTTGGAGAC	19871	0	A_55_P1969960	Defa25	NM_007849	ref|Mus musculus defensin, alpha, 25 (Defa25), mRNA [NM_007849]	ENSMUSG00000074434;ENSMUSG00000074436;ENSMUSG00000082211;ENSMUSG00000094687	protein_coding;pseudogene	-	66.2348	9.59936	147.891	37.2919	6.72473	10	0	0	0	52.8819	80.2548	59.4354	77.4058	59.6718	71.5486	61.023	54.7188	65.6409	78.1289	67.8726	129.143	186.518	172.538	157.27	153.462	147.027	109.576	132.183	209.708	81.4886
561	DATA	22474	138	6	mm|chr15:44265497-44267194	ref|NM_175009|gb|AK160628|gb|AK007877|ens|ENSMUST00000055309	0	NA	332	TGAAATCACTTCAAAAGGCAGAGCCCTGGTACCTGACAGTGTAAAGAAGGAACTCCTACA	20153	0	A_55_P1987302	Eny2	NM_175009	ref|Mus musculus enhancer of yellow 2 homolog (Drosophila) (Eny2), mRNA [NM_175009]	ENSMUSG00000043295	pseudogene	Gm16373	2946.06	1924.24	1275.4	549.533	2.75848	11	0	0	0	995.912	5091.16	1845.49	1200.32	2379.53	1376.24	3032.82	5017.78	6586.3	1114.58	3766.52	498.386	1069.63	1160.93	751.183	2185.98	1117.75	1089.57	1579.46	1139.93	2161.14
574	DATA	23185	142	61	mm|chr18:050380001-050379942		0	NA	0	TCAGACATGCCACCTGGAGAAACCTACCAAGTATGAAGATATCAAGAAGGTGGTGAAGCA	20819	0	A_55_P2156504	A_55_P2156504	A_55_P2156504	Unknown	ENSMUSG00000098058	pseudogene	Gm8529	3438.45	1001.66	6627.17	1790.36	4.96935	13	0	0	0	3901.68	4928.84	3265.51	3416.81	3275.25	2732.21	1866.23	2464.83	4404.42	4890.48	2676.73	6524.56	8502.32	6635.55	9354.2	8598.14	6977.05	5850.2	4031.14	4368.35	5430.23
586	DATA	23498	144	46	mm|chr10:40009195-40009136	ref|NM_007444|ref|NM_009665|ens|ENSMUST00000080898|ens|ENSMUST00000072796	0	NA	1276	CAACGATTACAATTTTGTTTTTACCAGTTTTGCTAAGAAACAGCAACAACAGCAGAGTTG	21085	0	A_55_P2014511	Amd2	NM_007444	ref|Mus musculus S-adenosylmethionine decarboxylase 2 (Amd2), mRNA [NM_007444]	ENSMUSG00000019836;ENSMUSG00000060096;ENSMUSG00000063953;ENSMUSG00000075232;ENSMUSG00000083823	protein_coding;pseudogene	-	742.763	539.504	3543.29	1823.24	4.67482	10	0	0	0	357.028	1758.15	450.572	604.812	178.186	392.288	921.876	1546.51	1217.56	426.299	317.109	1700.66	3474.44	5075.97	2695.77	1009.42	3170.94	5485.01	6064.78	5209.4	1546.51
591	DATA	23584	144	132	mm|chr7:123475085-123475026	ref|NM_026533|gb|BC011192|ens|ENSMUST00000093344|ref|XM_889857	0	NA	517	AGCCTCTGCTCTAGTGGCATAAATGCTGTTGTGTGCACAAGCAATAAAATCACTTTGAGT	21234	0	A_55_P1963084	Rps13	NM_026533	ref|Mus musculus ribosomal protein S13 (Rps13), mRNA [NM_026533]	ENSMUSG00000066362;ENSMUSG00000069972;ENSMUSG00000090862	protein_coding;pseudogene	-	10261.2	2088.8	7744.91	1550.27	3.15279	18	0	0	0	11013.5	10571	8813.24	10934.8	11804.6	11268	11215	9017.82	6418.28	7829.31	13987.5	6658.04	9083.06	8232.11	8502.32	6394.9	8092.47	6300.1	5872.2	10934.8	7379.1
594	DATA	23676	145	60	mm|chr8:37089067-37089126	ens|ENSMUST00000072789|ref|XM_001472702|ref|XM_001479052|ref|XM_001480637	0	NA	260	TAAAATTGATCGAGAGGAGAAACCATGGAAGGTGGTTGGTTGCAGTTGCGTAGTGGTTAA	21394	0	A_55_P2069955	Gm10063	ENSMUST00000072789	ref|PREDICTED: Mus musculus similar to ribosomal protein S12 (LOC671641), mRNA [XM_001472702]	ENSMUSG00000098181	pseudogene	Rps12l2	12450.6	2372.89	9309.38	938.931	4.05513	13	0	0	0	10831.4	11013.5	16781.5	12900.5	11741.3	14905.9	15224	11215	9054.74	10216.4	13072	8436.08	9220.19	10664	8568.35	8436.08	8368.52	9083.06	10526.2	10571	9220.19
607	DATA	24413	149	141	mm|chrX:12903223-12903164	nap|NAP092544-001	0	NA	849	ATTTCCTGGTATGACAATGAATAAGGCTACAGCAACAGGGTGAACCTCATGGCCTACATG	22106	0	A_55_P2186025	NAP092544-001	NAP092544-001	Unknown	ENSMUSG00000080914	pseudogene	Gm7129	19230.6	3394.73	32024.1	2666.36	9.6473	18	0	0	0	20247.7	26381.6	14251.2	16899.4	20247.7	20834.1	17728.1	17116.5	21767.9	20599.7	15462.6	32827.4	30457	33347	33347	31200.3	28489.6	27266.8	32827.4	34877.4	35601
614	DATA	24707	151	107	mm|chr14:26985597-26985656		0	NA	0	GCCTTAAACCTGAATGTCTGTAGCCAAAAGCTGTTTCCAAATAAAAGTCAGCCAGTTCTG	22332	0	A_30_P01021217	chr14:26973425-26986650_F	chr14:26973425-26986650_F	lincRNA:chr14:26973425-26986650 forward strand	ENSMUSG00000021866;ENSMUSG00000098369;ENSMUSG00000098428	protein_coding;pseudogene	-	468.724	131.082	1045.25	528.538	3.35684	10	0	0	0	487.182	644.621	444.577	353.494	602.29	623.042	514.292	409.067	189.272	450.572	437.554	591.251	1222.84	952.765	1359.32	2032.2	1076.17	685.84	465.955	1636.93	429.26
621	DATA	25003	153	75	mm|chr7:101345912-101345971	ref|XM_620527|ref|XM_923162|nap|NAP027141-1	0	NA	192	GATGCGAATAATCCTGCAGAAAATGGAGATGGCAAAACAGACCAGGCACAGAAAGCATAA	22562	0	A_55_P2026214	Gm5899	XM_620527	ref|PREDICTED: Mus musculus predicted gene, EG545982 (EG545982), mRNA [XM_620527]	ENSMUSG00000096033	pseudogene	Gm5899	861.273	168.744	408.35	98.9629	7.58255	16	0	0	0	860.608	738.745	683.892	881.695	1093.25	888.008	952.765	1169.9	593.323	776.153	835.659	439.2	360.188	491.218	222.711	538.95	435.772	285.594	372.755	435.772	501.335
628	DATA	25254	154	162	mm|chr13:94064611-94064670	nap|NAP111311-1	0	NA	937	AACAACTTTGTGACGCTCATTTCCTGGTATGACAATGAGTACGGTTACAGCAACAGGGTG	22722	0	A_55_P2112379	NAP111311-1	NAP111311-1	Unknown	ENSMUSG00000098092	pseudogene	Gm2076	14728.4	3383.18	22723.5	7964.21	2.94234	11	0	0	0	12183.7	18230.4	10058.3	11694.8	16899.4	14590.5	13072	14590.5	17728.1	21068.4	11896.7	25604.3	26608.8	25259.9	25934.1	386.404	25259.9	23936.1	22032.2	25604.3	26608.8
632	DATA	25345	155	89	mm|chr19:20660702-20660643	ref|XM_891145|ref|XM_911745|nap|NAP018297-001	0	NA	545	GCTGCCCACCACGGTTGCCCATGTGGATGGTAAAACCTACATGTCGCCATGTGGATCTGA	22885	0	A_66_P125828	Gm6684	XM_891145	ref|PREDICTED: Mus musculus predicted gene, EG626549 (EG626549), mRNA [XM_891145]	ENSMUSG00000047168	pseudogene	Gm6684	1955.06	1041.71	757.577	243.762	3.70269	11	0	0	0	1947.4	1800.96	2564.52	4638.07	1470.94	1176.33	2625.63	1684.96	1415.19	1324.41	857.232	444.577	958.44	487.182	1039.83	1086.05	611.535	641.948	770.379	992.312	543.514
633	DATA	25383	155	127	mm|chr14:48847943-48848002	ref|NR_003630|ens|ENSMUST00000081029|gb|AK033118|riken|8030438D22	0	NA	1453	TGAGGAGTCCATATCCCAACTAGGGGCACCCAACACTGAGCATCTCCCTCACAGTTTCCA	22952	0	A_51_P291460	Gm6498	NR_003630	ref|Mus musculus predicted gene 6498 (Gm6498), non-coding RNA [NR_003630]	ENSMUSG00000063885	pseudogene	Gm6498	12465.3	2206.41	19510.8	2422.33	6.94439	18	0	0	0	10179.2	14978.7	8920.1	9679.09	11979.6	13500.2	13676.2	13786.6	11268	13587.3	15563.1	19885.2	18699.8	19062.6	20417	17728.1	16990.8	16518.1	19062.6	24487.2	22256.5
642	DATA	25738	157	154	mm|chr2:14643230-14643289	ref|NR_028497	0	NA	961	AGTTATTGGAAGTGGTTGCAATCTGGATTCAGCTCAGTTCCTTTACCTCATGGGAGAACG	23279	0	A_55_P2059323	Gm13315	NR_028497	ref|Mus musculus predicted gene 13315 (Gm13315), non-coding RNA [NR_028497]	ENSMUSG00000083305	pseudogene	Gm13315	3152.39	1241.63	7966.97	3475.52	4.1467	11	0	0	0	2530.7	5136.82	3649.24	3522.81	3301.48	1899.34	1409.72	4663.46	4119.6	2972.13	1470.94	11661.7	4958.68	4385.75	5287.56	6875.5	7940.82	6333.78	5642.08	13420.8	13163.1
644	DATA	25764	158	16	mm|chr1:23487221-23487280	nap|NAP058964-1	0	NA	636	AGCAACTCCCACTCTTCCACCTTTGATATCAGGGTTGGCATTGCTCTCAAAGACAACTTT	23036	0	A_55_P2071532	NAP058964-1	NAP058964-1	Unknown	ENSMUSG00000097920	pseudogene	Gm7784	29459.6	4953.54	45650.2	5259.86	7.24263	18	0	0	0	27266.8	36150.5	20077.4	23936.1	30457	35601	29895.5	32827.4	32447.2	30136.3	25259.9	52404.4	38309.4	46771.3	36582.4	44797.3	43153.2	46771.3	49092.1	46216.2	52404.4
645	DATA	25850	158	102	mm|chr6:116124036-116124095		0	NA	0	TGAAGAATTGGATTCTCTGATCAAAGCTACCATTGCTGGTGGTGGTGTCATCCCACACAT	23185	0	A_30_P01026611	chr6:116123643-116124550_F	chr6:116123643-116124550_F	lincRNA:chr6:116123643-116124550 forward strand	ENSMUSG00000037894;ENSMUSG00000060214;ENSMUSG00000083852	protein_coding;pseudogene	-	1931.84	660.338	4474.25	1653.37	4.54436	11	0	0	0	1463.6	2982.94	2482.94	1458.14	847.172	2091.31	1876.12	1086.05	2588.09	2070.47	2303.36	4736.93	5485.01	6064.78	2821.37	2102.09	3089.53	7112.82	5501.93	2899.22	4928.84
649	DATA	26033	159	121	mm|chrX:136210710-136210651	nap|NAP030204-1|nap|NAP092588-001	0	NA	671	AAAGCTTGTTTCCTGGTATGACAATGAATACAGCTACAGCAACAGGGTGGTGGACGTCAT	23508	0	A_55_P1970399	NAP030204-1	NAP030204-1	Unknown	ENSMUSG00000082018	pseudogene	Gm6322	18173.6	3471.19	31205.8	2010.65	10.642	16	0	0	0	15854.9	22475.6	12792.4	15462.6	20834.1	21068.4	16899.4	17531.8	21436	21767.9	13786.6	32447.2	30815.9	31200.3	31551.4	29245.9	28909.7	29895.5	29436.4	33347	35209
652	DATA	26174	160	98	mm|chr5:124687087-124687146	gb|AK016253|riken|4930568K20|nap|NAP074755-1|tc|NP741828	0	NA	1557	TCTGTATAGCCCTGGCTGTCCTGAACTTTCTCTGCAAATCAAGCTGGTGTTGAACTCATT	23468	0	A_55_P2353004	4930568K20Rik	AK016253	gb|Mus musculus adult male testis cDNA, RIKEN full-length enriched library, clone:4930568K20 product:unclassifiable, full insert sequence. [AK016253]	ENSMUSG00000090220	antisense	4930568K20Rik	34283.8	8277.86	21938.8	4768.3	4.23356	16	0	0	0	37220.1	24253.6	42346.8	38733.6	27636.5	29436.4	36150.5	26977.4	33851.1	28111.7	52404.4	17531.8	19062.6	24253.6	29436.4	25259.9	26381.6	24693.9	21263.7	15752.1	15752.1
665	DATA	26476	162	72	mm|chrX:154589043-154589102	nap|NAP023030-001	0	NA	1053	TATACACTAAGTGGCCAGACTGGAGCCACAGCCAGTGAATTTCTCTTCATCTCTAACCAT	23707	0	A_55_P1975837	NAP023030-001	NAP023030-001	Unknown	ENSMUSG00000082076	pseudogene	Gm8659	22090.4	3384.2	28650.9	1952.11	5.50111	16	0	0	0	22723	27636.5	23302.8	23067.1	20077.4	18856.5	20599.7	24487.2	26381.6	19582.3	16279.7	27266.8	27636.5	31957.9	31200.3	29436.4	25604.3	27937.5	29245.9	26977.4	29245.9
667	DATA	26586	163	18	mm|chr10:121606825-121606884	nap|NAP114342-1	0	NA	203	GAAATATGACAACTCACTCAAGATAGTCAGCAATGCATCCTGCACCACCAACTGCTTTGC	23898	0	A_55_P2093650	NAP114342-1	NAP114342-1	Unknown	ENSMUSG00000098138	pseudogene	Gm9081	28679.4	5347.99	39634.7	5286.29	4.71678	18	0	0	0	25934.1	33347	20599.7	22723	30815.9	37220.1	23936.1	32447.2	25604.3	28489.6	34356.7	41381.8	36150.5	36582.4	37220.1	38733.6	37805.1	36582.4	34356.7	51318.6	46216.2
669	DATA	26733	164	1	mm|chr7:149762172-149762113		0	NA	0	TTCTGAATCAAGAAGATGCTGCAATCAGAACCACTACACTACCTGCCTCAGGAATCTGCT	23870	0	A_30_P01028827	H19	H19	lincRNA:chr7:149761435-149764019 reverse strand	ENSMUSG00000000031	lincRNA	H19	21420.9	6427.2	3228.43	1160.67	9.22385	10	0	0	0	18097.5	29245.9	28909.7	28111.7	17375.9	22475.6	8461.17	19367.9	18376.6	26977.4	18230.4	3786.02	3600.01	4119.6	4990.09	2356.62	2388.11	3170.94	912.393	2840.93	4119.6
681	DATA	27542	168	154	mm|chrX:148868300-148868359	gb|BC016624|nap|NAP058693-1|tc|TC1619697	0	NA	1292	ATGAAGATCAAGAGCATTGCTCCTCTTGAGCACAATAAATGGATCAGTGGCTCCATCCTG	24711	0	A_55_P2041355	Actb	BC016624	gb|Mus musculus cDNA clone IMAGE:4501052. [BC016624]	ENSMUSG00000087235;ENSMUSG00000087569	pseudogene	-	1013.18	304.477	1560.22	377.881	3.63022	17	0	0	0	1060.92	1320.67	1041.77	901.754	818.998	770.379	903.876	641.948	1443.17	1546.51	694.981	1963.91	1528.81	1449.57	2248.52	1586.17	1700.66	1367.9	1655.87	894.216	1206.53
682	DATA	27582	169	30	mm|chr7:125252703-125252644	ref|NM_170669|gb|AF085809|ens|ENSMUST00000071120|ens|ENSMUST00000086805	0	NA	320	ATTGTGCTGACAACCTAGGCTGGCATCATGAACCATGAAGAGGCAAGACGAAAACATACA	24782	0	A_55_P2109943	Rps15a	NM_170669	ref|Mus musculus ribosomal protein S15A (Rps15a), mRNA [NM_170669]	ENSMUSG00000083757	pseudogene	Rps15a-ps4	7709.62	1324.02	6100.82	1065.18	3.08007	18	0	0	0	6783.17	6087.98	8027.09	10743.4	6706.99	6855.32	9396.08	7403.48	7733.94	7498.93	7569.47	4278.87	5524.89	6143.38	6394.9	5535.67	5401.61	7209.19	8119.97	6611.35	5788.35
692	DATA	27848	170	132	mm|chr11:93999912-93999971		0	NA	0	TTCGTAGTGGGCGACGGGAGAGATGCTAATCACGTTGGATAGCTGGTCCCAGCTGAAGGT	24963	0	A_30_P01023053	chr11:93994795-94017045_F	chr11:93994795-94017045_F	lincRNA:chr11:93994795-94017045 forward strand	ENSMUSG00000086003	processed_transcript	B230206L02Rik	149.081	47.5905	250.997	86.6538	3.29483	13	0	0	0	144.099	149.216	95.9736	158.627	166.795	157.622	113.077	261.699	142.587	170.672	79.5247	138.476	353.494	315.166	388.292	266.545	207.276	166.423	190.833	306.338	177.124
701	DATA	28073	172	29	mm|chr18:54078591-54078650	ref|NM_152809|ens|ENSMUST00000069597|ref|XM_001478561|ref|XM_001478539	0	NA	1310	ATTGATCCAGAGACAAAGAAACATATACCATACAGAGAACACAAAAGCCTTACCGGAACC	25074	0	A_52_P141112	Csnk1g3	NM_152809	ref|Mus musculus casein kinase 1, gamma 3 (Csnk1g3), mRNA [NM_152809]	ENSMUSG00000073563;ENSMUSG00000083798	protein_coding;pseudogene	-	1376.54	682.699	237.85	120.224	5.43987	10	0	0	0	723.051	582.714	2608.36	2310.42	1255.39	1841.95	1677.38	625.567	884.409	1117.75	1514.92	111.966	341.669	221.14	219.64	210.112	367.136	138.757	137.818	478.826	151.433
708	DATA	28349	173	141	mm|chr4:33364875-33364816		0	NA	0	TTCAGAATGTAAAGAAAAACTTCTCTCTAATAAAGACTAGCCATTGCACTGGCTCCTCCC	25561	0	A_30_P01025225	chr4:33364774-33364898_R	chr4:33364774-33364898_R	lincRNA:chr4:33364774-33364898 reverse strand	ENSMUSG00000095454	pseudogene	Gm11273	17803.8	7098.16	11450.3	2439.81	2.79274	12	0	0	0	14905.9	17116.5	11066.1	10664	31200.3	27636.5	24693.9	12697.7	11335.7	15462.6	19062.6	10526.2	14147.6	9198.14	9762	11335.7	13987.5	11013.5	9435.88	16042	9054.74
709	DATA	28356	173	148	mm|chr1:138571774-138571833		0	NA	0	AAGTGCTGAGTCACCTCGTCCTCTCAGGGTCAGACACTTTCACGCAGGAAACGTCCTGCA	25574	0	A_30_P01019634	chr1:138567345-138578139_F	chr1:138567345-138578139_F	lincRNA:chr1:138567345-138578139 forward strand	ENSMUSG00000097113	lincRNA	Gm19705	78.7515	58.3044	32.5119	23.1247	2.42858	13	0	0	0	45.2629	45.7833	65.8804	82.3997	63.3114	51.3331	242.753	56.1832	27.4192	102.228	83.7125	75.6957	25.558	43.1679	42.4988	32.4381	21.8255	0.01	30.1065	0.01	53.8085
710	DATA	28397	174	25	mm|chr2:172335134-172335075	ref|NM_009093|ens|ENSMUST00000080166|ens|ENSMUST00000037023|ref|XM_001474940	0	NA	185	TCTTGCCGTGTCTGCTCCAACCGCCATGGTCTGATCCGCAAATACAGGCTGAACATGTGC	25365	0	A_55_P2154240	Rps29	NM_009093	ref|Mus musculus ribosomal protein S29 (Rps29), mRNA [NM_009093]	ENSMUSG00000059064	pseudogene	Gm10059	13900	3735.42	9202.25	1656.88	3.78189	14	0	0	0	12628.7	13230.6	10831.4	14409.1	17116.5	19062.6	18505.9	9762	7209.19	13500.2	16644.2	7618.25	11013.5	9106.82	8537.42	8920.1	10613.6	8845.33	8739.39	12145	6483.13
713	DATA	28613	175	77	mm|chrX:138304129-138304070	ref|XM_001472085|ref|XM_908033|nap|NAP097565-001	0	NA	919	TCAGGGTCGGCTTGTGAAAAGCTGTTAAAACAACATCCTTAATGTGAAATGTCAACTCTC	25737	0	A_55_P2028496	Hmgn2l6	XM_001472085	ref|PREDICTED: Mus musculus similar to high mobility group nucleosomal binding domain 2, transcript variant 1 (LOC633596), mRNA [XM_001472085]	ENSMUSG00000003038;ENSMUSG00000070713;ENSMUSG00000094627	protein_coding;pseudogene	-	1985.98	717.741	924.172	568.14	3.77511	18	0	0	0	2482.94	1630.4	1314.15	2972.13	1114.58	1382.72	2350.52	2676.73	2946.38	1805.35	1169.9	196.096	906.695	847.172	971.051	308.514	2058.52	1419.53	1292.27	360.188	881.695
714	DATA	28616	175	80	mm|chr2:25992403-25992344	gb|AK082757|ref|XM_358556|ref|XM_913936|gb|AK077073	0	NA	1420	AGTGTCCTGAGTGCCTGTTAAATTCTTTATGAGAGGAATCACCTGCATTAAACCTATTTT	25743	0	A_66_P139493	C330006A16Rik	AK082757	gb|Mus musculus ES cells cDNA, RIKEN full-length enriched library, clone:C330006A16 product:unclassifiable, full insert sequence. [AK082757]	ENSMUSG00000087679	lincRNA	C330006A16Rik	464.714	158.189	166.746	55.9682	5.85701	12	0	0	0	420.575	464.613	410.09	421.96	799.378	651.205	584.338	300.597	243.471	403.864	411.758	98.8074	250.419	186.518	110.272	205.925	203.312	100.98	193.848	208.352	109.021
738	DATA	29728	182	44	mm|chr11:20346618-20346677	ref|XM_980426|ref|XM_001476297|nap|NAP094197-001	0	NA	269	TATTAAGTTGCAGGAAGGAGAGAGAGAGAGGAGAGATAATTACGTTCCTGAGGTCTCAGC	26535	0	A_55_P1974114	Gm12034	XM_980426	ref|PREDICTED: Mus musculus similar to ribosomal protein S17 (LOC382492), mRNA [XM_980426]	ENSMUSG00000083878	pseudogene	Gm12034	5165.6	686.605	7546.96	2165.04	3.32937	10	0	0	0	4317.03	4404.42	5829.06	4767.3	5762.26	4512.44	6087.98	5626.33	4385.75	5712.68	5416.29	7235.67	6855.32	8119.97	8051.07	13072	6236.98	7472.34	7498.93	5240.8	5686.58
760	DATA	30541	187	37	mm|chr4:99096973-99096947	nap|NAP061978-1	0	NA	208	AATCTTCTGGCATCTTTACCACCATGGAGAAGGCTTAAAGGGTGAGGCCAAAAGAGTCAT	27401	0	A_55_P2186038	NAP061978-1	NAP061978-1	Unknown	ENSMUSG00000081150	pseudogene	Gm12684	243.98	103.761	486.724	132.323	4.64613	17	0	0	0	219.993	323.914	178.186	274.885	246.751	273.865	128.74	164.207	207.754	502.742	162.741	742.431	540.627	425.154	514.292	587.421	358.068	327.29	598.027	399.975	373.954
765	DATA	30718	188	50	mm|chr4:133521925-133521866	ref|NM_016957|gb|BC083085|ens|ENSMUST00000123234|ens|ENSMUST00000102552	0	NA	359	GCTGACGCCGGGAAGGATGCGAATAATCCTGCAGAAAATGGAGATGCCAAAACAGACCAG	27428	0	A_55_P2162136	Hmgn2	NM_016957	ref|Mus musculus high mobility group nucleosomal binding domain 2 (Hmgn2), mRNA [NM_016957]	ENSMUSG00000003038;ENSMUSG00000070713;ENSMUSG00000079067;ENSMUSG00000094627	protein_coding;pseudogene	-	1094.25	290.866	406.95	201.737	6.33761	17	0	0	0	1093.25	937.923	949.166	1003.52	1598.1	1035.83	1308.25	1523.25	587.421	1123.66	876.403	589.674	223.48	359.208	170.672	218.525	413.219	305.055	364.01	657.027	768.635
775	DATA	31219	191	59	mm|chr16:090090657-090090716		0	NA	0	AGAAGCCCCCATTGACAAAAAGGGGAACTTCAACTACATTGAGTTCACACGCATCCTGAA	28010	0	A_55_P2032912	A_55_P2032912	A_55_P2032912	Unknown	ENSMUSG00000024048;ENSMUSG00000034868;ENSMUSG00000082420	protein_coding;pseudogene	-	27128	8661.5	5260.38	1820.87	8.17705	10	0	0	0	26977.4	16042	30815.9	35601	14905.9	17896.5	31200.3	43153.2	31957.9	24253.6	25604.3	5466.69	5075.97	4847	4041.05	5686.58	2350.52	4527.49	8092.47	4147.51	8368.52
779	DATA	31439	192	115	mm|chr10:26393983-26393924	ref|NR_033633	0	NA	474	AACATTGTCAGTAATGCATCATATACCACCAACTGTTTAGCCTCCTGGGGCCAAGGCTAT	28108	0	A_55_P2009329	Gm8709	NR_033633	ref|Mus musculus predicted gene 8709 (Gm8709), non-coding RNA [NR_033633]	ENSMUSG00000098179	pseudogene	Gm8709	4618.34	1277.73	9306.33	1845.08	6.70498	15	0	0	0	3374.6	4725.93	2958.19	3461.32	5642.08	5151.51	2804.19	5501.93	4859.82	6635.55	5686.58	12407.5	8092.47	6838.21	9054.74	10216.4	9567.28	8638.53	6586.3	10787.6	10874.3
783	DATA	31623	193	135	mm|chr15:12128116-12128057	ref|XM_001473990|ref|XM_001474195|nap|NAP102393-1	0	NA	111	ATGAGCCGCCAGTGCTTCCGGCAGTACGTGAAGGACATAGGCTTCATTAAGTTGGACTAA	28417	0	A_55_P1981274	Gm2581	XM_001473990	ref|PREDICTED: Mus musculus similar to ribosomal protein S29 (LOC100045181), mRNA [XM_001473990]	ENSMUSG00000034892;ENSMUSG00000059064;ENSMUSG00000081344	protein_coding;pseudogene	-	15655.4	5661.11	10701.5	2273.57	2.67472	13	0	0	0	12958.6	12407.5	10934.8	13987.5	19062.6	20417	26381.6	11013.5	8959.43	13020.1	23067.1	10664	11268	9994.92	9017.82	9256.4	11268	9518.47	10613.6	16644.2	8769.44
790	DATA	31882	195	66	mm|chr19:5802250-5802191		0	NA	0	GTTTGAAAATGAGGTGTAGTTTTAAAAGATTGAGAAAAGTAGGTTAAGTTGACGGCCGTT	28588	0	A_30_P01021970	chr19:5801802-5802597_R	chr19:5801802-5802597_R	lincRNA:chr19:5801802-5802597 reverse strand	ENSMUSG00000092341	lincRNA	Malat1	32553.2	7298.86	23090.7	3149.9	3.91722	13	0	0	0	32827.4	26977.4	49092.1	31551.4	27266.8	24693.9	40712.1	26608.8	35209	27937.5	35209	17896.5	24487.2	26608.8	23067.1	20077.4	22032.2	25934.1	27937.5	20834.1	22032.2
793	DATA	32174	197	30	mm|chr10:43541945-43542004	ref|XM_001477881|ref|XM_994853	0	NA	908	CAATATCAACTTTGTCAAGCTCATTTCCTGGTATGATAATGAATACAGTTATACCAACAG	28812	0	A_66_P131205	Gm9034	XM_001477881	ref|PREDICTED: Mus musculus predicted gene, EG668192 (EG668192), mRNA [XM_001477881]	ENSMUSG00000094852	pseudogene	Gm9034	13106.1	2473.85	22657.6	1969.53	9.82932	18	0	0	0	11066.1	14409.1	9083.06	9198.14	13587.3	13987.5	13587.3	14409.1	16042	16518.1	12279.5	23531	23767.2	22256.5	23302.8	22475.6	21263.7	20247.7	19582.3	23767.2	26381.6
801	DATA	32414	198	106	mm|chr14:55445167-55445108		0	NA	0	GGTCATTATCTGCATCATTATTTTCTCTACCACCTCTGTGGTAGTCTTTCAGTCGTTTTC	28946	0	A_30_P01026835	chr14:55433382-55452757_R	chr14:55433382-55452757_R	lincRNA:chr14:55433382-55452757 reverse strand	ENSMUSG00000079889;ENSMUSG00000086420	pseudogene	-	454.679	345.586	6.62354	11.4164	4.29746	10	0	0	0	253.984	131.754	958.44	538.95	872.543	148.325	162.231	1050.65	259.209	336.847	288.544	0.01	0.01	9.05359	4.22772	0.01	0.01	33.9633	18.9308	0.01	0.01
816	DATA	33245	203	117	mm|chr13:20796519-20796460	nap|NAP059626-1	0	NA	725	TCACCTGGAGAAACCTGCCAAGTATGAAGACATTAAGAAGGTGGTAAAGCAGGCATCTGA	29836	0	A_55_P2054128	NAP059626-1	NAP059626-1	Unknown	ENSMUSG00000097951	pseudogene	Gm7611	10260.1	2761.49	18053.9	2569.81	6.69874	18	0	0	0	10664	14667.7	9597.1	9994.92	10141.4	8027.09	6333.78	8813.24	12628.7	14667.7	7325.78	18699.8	19885.2	19885.2	21068.4	20834.1	14820.9	14820.9	14251.2	17896.5	18376.6
817	DATA	33246	203	118	mm|chr17:85356620-85356561	ref|NR_027930|ref|NR_027929|gb|AK003841|riken|1110020A21	0	NA	430	CAGAGAAGTGCCCCTAGACCCTCATTGGAAGAAGTGGCCGCCTCTCTTTGGCATAGAGCT	29838	0	A_66_P107745	1110020A21Rik	NR_027930	ref|Mus musculus RIKEN cDNA 1110020A21 gene (1110020A21Rik), transcript variant 2, non-coding RNA [NR_027930]	ENSMUSG00000097047	lincRNA	1110020A21Rik	468.003	358.11	157.317	74.1205	2.81192	10	0	0	0	249.443	320.259	1458.14	452.276	577.697	439.2	609.673	257.372	247.724	383.182	153.062	166.423	121.047	110.272	141.222	351.993	82.9936	139.083	152.143	183.744	124.245
826	DATA	33603	205	147	mm|chr5:148994534-148994475	ens|ENSMUST00000085557|nap|NAP030645-1	0	NA	753	CCTGGCAAGATGGATTCCAGGGGCGAGCACAGACAGGATTGCACGGAGAGGACATATTAG	30185	0	A_55_P1964658	ENSMUST00000085557	ENSMUST00000085557	Unknown	ENSMUSG00000066554	pseudogene	Gm10167	901.672	416.283	520.311	162.281	2.8124	13	0	0	0	912.393	543.514	788.375	564.952	1376.24	1533.69	1376.24	474.764	468.186	582.714	1297.32	446.629	568.342	529.516	799.378	524.857	623.042	308.514	506.732	654.516	241.583
829	DATA	33728	206	108	mm|chr15:54143707-54143648	ens|ENSMUST00000054380|ref|XM_356811|nap|NAP020122-001	0	NA	213	AAGATGCAGGAAGAAGAGAGAGAGAGGAGAGTTAATTACATTCCTGAGATCTCGGCCCTA	30113	0	A_55_P2075894	Gm5215	ENSMUST00000054380	ref|PREDICTED: Mus musculus predicted gene, EG383032 (EG383032), mRNA [XM_356811]	ENSMUSG00000050978	pseudogene	Gm5215	2555.98	595.9	3825.89	1212.08	2.99991	12	0	0	0	2303.36	2175.47	3246.88	2704.18	2583.46	1794.6	2495.81	2279.8	1915	3873.82	2743.45	4352.07	3345.25	3795.76	4165.83	6838.21	3103.1	3076.73	4101.05	2676.73	2804.19
850	DATA	34644	212	40	mm|chr1:193049313-193049372	gb|AK021325|ens|ENSMUST00000097438|gb|AK157967|riken|F930012J16	0	NA	296	GATAAAAGTTTAGTGTTGAAGAAATGAATGCCAGGCCCCTTGTAAAATTGGCCCCGCAGC	30875	0	A_66_P115513	D730003I15Rik	AK021325	gb|Mus musculus 10 days lactation, adult female mammary gland cDNA, RIKEN full-length enriched library, clone:D730003I15 product:hypothetical protein, full insert sequence. [AK021325]	ENSMUSG00000073478	processed_transcript	D730003I15Rik	75.8764	27.2697	243.667	206.22	2.55277	9	0	0	0	67.2932	127.51	69.2472	73.6518	63.1919	123.088	58.7534	79.9018	59.5563	77.5512	34.8955	207.754	174.632	148.325	161.74	118.639	114.809	91.403	748.217	205.194	465.955
863	DATA	35084	214	152	mm|chr7:123175654-123175865	ens|ENSMUST00000032900|ref|XM_989766|ref|XM_001478810|gb|AK003497	0	NA	161	TTGTGTACTGCTGAGAGGACCATTAAAACGCGGAGAGCTACGAAGATCCTGTAGTCCCGC	31365	0	A_51_P383755	1110006G14Rik	ENSMUST00000032900	ens|RIKEN cDNA 1110006G14 gene Gene [Source:MGI Symbol;Acc:MGI:1915719] [ENSMUST00000032900]	ENSMUSG00000030664	antisense	1110006G14Rik	85.6798	38.3585	362.41	173.438	4.93702	9	0	0	0	90.1346	114.809	56.8362	65.175	90.1346	164.578	125.454	92.325	46.6174	62.1342	34.2802	611.535	380.047	278.801	182.664	383.182	296.927	145.486	197.227	587.421	560.811
867	DATA	35232	215	136	mm|chr12:015735842-015735901	ref|XM_001477082|nap|NAP111317-1	0	NA	972	TATGACAATGAATACAGCTACAGCAACAGGGTGGTGAACCTCATGGCCTACAAGGAGTAA	31625	0	A_55_P2026325	Gm3534	XM_001477082	ref|PREDICTED: Mus musculus similar to Glyceraldehyde-3-phosphate dehydrogenase (GAPDH) (LOC100041831), mRNA [XM_001477082]	ENSMUSG00000098158	pseudogene	Gm4804	26203.7	4000.8	35099.1	3071.61	5.74362	18	0	0	0	25604.3	31957.9	20417	21436	24693.9	27937.5	32827.4	25934.1	29436.4	23302.8	24693.9	37805.1	33347	37220.1	38309.4	33851.1	29895.5	30457	36150.5	36150.5	37805.1
888	DATA	36022	220	106	mm|chr19:23210140-23210199	gb|AK019124|ens|ENSMUST00000058189|gb|AK019121|riken|2410071A13	0	NA	347	GGGTGGAAAGTGGCCTGCCTTCTCAGCACACCTCACACCCATGGTACCTCAGGGATTAAA	32153	0	A_66_P135872	2410080I02Rik	AK019124	gb|Mus musculus ES cells cDNA, RIKEN full-length enriched library, clone:2410080I02 product:hypothetical protein, full insert sequence. [AK019124]	ENSMUSG00000044387	lincRNA	2410080I02Rik	276.378	57.1159	452.454	195.781	2.73998	10	0	0	0	187.694	256.149	256.149	238.487	283.836	253.984	306.338	298.728	246.751	415.119	296.927	353.494	403.864	545.694	942.449	459.166	487.182	283.836	306.338	470.784	271.736
894	DATA	36207	221	127	mm|chr7:149761752-149761693		0	NA	0	ATTTACCCCCTTTTGAATTTGCACTAAGTCGATTGCACTGGTTTGGAGTCCCGGAGATAG	32480	0	A_30_P01021588	H19	H19	lincRNA:chr7:149761435-149764019 reverse strand	ENSMUSG00000000031	lincRNA	H19	18823.4	9772.83	2605.17	2521.61	5.31291	11	0	0	0	12900.5	24487.2	37220.1	26381.6	6977.05	10787.6	5626.33	23767.2	24693.9	22032.2	12183.7	7903.08	1065.51	2213.02	2070.47	1152.77	1746.4	1271.08	1144.67	826.707	6658.04
908	DATA	36905	226	5	mm|chr15:010490539-010490480		0	NA	0	ATCTGACGTGCTGTTTGGAGAAACCTGCCAAGTATGAAGACATCAAGAAGGTGGTGAACA	32829	0	A_55_P2103682	A_55_P2103682	A_55_P2103682	Unknown	ENSMUSG00000052482	pseudogene	Gm8174	9452.15	2407.81	16911.3	3017.09	6.22171	17	0	0	0	11112.6	13987.5	9054.74	9597.1	8119.97	7403.48	5788.35	8051.07	11066.1	12145	7647.73	15675.3	20417	20077.4	19885.2	20417	15105	15325.4	11979.6	14667.7	15563.1
909	DATA	37011	226	111	mm|chr10:44726635-44726694	ref|XM_894477|ref|XM_910044|nap|NAP112585-1	0	NA	1205	ATCTGTTGTGGATCTGTCATGCCGCCTAGAGAAACCTGCCAAGTATGATGACATCAAGAA	33017	0	A_55_P2108689	Gm4795	XM_894477	ref|PREDICTED: Mus musculus predicted gene, EG215974 (EG215974), mRNA [XM_894477]	ENSMUSG00000095168	pseudogene	Gm4795	5853.8	1816.02	12310.9	2743.89	6.29338	15	0	0	0	6064.78	8769.44	5351.5	6036.35	5416.29	4914.46	3364.73	4653.53	6875.5	9083.06	3862.21	12475.9	14820.9	14512.2	15675.3	15854.9	10470	10339.3	8436.08	9256.4	11268
911	DATA	37077	227	13	mm|chr10:93324269-93324210	ref|NM_019648|gb|AK165845|gb|AK053691|ens|ENSMUST00000047910	0	NA	1954	TCGCTTGGGAGAAAGTAAATACTTAATGGCTCTGAAGAATCTGTGTGACTTGGGCATTGT	33130	0	A_51_P345046	Metap2	NM_019648	ref|Mus musculus methionine aminopeptidase 2 (Metap2), mRNA [NM_019648]	ENSMUSG00000036112;ENSMUSG00000084031	protein_coding;pseudogene	-	3346.29	1088.08	6586.32	2800.09	3.43119	11	0	0	0	3232.64	4255.53	3200.4	2946.38	3631.33	3631.33	2507.77	5909.31	3364.73	2287.83	1841.95	5450.61	5909.31	5053.07	5984.68	4291.57	6798.73	6915.59	4422.92	14059.7	6977.05
913	DATA	37132	227	68	mm|chr2:39092671-39092612	nap|NAP114786-1|nap|NAP114334-1	0	NA	290	GCTTGGCTGAAGATGATGTGGAATGAGCCAGATACCAACAAGATAAAATCTCAGTAGAAT	33228	0	A_55_P2096055	NAP114786-1	NAP114786-1	Unknown	ENSMUSG00000083686	pseudogene	Gm13504	2406	443.233	1153.26	795.822	4.39643	13	0	0	0	2442.47	3332.66	1776.27	1729.58	2339.39	2138.47	2665.44	2475.27	2369.2	2482.94	2714.28	654.516	894.216	641.948	27.0426	2684.75	742.431	728.351	1762.97	1386.87	2009.55
914	DATA	37169	227	105	mm|chr15:68172693-68172634		0	NA	0	AATCTTGAGGAGCATTCATTTACTGCTTGCTTCTGCTGGCAGCTTCTAATGTTGGGAGCT	33292	0	A_30_P01028225	chr15:68172597-68194740_R	chr15:68172597-68194740_R	lincRNA:chr15:68172597-68194740 reverse strand	ENSMUSG00000093387	lincRNA	Gm20732	319.627	180.657	140.692	67.6584	3.0576	12	0	0	0	284.716	334.435	243.471	249.443	297.691	459.166	806.434	238.487	128.74	252.173	221.14	96.2538	209.067	135.978	136.854	162.741	101.547	79.1344	112.613	295.323	77.4058
917	DATA	37315	228	87	mm|chr2:39092613-39092554	nap|NAP114786-1|nap|NAP114224-1|nap|NAP114334-1	0	NA	348	ATAATTTAACAGTTAGCTTGGAAGCTGGTCAGCTCTGGGGGAATTGGGGCAAATTGTGCT	33264	0	A_55_P2183808	NAP114786-1	NAP114786-1	Unknown	ENSMUSG00000083686	pseudogene	Gm13504	2981.74	685.748	1506.64	827.855	4.42183	17	0	0	0	3032.82	3562.23	1943.39	2168.74	2982.94	2774.6	3702.89	3795.76	2997.08	2085.62	3753.05	691.807	1144.67	813.288	901.754	3089.53	1060.92	1093.25	2207.49	1480.29	2583.46
934	DATA	38167	233	119	mm|chr3:96049949-96050008	ref|NM_013549|gb|AK006728|gb|BC062255|gb|BC053966	0	NA	488	TAAAAAGGCTCTTTTCAGAGCCACCCACTGAATCAGATAAAGAGTTGTGTCACGGTAGCC	34178	0	A_55_P1962084	Hist2h2aa1	NM_013549	ref|Mus musculus histone cluster 2, H2aa1 (Hist2h2aa1), mRNA [NM_013549]	ENSMUSG00000063954;ENSMUSG00000070392	processed_transcript;protein_coding	-	4792.2	2198.91	2399.79	786.453	3.37862	12	0	0	0	5240.8	2714.28	2058.52	3433.66	7755.41	9483.48	5315.33	4901.77	3040.6	4527.49	4242.93	2804.19	3511.59	1723.2	1497.57	1781.39	3694.13	1619.76	2175.47	2821.37	2369.2
962	DATA	39089	239	57	mm|chr9:35396832-35396773	ref|XM_001477902|ref|XM_001478345|nap|NAP018266-001	0	NA	103	CAAAGCCAGGGCCCAAACCTAAAAAGGTCCCTACAAAGAAGGGAGAGAAGGTACCCAAGG	34927	0	A_55_P2094963	Gm10105	XM_001477902	ref|PREDICTED: Mus musculus similar to high mobility group nucleosomal binding domain 2 (LOC100047164), mRNA [XM_001477902]	ENSMUSG00000094676	pseudogene	Gm10105	389.699	113.097	178.281	80.3797	4.97089	18	0	0	0	373.954	369.351	253.984	498.386	529.516	349.366	431.861	577.697	213.74	387.179	301.653	269.669	87.8635	229.056	111.675	135.978	85.2464	114.494	211.44	305.055	232.334
964	DATA	39222	240	26	mm|chr16:25958995-25959054	ref|XM_001478837|ref|XM_001480922|gb|BF148553	0	NA	718	AATTCTGGTTTGGCAGTGGTAGGCCAACAGCACACAGCACTGAAGTTGAATTTCTCAGTT	34875	0	A_55_P2056580	Gm4524	XM_001478837	ref|PREDICTED: Mus musculus hypothetical protein LOC100047403 (LOC100047403), mRNA [XM_001478837]	ENSMUSG00000090257	antisense	Gm4524	1535.95	462.084	804.323	367.249	4.03371	18	0	0	0	853.794	2041.44	1859.69	1497.57	1647.86	915.24	1108.91	1497.57	2242.24	1287.78	1943.39	635.525	1700.66	1114.58	762.026	625.567	635.525	551.69	937.923	570.692	509.05
974	DATA	39594	242	70	mm|chr1:157367363-157367304	gb|AK147021|ens|ENSMUST00000097531|gb|BY760880|riken|I920088N03	0	NA	1690	CAAAGCTACATTGTTATACTACACATCACCTTTGTGGTTACTAATAAAAGCAGTAACTGC	35234	0	A_55_P2132132	Gm5532	AK147021	gb|Mus musculus 17 days embryo heart cDNA, RIKEN full-length enriched library, clone:I920088N03 product:hypothetical Alanine-rich region profile containing protein, full insert sequence. [AK147021]	ENSMUSG00000073535	lincRNA	Gm5532	421.555	129.967	2.21557	1.52343	10.7003	10	0	0	0	383.182	468.186	289.128	389.767	704.119	354.186	435.772	292.157	595.575	298.728	426.299	0.01	3.13163	3.09572	3.13972	0.01	3.12486	3.16779	3.3388	3.12715	0.01
988	DATA	40529	248	21	mm|chr10:126750993-126751052		0	NA	0	TTGAGGGACCACTAAAGGGCATCCTGGGCTACACTGAGGACCAGGTTTTCTCCTGTGATG	36009	0	A_55_P2175272	A_55_P2175272	A_55_P2175272	Unknown	ENSMUSG00000098057	pseudogene	Gm6283	33006.4	3234.77	39689.8	1321.99	6.29825	13	0	0	0	30136.3	37805.1	30136.3	33347	28111.7	33851.1	36582.4	36150.5	34877.4	32827.4	29245.9	39598.4	39598.4	40712.1	39990.2	39598.4	36582.4	40712.1	38733.6	39990.2	41381.8
990	DATA	40616	248	108	mm|chrX:39276822-39276763	ref|XM_912534|ref|XM_987385|nap|NAP026077-1	0	NA	182	AATTTTTGTACCAGGTCCTCCTTTCCAGAAAATCCAAGTCCGGGTAGTTCGTGAATTGGA	36165	0	A_51_P208263	Gm5135	XM_912534	ref|PREDICTED: Mus musculus predicted gene, EG333830 (EG333830), mRNA [XM_912534]	ENSMUSG00000080798	pseudogene	Gm5135	3390.48	365.216	2707.4	344.304	4.41107	18	0	0	0	2913.45	3040.6	3032.82	3600.01	3600.01	3619.09	3319.35	3364.73	3355.11	4217.5	3232.64	2704.18	2430.46	3113.69	3103.1	2600.18	2230.95	2643.98	2913.45	3103.1	2230.95
998	DATA	40865	250	29	mm|chr6:35211990-35212049	ref|NR_027875|ref|NR_015608	0	NA	1199	TTCATAGTGAACCCCCTAAGAGAAGTGTGGTGCAAATGTGTGGTAAAGTGAGTCTCTCTG	36315	0	A_55_P1963930	1810058I24Rik	NR_027875	ref|Mus musculus RIKEN cDNA 1810058I24 gene (1810058I24Rik), transcript variant 1, non-coding RNA [NR_027875]	ENSMUSG00000073155	lincRNA	1810058I24Rik	572.585	202.631	292.407	225.943	2.98034	18	0	0	0	1003.52	493.926	630.659	493.926	595.575	826.707	478.826	218.952	535.338	487.182	533.818	67.0302	538.95	267.162	291.35	285.594	765.553	371.034	145.976	191.407	0.01
1003	DATA	41091	251	91	mm|chr4:3169711-3169770		0	NA	0	TTTCTGTAAAAATATCCTTTGTATCTTCCAGCTTCTGGCACTACTGACTTTGGATCTGTG	36712	0	A_30_P01027569	chr4:3169583-3180017_F	chr4:3169583-3180017_F	lincRNA:chr4:3169583-3180017 forward strand	ENSMUSG00000085180	lincRNA	AI838599	197.267	241.212	16.2247	17.544	2.4821	10	0	0	0	238.487	851.17	26.9705	367.136	45.6834	56.8362	136.562	63.5338	197.227	159.293	27.0426	16.2425	27.7536	13.527	30.4993	16.3377	0.01	54.5667	3.28996	0.01	0.01
1004	DATA	41112	251	112	mm|chr11:94419664-94419605	ref|NM_153807|ens|ENSMUST00000060134|ens|ENSMUST00000103164|gb|AK034209	0	NA	1820	AATTCAAACTCCGAGAGCAGATGGAACAGCATCTAAAACTGTGAAGCAAAGGAGGGTCCT	36748	0	A_55_P2167501	Acsf2	NM_153807	ref|Mus musculus acyl-CoA synthetase family member 2 (Acsf2), mRNA [NM_153807]	ENSMUSG00000048916;ENSMUSG00000076435	protein_coding;pseudogene	-	596.039	649.186	23.8271	17.3334	2.92223	10	0	0	0	607.231	92.8443	2356.62	790.914	699.037	292.885	244.208	309.489	141.222	894.216	127.759	49.4542	15.9433	10.8733	21.9147	15.234	23.9926	0.01	13.5585	31.7791	55.5108
1008	DATA	41349	253	21	mm|chr5:28865762-28865821	ens|ENSMUST00000094104|ens|ENSMUST00000094175|ref|XM_001472531|ref|XM_001472557	0	NA	725	TCATCCCAGAGCTGGATGGGAAGCTCACTGGCATGGCTTTCCATGTTCCTACCCCCAATG	36880	0	A_55_P1984070	Gm10290	ENSMUST00000094104	ref|PREDICTED: Mus musculus similar to Glyceraldehyde-3-phosphate dehydrogenase (GAPDH), transcript variant 1 (LOC100039258), mRNA [XM_001472531]	ENSMUSG00000082816	pseudogene	Gm11953	17715.7	4507.16	31281.4	3522.33	7.72043	18	0	0	0	14978.7	26608.8	11741.3	16990.8	21068.4	23067.1	12145	16990.8	18230.4	18230.4	14820.9	27937.5	29436.4	32447.2	27266.8	36582.4	31551.4	30136.3	26977.4	35601	34877.4
1010	DATA	41495	254	3	mm|chr12:5597180-5597121	nap|NAP102340-1|nap|NAP068449-1|nap|NAP023046-001|nap|NAP111326-1	0	NA	250	ACATCAAATGTGGTGATGCTGGTGCTGAGTATGTTGTGGAGTCTAATGGTGTCTTCACCA	36849	0	A_55_P2133679	NAP102340-1	NAP102340-1	Unknown	ENSMUSG00000097977	pseudogene	Gm5652	17338.7	3795.59	24325.8	2823.72	4.81355	18	0	0	0	20417	18097.5	14590.5	11896.7	16042	19203.2	11335.7	16644.2	17531.8	21436	23531	26381.6	23302.8	22475.6	23767.2	21068.4	23531	21263.7	23936.1	29895.5	27636.5
1011	DATA	41602	254	110	mm|chr9:45644189-45644130	nap|NAP063231-1|nap|NAP000003-012	0	NA	713	TGAGGATCAGGTTGTCTCCTGCAACTTCAACAGCAACTCCCACTCCTCCACCTTTGATTC	37037	0	A_55_P2015337	NAP063231-1	NAP063231-1	Unknown	ENSMUSG00000098194	pseudogene	Gm7286	36589	5259.41	50866	3883.82	7.118	18	0	0	0	30815.9	43153.2	29436.4	36150.5	34877.4	46216.2	37220.1	36582.4	38733.6	39157.2	30136.3	51318.6	46771.3	52404.4	44797.3	56731.2	49092.1	56731.2	51318.6	48176.7	51318.6
1026	DATA	42319	259	7	mm|chrX:70383070-70383011	ref|NM_001025384|ref|NM_001025383|ref|NM_001099302|ref|NM_001081670	0	NA	2362	TGAGACCTACCTGGAGGACGAGGACCAGCTGCATCTCGTGGCCAGACATTTGCAAGAAGT	37713	0	A_55_P2177278	DXBay18	NM_001025384	ref|Mus musculus DNA segment, Chr X, Baylor 18 (DXBay18), mRNA [NM_001025384]	ENSMUSG00000067771;ENSMUSG00000071745;ENSMUSG00000082629	protein_coding;pseudogene	-	174.28	49.1725	345.277	196.08	2.68215	10	0	0	0	196.891	219.993	177.124	182.17	145.976	161.436	140.499	152.729	135.978	291.35	112.928	667.388	306.338	233.063	476.459	683.892	221.689	315.827	187.694	159.919	200.498
1041	DATA	43024	263	56	mm|chr8:72105729-72105670		0	NA	0	GGGTGAGTTTGCTGTATCCAATTGCTTTTCTTTCATCATTACTTCAAAAATATCCCATTC	38366	0	A_30_P01023337	chr8:72105642-72105922_R	chr8:72105642-72105922_R	lincRNA:chr8:72105642-72105922 reverse strand	ENSMUSG00000071796;ENSMUSG00000094614	pseudogene	-	361.304	344.212	89.0962	65.1439	2.57264	10	0	0	0	387.179	762.026	1176.33	106.245	108.612	279.368	189.272	70.6512	538.95	104.576	251.128	0.01	90.5143	70.4713	58.3753	90.8064	189.272	192.4	92.4893	0.01	106.613
1064	DATA	43878	268	90	mm|chr12:13759555-13759496	nap|NAP059413-1	0	NA	839	TTACTGGTATGACAATGAATACAGCTACAGCAAAAGGGTGGAGGACCTCATGGCCTACAT	39010	0	A_55_P2093013	NAP059413-1	NAP059413-1	Unknown	ENSMUSG00000097973	pseudogene	Gm4929	13706.5	2964.35	24357.3	879.697	11.3781	11	0	0	0	13500.2	17728.1	10310.9	10470	14820.9	15462.6	10403.7	13072	15752.1	18376.6	10874.3	23936.1	24949.4	23936.1	25604.3	24693.9	23936.1	22723	25604.3	24253.6	23936.1
1066	DATA	43898	268	110	mm|chr8:29297216-29297274	nap|NAP062956-1	0	NA	942	TAAGCTCATTTCCTGGTATGACAATGAATACGGCTACAGCAACAGGGTGGTGGACCTTAT	39046	0	A_55_P1993629	NAP062956-1	NAP062956-1	Unknown	ENSMUSG00000097935	pseudogene	Gm3809	37101.6	4798.96	50138.6	4228.4	6.6172	18	0	0	0	34356.7	43644	28489.6	34356.7	33347	39157.2	43153.2	37805.1	41381.8	39598.4	32827.4	46216.2	55399.8	50094.1	55399.8	48176.7	42346.8	48176.7	52404.4	54079.1	49092.1
1070	DATA	43989	269	37	mm|chr15:8878446-8878387	nap|NAP000003-007	0	NA	721	CCAATGTGTCCATCGTGGATCAGACATGCTGTTTGGAGAAACCTGTCAAGTATGAAGACA	39213	0	A_52_P221024	NAP000003-007	NAP000003-007	Unknown	ENSMUSG00000098190	pseudogene	Gm5210	2309.49	597.366	5687.43	1038.48	9.01877	14	0	0	0	2339.39	3013.03	2242.24	2350.52	2207.49	2356.62	1433.04	1852.83	2790.6	3364.73	1453.88	6680	6394.9	5374.87	6300.1	7439.06	5939.39	5114.03	4303.67	4291.57	5036.68
1081	DATA	44302	271	22	mm|chr12:072947546-072947487		0	NA	0	AAGTATGATGGCATCAAGAAGGTGGTGAAGCGGGCACCTGAGGACCCACTGAAGGGCATC	39475	0	A_55_P2067153	A_55_P2067153	A_55_P2067153	Unknown	ENSMUSG00000098224	pseudogene	Gm7985	27138.2	4537.44	33589.9	3873.74	3.51332	18	0	0	0	28489.6	33851.1	27266.8	32447.2	22256.5	20599.7	25259.9	24949.4	30815.9	30815.9	21767.9	30136.3	32827.4	39157.2	38733.6	36150.5	29245.9	29245.9	29895.5	34356.7	36150.5
1085	DATA	44410	271	130	mm|chr2:110049625-110049566		0	NA	0	TTGACAGTGTGTATGAGGTGATTAAGCTGAAAGGTTACACATCCTGGACCATTGGCCTCT	39663	0	A_55_P2013273	A_55_P2013273	A_55_P2013273	Unknown	ENSMUSG00000082512	pseudogene	Gm13937	3868.53	1736.26	15166.4	2022.08	13.6713	17	0	0	0	3345.25	6379.94	3319.35	3392.5	2714.28	2676.73	2972.13	7188.18	5663.22	3232.64	1669.6	17242.1	13587.3	13230.6	14978.7	12958.6	14905.9	14905.9	13676.2	17116.5	19062.6
1087	DATA	44436	271	156	mm|chr11:6142411-6142470	nap|NAP018661-001	0	NA	30	AAGACCACCATCTTTCTGGATGCCAAGAAGTTGAGCACTGTGTTCGAATTGAAGCACATC	39708	0	A_55_P1980931	NAP018661-001	NAP018661-001	Unknown	ENSMUSG00000081153	pseudogene	Gm11401	736.261	236.316	1146.11	410.051	2.77008	14	0	0	0	502.742	538.95	417.012	661.859	988.118	843.786	857.232	768.635	463.496	1132.51	924.529	1606.15	1086.05	876.403	659.045	813.288	835.659	884.409	1518.51	1889.33	1292.27
1090	DATA	44721	273	113	mm|chrX:10258406-10258464	ref|XM_001474667|ref|XM_001481252|nap|NAP005064-002	0	NA	316	ACTCCACCTGGTCCATCGAACGTGAACATCTTCAGTTCATCATTCCCAACATTGTGAAGA	39916	0	A_52_P89683	Gm14470	XM_001474667	ref|PREDICTED: Mus musculus similar to lactate dehydrogenase 1, A chain (LOC385319), mRNA [XM_001474667]	ENSMUSG00000083262	pseudogene	Gm14470	2302.56	898.579	11601.5	2371.14	11.6635	11	0	0	0	1794.6	3345.25	1723.2	2116.18	2091.31	2625.63	708.158	4074.87	2539.12	2617.02	1692.82	14147.6	10526.2	8461.17	12183.7	10934.8	11661.7	11431.9	7668.58	14590.5	14409.1
1094	DATA	44796	274	24	mm|chr2:149569786-149569845	nap|NAP114407-1	0	NA	931	CTTCGATGCCGGGGCTGGCATCTTTGTCAAGCTCATTTCCTGTTATGACAATGAATACAG	39761	0	A_66_P111217	NAP114407-1	NAP114407-1	Unknown	ENSMUSG00000081494	pseudogene	Gm14130	21420.6	5410.47	31113.4	2174.49	5.47517	13	0	0	0	17116.5	23767.2	12900.5	17531.8	25259.9	33347	22032.2	19885.2	22723	23531	17531.8	30815.9	26977.4	31551.4	27937.5	31551.4	31957.9	31957.9	31200.3	32827.4	34356.7
1095	DATA	44874	274	102	mm|chr6:125113288-125113229	ref|NM_008084|ref|NR_002890|ref|NR_003630|ens|ENSMUST00000101593	0	NA	239	AAGCTTGTCATCAACGGGAAGCCCATCACGATCTTCCAGGAGCGAGACCCCACTAACATC	39898	0	A_55_P1965725	Gapdh	NM_008084	ref|Mus musculus glyceraldehyde-3-phosphate dehydrogenase (Gapdh), mRNA [NM_008084]	ENSMUSG00000070025;ENSMUSG00000078967;ENSMUSG00000096810;ENSMUSG00000098019	pseudogene	-	43989	6506.51	53946.1	5740.6	3.72533	18	0	0	0	37805.1	46771.3	35601	42346.8	38733.6	48176.7	39157.2	46216.2	41840.7	49092.1	58137.8	59369.3	51318.6	51318.6	59369.3	46771.3	43644	54079.1	55399.8	61460.2	56731.2
1101	DATA	45107	276	7	mm|chr9:51810624-51810565	ref|NR_023357|ref|NR_003623|ens|ENSMUST00000088537|ens|ENSMUST00000050581	0	NA	1007	TATGATGACATCATGAGGGTGGTGAAGCAGGCATCTGAGGGCCCACTGAAGGGCATCCTG	40013	0	A_55_P2124097	Gm6981	NR_023357	ref|Mus musculus predicted pseudogene 6981 (Gm6981), non-coding RNA [NR_023357]	ENSMUSG00000084011	pseudogene	Gm12969	48273.1	6482.62	57189	5216.3	3.48605	18	0	0	0	40712.1	55399.8	41381.8	54079.1	39598.4	43644	54079.1	56731.2	48176.7	52404.4	44797.3	61460.2	56731.2	63782.3	52404.4	58137.8	46771.3	52404.4	61460.2	59369.3	59369.3
1121	DATA	45865	280	109	mm|chr10:121607327-121607386	nap|NAP114342-1|nap|NAP092644-001	0	NA	705	AACTTTGTCAAGCTCATTTCCTGGTATGACAATGACTACGGCTACAGCATCAGGGTGATG	40772	0	A_55_P2093649	NAP114342-1	NAP114342-1	Unknown	ENSMUSG00000098138	pseudogene	Gm9081	26230.5	3816.03	37723.5	1657.58	9.08999	13	0	0	0	23936.1	31551.4	21068.4	21767.9	25604.3	27266.8	26608.8	26381.6	30136.3	31957.9	22256.5	38309.4	39157.2	38733.6	39157.2	37805.1	35209	34877.4	36582.4	37805.1	39598.4
1130	DATA	46171	282	87	mm|chr16:22053847-22053906	ens|ENSMUST00000089940|ref|XM_358948|ref|XM_983617|nap|NAP098172-001	0	NA	264	AACTACTTCATTGGCAACGGCGCAGGAGGCCTGACATTGGGAGTGCGCACTCACAGCTAT	41027	0	A_55_P1962483	Gm4943	ENSMUST00000089940	ref|PREDICTED: Mus musculus predicted gene, EG239760 (EG239760), mRNA [XM_358948]	ENSMUSG00000068487	pseudogene	Gm4943	4814.79	746.577	3918.06	403.2	3.46624	15	0	0	0	4395.33	5762.26	3572.97	4165.83	5401.61	5686.58	5007.73	3837.86	4609.91	5252.31	5270.26	3522.81	4074.87	4368.35	4278.87	4368.35	3486.54	3631.33	4338.53	3694.13	3416.81
1141	DATA	46511	284	99	mm|chrX:99931676-99931735	ref|XM_987925	0	NA	66	TATGTTCTATTACAGATCAGCACCTGTATCCTCTTGACCAGCCTGAAGTCCTGCTTCACA	41328	0	A_55_P2131844	LOC676177	XM_987925	ref|PREDICTED: Mus musculus similar to doublesex and mab-3 related transcription factor 8.2 (LOC676177), mRNA [XM_987925]	ENSMUSG00000081108;ENSMUSG00000081716	pseudogene	-	85.6286	27.7664	31.4683	22.7556	4.90605	18	0	0	0	86.5757	74.8166	79.5247	80.2548	83.536	78.7992	63.6644	138.476	68.9479	137.204	50.1148	0.01	42.1909	55.3246	59.138	44.3009	24.831	40.4792	3.7566	44.642	0.01
1142	DATA	46557	284	145	mm|chr2:180553240-180553181	ens|ENSMUST00000098982|ref|XM_001480261|gb|AK133152|riken|4931404E12	0	NA	1720	GCCTCGGCCATGATGTCTGTATACAGCAGTAAAACCCTAAGACAATTATTATTATTATTA	41414	0	A_55_P2079457	Gm14340	ENSMUST00000098982	ens|Putative uncharacterized protein [Source:UniProtKB/TrEMBL;Acc:Q3V0H0] [ENSMUST00000098982]	ENSMUSG00000074507	lincRNA	Gm14340	678.499	175.633	384.23	221.587	3.35038	17	0	0	0	673.6	460.347	784.826	584.338	429.26	630.659	691.807	1018.61	551.69	867.967	770.379	379.242	514.292	301.653	912.393	474.764	323.067	396.766	143.645	202.174	194.302
1150	DATA	46707	285	131	mm|chr17:82939483-82939542	ref|XM_890094|ref|XM_916806|nap|NAP097543-001	0	NA	982	ACTCTAAGCTACTTCCCCCTTTTCAAAGCATTGAATGAAGACTTCATTGGATTTTAGAGT	41681	0	A_55_P2109505	Gm6594	XM_890094	ref|PREDICTED: Mus musculus predicted gene, EG625514 (EG625514), mRNA [XM_890094]	ENSMUSG00000003038;ENSMUSG00000070713;ENSMUSG00000094627	protein_coding;pseudogene	-	808.971	222.874	280.853	167.445	6.17292	18	0	0	0	958.44	480.797	573.356	1024.38	784.826	717.451	1039.83	1117.75	971.051	669.988	560.811	86.898	282.509	272.872	119.145	84.5408	551.69	453.382	476.459	188.88	292.157
1167	DATA	47649	291	89	mm|chr11:99701412-99701353	ref|XM_894864|nap|NAP015379-001	0	NA	177	AAGAGGCAGATCAGATTCTGGTTTGATGGGCAACCTATCAATGAAACAGACTCACTTGGC	42473	0	A_55_P1961168	Gm11556	XM_894864	ref|PREDICTED: Mus musculus similar to SMT3B protein (LOC629924), mRNA [XM_894864]	ENSMUSG00000082531	pseudogene	Gm11556	2524.14	438.87	4275.35	973.849	5.22462	12	0	0	0	1876.12	2080.47	2222.39	2524.73	2972.13	3170.94	2774.6	2175.47	2583.46	2271.57	3113.69	4943.67	3659.51	3255.3	4031.14	5270.26	4705.67	4480.51	2451.81	5712.68	4242.93
1171	DATA	47817	292	93	mm|chr8:47340183-47340124	ref|XM_001473650|nap|NAP062985-1	0	NA	918	TGCGACTTCAACAGCAACTCCCACTCCTTCGATGCCAGGGCTGGCATTGCTCTCAATGAC	42481	0	A_55_P2106426	Gm10313	XM_001473650	ref|PREDICTED: Mus musculus similar to LOC654472 protein (LOC100039875), mRNA [XM_001473650]	ENSMUSG00000071102	pseudogene	Gm10313	47747	7009.78	64814	3821.73	7.00999	15	0	0	0	38733.6	58137.8	39157.2	51318.6	49092.1	59369.3	44797.3	52404.4	46216.2	42346.8	43644	63782.3	66130.4	68263.7	58137.8	70729	61460.2	68263.7	66130.4	63782.3	61460.2
1178	DATA	47968	293	80	mm|chr1:127289590-127289531	ref|NM_023735|ens|ENSMUST00000027579|gb|AK166529|gb|AK166586	0	NA	2400	TTAGTGCCAGTCCCTGACATATCATGAAAAGTTGGTTTTCTTTGCATTTTCAAATATCTG	42743	0	A_51_P217535	Actr3	NM_023735	ref|Mus musculus ARP3 actin-related protein 3 homolog (yeast) (Actr3), mRNA [NM_023735]	ENSMUSG00000026341;ENSMUSG00000082319	protein_coding;pseudogene	-	331.025	207.616	147.589	73.4943	2.74713	12	0	0	0	281.912	330.532	183.744	255.727	270.508	345.441	620.499	167.972	264.173	107.478	813.288	94.0007	229.056	167.227	3.23175	100.98	184.667	151.433	143.373	266.545	135.371
1183	DATA	48082	294	30	mm|chr2:156665223-156665164		0	NA	0	TCGCAATTTGGAGGTGGCCGCATTTACTCGCTGGTCCCTGCCTTACCACGTGTGCCAGTG	42659	0	A_30_P01018685	chr2:156654675-156665430_R	chr2:156654675-156665430_R	lincRNA:chr2:156654675-156665430 reverse strand	ENSMUSG00000087179	lincRNA	Gm14230	494.492	97.219	655.085	199.683	2.30681	12	0	0	0	371.034	439.2	455.262	519.132	661.859	587.421	377.433	509.05	500.073	616.776	402.168	879.126	494.877	498.386	794.363	713.301	533.818	430.539	654.516	1041.77	510.156
1206	DATA	49430	302	66	mm|chr4:10366472-10366413	nap|NAP096516-001|nap|NAP111591-1	0	NA	377	AGTTATTGGAAGTGGTTACAGTCTGGATTCAGCTCGGTTCCATTACCTGATGGGAGAAAG	43873	0	A_55_P1971093	NAP096516-001	NAP096516-001	Unknown	ENSMUSG00000084215	pseudogene	Gm11814	982.519	535.677	6293.84	1921.91	8.44599	10	0	0	0	720.482	1814.13	770.379	921.876	728.351	794.363	362.851	1915	1606.15	638.773	535.338	9396.08	4754.03	4021.88	4901.77	5939.39	6437.36	5552.32	4686.61	8680.57	8568.35
1213	DATA	49700	304	8	mm|chr6:125113371-125113312	ref|NM_008084|ref|NR_002890|ref|NR_033215|ens|ENSMUST00000109595	0	NA	156	TTGACCTCAACTACATGGTCTACATGTTCCAGTATGACTCCACCCATGGCAAATTCAACG	44063	0	A_55_P1994258	Gapdh	NM_008084	ref|Mus musculus glyceraldehyde-3-phosphate dehydrogenase (Gapdh), mRNA [NM_008084]	ENSMUSG00000071343;ENSMUSG00000072432;ENSMUSG00000083391;ENSMUSG00000097935;ENSMUSG00000098030;ENSMUSG00000098177;ENSMUSG00000098180	pseudogene	-	44801.9	7532.84	61827.4	8814.64	4.73509	17	0	0	0	41381.8	54079.1	31551.4	39157.2	46216.2	54079.1	43644	42346.8	39990.2	43644	56731.2	68263.7	58137.8	55399.8	50094.1	55399.8	55399.8	66130.4	59369.3	77155.5	72923.5
1216	DATA	49846	304	154	mm|chr2:147542710-147542769	gb|AK079921|ens|ENSMUST00000063608|riken|A530006G24|nap|NAP081046-1	0	NA	673	TTTTAAAATAAAATGTGCCCTTTGGTTTGGTGTGTGTGTGTGTGTACATATGTGTGCATA	44319	0	A_55_P2131820	A530006G24Rik	AK079921	gb|Mus musculus adult male aorta and vein cDNA, RIKEN full-length enriched library, clone:A530006G24 product:hypothetical protein, full insert sequence. [AK079921]	ENSMUSG00000051986	lincRNA	A530006G24Rik	60485.8	11320.4	40684.8	8761.92	4.50404	18	0	0	0	66130.4	48176.7	72923.5	77155.5	56731.2	39990.2	56731.2	55399.8	72923.5	55399.8	63782.3	36582.4	48176.7	39990.2	54079.1	35601	54079.1	41381.8	35601	32447.2	28909.7
1219	DATA	49916	305	60	mm|chr9:51810463-51810404	ref|NR_023357|ens|ENSMUST00000088537|gb|AK132984|riken|4930542N24	0	NA	1168	AAAGCTCATATCCTGGTATGACAATGAATACAGCTACAGCAGCAGGGTGGTGGACTTCAT	44439	0	A_55_P1961188	Gm6981	NR_023357	ref|Mus musculus predicted pseudogene 6981 (Gm6981), non-coding RNA [NR_023357]	ENSMUSG00000081150;ENSMUSG00000098076	pseudogene	-	17029.8	4002.21	28324.1	1272.96	8.8786	12	0	0	0	15675.3	21068.4	12958.6	13333.8	18230.4	18699.8	12336.7	16397.6	20599.7	24693.9	13333.8	28909.7	29895.5	27266.8	28489.6	26977.4	30136.3	26381.6	28111.7	27636.5	29436.4
1221	DATA	49978	305	122	mm|chr9:40611142-40611201	ref|NM_031165|gb|BC094900|ens|ENSMUST00000015800|ens|ENSMUST00000117557	0	NA	730	TTGAGGTCAAATCAACAGCTGGAGACACCCACTTAGGTGGAGAAGATTTTGACAACCGAA	44549	0	A_52_P12877	Hspa8	NM_031165	ref|Mus musculus heat shock protein 8 (Hspa8), mRNA [NM_031165]	ENSMUSG00000015656;ENSMUSG00000083840	protein_coding;pseudogene	-	32055.3	8526.68	21427.1	6789.19	3.17312	18	0	0	0	38309.4	30815.9	33347	37220.1	27937.5	28489.6	19885.2	48176.7	39598.4	29245.9	19582.3	16397.6	16899.4	23531	19062.6	14409.1	15675.3	32827.4	16899.4	30457	28111.7
1231	DATA	50614	309	102	mm|chr11:109021233-109021174	nap|NAP000003-013	0	NA	896	AGAGTATGTCATGGAGTCTACTGGCATCTTTACCACCATGGAGAAGTTCCAGACTCACTT	45095	0	A_52_P272054	NAP000003-013	NAP000003-013	Unknown	ENSMUSG00000081524	pseudogene	Gm11658	5165.8	1520.86	10902.1	1971.2	7.41273	16	0	0	0	5036.68	6036.35	3600.01	3837.86	5053.07	4767.3	3019.78	4686.61	5524.89	8284.19	6977.05	13333.8	12900.5	9518.47	13230.6	11896.7	9994.92	8402.93	7903.08	11500.8	10339.3
1234	DATA	50720	310	44	mm|chr18:61809463-61809404		0	NA	0	AACCGCTCCAAGGCCACAGAGGATGAGGTAGGTTGCAAGCCACTCAAGCAGTGTTCAACG	44989	0	A_30_P01018499	chr18:61809278-61825191_R	chr18:61809278-61825191_R	lincRNA:chr18:61809278-61825191 reverse strand	ENSMUSG00000097324	lincRNA	Mir143hg	195.709	98.9054	519.022	570.13	1.76924	9	0	0	0	127.51	362.851	140.89	168.482	229.056	141.74	157.077	145.976	117.419	409.067	152.729	517.619	379.242	289.932	377.433	377.433	318.142	2123.07	320.259	309.489	177.593
1239	DATA	50915	311	75	mm|chr13:94063899-94063958	nap|NAP111311-1|nap|NAP092621-001	0	NA	224	TTGTTATCAATGGAAAGCCCATCACCATCTTCCAGGAGTGAGACCCCGCTAACATCAAAT	45332	0	A_55_P2112701	NAP111311-1	NAP111311-1	Unknown	ENSMUSG00000084203	pseudogene	Gm15593	26194.8	5928.17	33596.6	5094.93	3.0759	18	0	0	0	22256.5	28909.7	16899.4	20834.1	24487.2	30815.9	20834.1	30457	25934.1	28909.7	37805.1	40712.1	29245.9	28489.6	32447.2	30457	27266.8	32447.2	35209	41381.8	38309.4
1242	DATA	51080	312	76	mm|chr9:62689346-62689288	ref|NR_003965|ens|ENSMUST00000095472|gb|AK131930|gb|BB211702	0	NA	1170	CAGGCTCCAGCTGTGGCTACTACATAAGGATTTTGTAAAAGAAAAATAAAAGAATTAAGG	45335	0	A_55_P2042481	Gm10653	NR_003965	ref|Mus musculus predicted gene 10653 (Gm10653), non-coding RNA [NR_003965]	ENSMUSG00000074250	pseudogene	Gm10653	7746.59	1431.64	5729.65	927.185	3.86524	17	0	0	0	7188.18	8461.17	5968.68	8051.07	8884.7	10526.2	9354.2	6783.17	6680	7091.13	6224.02	5663.22	7209.19	5733.05	5351.5	6483.13	6455.29	4847	6483.13	4767.3	4303.67
1248	DATA	51339	314	7	mm|chr17:35874738-35874679	ref|XM_001474155|gb|DV655444	0	NA	809	GGCTGGCAGGCCACGATTGCCTTATTGAGTTTGAGCTAATTTGTGTCCAGCAGACTCTCT	45502	0	A_55_P2138933	LOC100045369	XM_001474155	ref|PREDICTED: Mus musculus hypothetical protein LOC100045369 (LOC100045369), mRNA [XM_001474155]	ENSMUSG00000092219	lincRNA	Gm20443	49.8846	19.1143	30.3105	13.032	2.76273	17	0	0	0	58.2355	37.5664	74.507	47.5199	93.2141	40.6384	35.3089	41.7668	26.2657	48.0243	45.6834	29.0267	31.671	26.7601	39.2102	37.0874	46.6174	0.01	41.8589	28.7684	22.0953
1250	DATA	51484	314	152	mm|chrM:6650-6709	ens|ENSMUST00000082402|gb|AK165865|gb|AK166684|gb|AK159262	0	NA	1322	AGACTACCCAGCTGCTTACACTACATGAAACACTGTCTCTTCTATAGGATCATTTATTTC	45750	0	A_66_P101646	COX1	ENSMUST00000082402	ens|mitochondrially encoded cytochrome c oxidase I Gene [Source:MGI Symbol;Acc:MGI:102504] [ENSMUST00000082402]	ENSMUSG00000083563	pseudogene	Gm13340	53825.6	10246.2	31177.1	5154.45	6.484	15	0	0	0	52404.4	70729	54079.1	70729	42346.8	38733.6	50094.1	59369.3	56731.2	50094.1	46771.3	24487.2	34877.4	34877.4	33851.1	34356.7	26608.8	29436.4	39157.2	23302.8	30815.9
1258	DATA	51899	317	75	mm|chr9:103257554-103257495	ref|NM_001134426|ref|NM_001134427|ref|NM_175565|ref|NM_175833	0	NA	1909	AGCTAGACAACCAGTATGCTGTGCTTGAAAATCAGAAGTACAGCCACACACAGTACAGAT	46188	0	A_55_P2067262	Cdv3	NM_001134426	ref|Mus musculus carnitine deficiency-associated gene expressed in ventricle 3 (Cdv3), transcript variant 3, mRNA [NM_001134426]	ENSMUSG00000081595;ENSMUSG00000083081	pseudogene	-	3622.36	1654.58	1176.91	500.455	4.67247	11	0	0	0	2635.01	2583.46	2108.83	3089.53	3719.3	5303.73	3927.46	3065.85	2328.13	3255.3	7829.31	1076.17	1514.92	942.449	853.794	988.118	906.695	1114.58	985.019	2495.81	891.5
1264	DATA	52179	319	27	mm|chr14:5317093-5317079	nap|NAP113134-1	0	NA	1034	TTTCCAGACCATGGAGGGGAATAAAGCATTCATGGGACCACTCAAGAAAGATCTCATTGC	46392	0	A_55_P2083859	NAP113134-1	NAP113134-1	Unknown	ENSMUSG00000090598;ENSMUSG00000090618;ENSMUSG00000090900;ENSMUSG00000095196;ENSMUSG00000096217;ENSMUSG00000096286;ENSMUSG00000096927;ENSMUSG00000097594	pseudogene	-	1703.01	1152.82	426.72	329.411	3.51729	11	0	0	0	1072.63	349.366	2885.72	1700.66	1200.32	1367.9	2695.77	387.179	1540.11	1302.18	4231.32	229.056	150.553	1152.77	280.261	59.3317	339.526	369.351	661.859	292.157	732.335
1268	DATA	52403	320	87	mm|chr15:62090132-62090191		0	NA	0	AGGTTTCTAACCACGGTCACACCTACAACACACTGATTGACAATATAGGTTACAGTACAC	46503	0	A_30_P01028541	chr15:62007025-62090191_F	chr15:62007025-62090191_F	lincRNA:chr15:62007025-62090191 forward strand	ENSMUSG00000097039	lincRNA	Pvt1	31.0525	16.8222	13.2137	15.08	2.56238	18	0	0	0	8436.08	11431.9	6010.41	6915.59	10179.2	10310.9	6524.56	8402.93	11606.3	10934.8	8027.09	20417	17896.5	18230.4	17531.8	20247.7	18856.5	18856.5	16042	17728.1	20247.7
1280	DATA	52776	322	132	mm|chr19:40287622-40287681	ref|XM_001478412|ref|XM_994067|nap|NAP061329-1	0	NA	976	AGTATGATGACATCAAGAAGGTGGTGAAGCAGGTATCTGAGGGCCCACTGAAGGGCGTCT	46869	0	A_55_P2037424	Gm16470	XM_001478412	ref|PREDICTED: Mus musculus similar to Glyceraldehyde-3-phosphate dehydrogenase (GAPDH) (LOC676923), mRNA [XM_001478412]	ENSMUSG00000057666;ENSMUSG00000069376;ENSMUSG00000069939;ENSMUSG00000070025;ENSMUSG00000071102;ENSMUSG00000071343;ENSMUSG00000072432;ENSMUSG00000073737;ENSMUSG00000078162;ENSMUSG00000078300;ENSMUSG00000078370;ENSMUSG00000078592;ENSMUSG00000078636;ENSMUSG00000078965;ENSMUSG00000078967;ENSMUSG00000079311;ENSMUSG00000079360;ENSMUSG00000079501;ENSMUSG00000080870;ENSMUSG00000080914;ENSMUSG00000080994;…	protein_coding;pseudogene	-	44809.9	4598.35	53088.2	5737.11	3.62548	17	0	0	0	44797.3	51318.6	41840.7	52404.4	37220.1	41840.7	46216.2	43644	49092.1	41381.8	43153.2	50094.1	61460.2	58137.8	56731.2	50094.1	40712.1	50094.1	54079.1	55399.8	54079.1
1284	DATA	53206	325	70	mm|chr10:79756716-79756775	ref|NM_009091|ens|ENSMUST00000062674|ens|ENSMUST00000068408|ref|XM_895111	0	NA	378	AGATGATCGGCCACTACCTGGGCGAGTTCTCCATCACCTTCAAACCTGTGAAGCAAGGCC	47332	0	A_55_P2037524	Rps15	NM_009091	ref|Mus musculus ribosomal protein S15 (Rps15), mRNA [NM_009091]	ENSMUSG00000090074	pseudogene	Gm6921	23159.2	6719.87	16805.5	2250.73	2.95865	12	0	0	0	20077.4	22256.5	23531	28909.7	25934.1	31200.3	35601	16142	13905.2	17116.5	20077.4	16781.5	17242.1	16279.7	15462.6	15752.1	15325.4	14590.5	17116.5	22723	16781.5
1288	DATA	53349	326	49	mm|chr5:105752204-105752145	ref|NM_001039647|gb|BC111039|tc|TC1590439	0	NA	2548	CTGGAAACTACTTAAACATCCCTGAGTTAGATTGGCAACAAATTTTTATATGGCTTGATC	47298	0	A_55_P2042813	Gbp11	NM_001039647	ref|Mus musculus guanylate binding protein 11 (Gbp11), mRNA [NM_001039647]	ENSMUSG00000092021	polymorphic_pseudogene	Gbp11	426.381	282.529	12.901	22.7347	4.83668	10	0	0	0	679.566	649.037	136.562	149.216	108.217	699.037	912.393	345.441	433.349	472.312	105.065	0.01	50.7787	4.45511	3.37261	59.9928	0.01	0.01	10.3606	0.01	0.01
1293	DATA	53600	327	136	mm|chr19:5802189-5802130		0	NA	0	TAAAAATCCTTCGACTGGCGCATGTACGTTTGAAGGCATGAGTTGGAAACAGGGAAGATG	47748	0	A_30_P01031754	chr19:5801802-5802597_R	chr19:5801802-5802597_R	lincRNA:chr19:5801802-5802597 reverse strand	ENSMUSG00000092341	lincRNA	Malat1	52107.2	10857.4	35357.5	6317.52	4.36753	16	0	0	0	48176.7	42346.8	59369.3	58137.8	44797.3	44797.3	70729	49092.1	51318.6	36150.5	68263.7	25934.1	41381.8	41381.8	40712.1	27937.5	31200.3	37220.1	43644	30815.9	33347
1301	DATA	53846	329	54	mm|chr9:35396895-35396836	ref|XM_001477902|ref|XM_001478345|ref|XM_484016|ref|XM_981629	0	NA	40	AAATCAAGGTGAAGGACAAGCCACAGAGAAGATCTTCAAGGTTGTCTGCTAAACCTGCTC	47894	0	A_55_P2094964	Gm10105	XM_001477902	ref|PREDICTED: Mus musculus similar to high mobility group nucleosomal binding domain 2 (LOC100047164), mRNA [XM_001477902]	ENSMUSG00000094676	pseudogene	Gm10105	506.642	148.877	122.071	132.452	6.26391	18	0	0	0	505.057	421.96	282.509	641.948	688.861	543.514	502.742	736.362	283.836	545.694	420.575	165.946	0.01	250.419	0.01	110.108	137.204	0.01	0.01	402.168	154.828
1304	DATA	53885	329	93	mm|chr2:154698249-154698186	ens|ENSMUST00000064897|ref|XM_001474251	0	NA	1335	GGGGGTAAGGAGGTACTTTTTAAAATCGTTCATAGACTTCTGTAAAATGCAAGATTAAAG	47959	0	A_55_P2126827	Gm9892	ENSMUST00000064897	ref|PREDICTED: Mus musculus similar to Eif2s2 protein (LOC100040220), mRNA [XM_001474251]	ENSMUSG00000052825	pseudogene	Gm9892	1608.6	526.155	2320.9	630.838	2.79468	17	0	0	0	1546.51	1428.03	1423.02	1562.31	1876.12	2051.84	1924.97	1024.38	872.543	1234.29	2750.54	1729.58	2982.94	2130.59	3533.74	2320.96	2704.18	2345.62	1692.82	2310.42	1458.14
1317	DATA	54604	333	156	mm|chr13:44220382-44220441		0	NA	0	CCATGTCTGTACCCTAACCCTTGTCAAGGCTGCCTCTGAGCCCTTTCCCACCAAAGGCTT	48654	0	A_30_P01023509	chr13:44217172-44224947_F	chr13:44217172-44224947_F	lincRNA:chr13:44217172-44224947 forward strand	ENSMUSG00000089815	lincRNA	Gm5083	561.642	111.627	352.764	66.0045	5.27424	16	0	0	0	556.524	589.674	510.156	545.694	790.914	509.05	393.666	476.459	487.182	711.517	607.231	427.756	373.954	336.094	423.003	364.01	301.653	220.441	318.142	332.045	430.539
1321	DATA	54702	334	90	mm|chr14:62254421-62254362		0	NA	0	AATGTTAAAATGAAGATATTACTAAAATGGCCCTCTAAATAGCCCAACAATTATTATTTT	48530	0	A_30_P01029118	chr14:62254361-62301162_R	chr14:62254361-62301162_R	lincRNA:chr14:62254361-62301162 reverse strand	ENSMUSG00000097589	processed_transcript	Dleu2	120.218	62.6215	38.6615	32.6647	3.78943	15	0	0	0	73.943	187.142	211.807	213.053	149.216	106.245	44.3641	94.7041	128.367	52.8819	60.669	24.8845	43.928	36.8065	32.9992	25.8625	48.0243	30.3212	20.2824	123.497	0.01
1340	DATA	55527	339	95	mm|chr7:69090083-69090024		0	NA	0	ACCATGCTGCCTCTTCACATCATGAGAAGCTAATATACAGATGCAAACCACAACACTCAG	49413	0	A_30_P01027118	chr7:69075022-69127242_R	chr7:69075022-69127242_R	lincRNA:chr7:69075022-69127242 reverse strand	ENSMUSG00000097225	lincRNA	A330076H08Rik	207.128	80.7608	86.3335	49.438	4.1744	16	0	0	0	197.227	210.756	383.182	303.644	153.062	169.814	194.647	163.553	90.3855	157.077	255.058	117.905	171.642	147.801	70.4713	68.9479	71.0183	58.1733	58.7534	98.6135	0.01
1341	DATA	55573	339	141	mm|chrX:117274980-117275039	ref|XM_001487781|ref|XM_974196|gb|BC024703|nap|NAP111427-1	0	NA	721	TCTCAGAGCTGAACGGGAAGCTCACTGGCATGGCCTTCTGTGTTCCTACCCCCAATGTGT	49492	0	A_55_P2091247	Gm5863	XM_001487781	ref|PREDICTED: Mus musculus predicted gene, EG545741, transcript variant 1 (EG545741), mRNA [XM_001487781]	ENSMUSG00000092257	pseudogene	Gm2308	21092.1	5431.27	35431	4591.55	6.55163	18	0	0	0	18856.5	27937.5	14339.9	17896.5	23767.2	32447.2	16644.2	20077.4	24253.6	17896.5	17896.5	34356.7	32447.2	35209	30457	40712.1	32447.2	34356.7	30136.3	42346.8	41840.7
1342	DATA	55655	340	59	mm|chrX:117275016-117275075	ref|XM_001487781|ref|XM_974196|nap|NAP060953-1|nap|NAP111427-1	0	NA	754	TCTGTGTTCCTACCCCCAATGTGTCCATCGTGGATCTGACGTGCTGCCTGGAGAAACCTG	49355	0	A_55_P2157992	Gm5863	XM_001487781	ref|PREDICTED: Mus musculus predicted gene, EG545741, transcript variant 1 (EG545741), mRNA [XM_001487781]	ENSMUSG00000080870	pseudogene	Gm14111	34027.3	4641.23	52623.5	5328.09	8.49049	17	0	0	0	31200.3	41840.7	25934.1	35209	31551.4	37805.1	30457	38309.4	37220.1	34877.4	29895.5	54079.1	52404.4	49092.1	43644	52404.4	44797.3	55399.8	58137.8	58137.8	58137.8
1353	DATA	55959	342	35	mm|chr6:116123836-116123895		0	NA	0	TTCCCTGTGGGCCGTATTCATCGACACCTGAAATCTAGGACAACCAGCCACGGACGTGTG	49597	0	A_30_P01021866	chr6:116123643-116124550_F	chr6:116123643-116124550_F	lincRNA:chr6:116123643-116124550 forward strand	ENSMUSG00000037894;ENSMUSG00000060214	protein_coding;pseudogene	-	1424.34	454.948	3856.43	1001.5	7.04682	12	0	0	0	1128.47	1963.91	1239.01	818.998	1570.53	2207.49	1458.14	884.409	985.019	1630.4	1781.39	4754.03	4090.56	3786.02	2913.45	2530.7	4847	3786.02	2418.36	5416.29	4021.88
1362	DATA	56358	344	106	mm|chr1:60858252-60858311	gb|AK009383|ref|XM_001487790|ref|XM_903232|riken|2310016D23	0	NA	326	CATTTCCAGGCCACTGCTATTGGTCCTTGAACTCTATTCCCTAATAAAATATTCATATTG	50015	0	A_55_P2074883	2310016D23Rik	AK009383	gb|Mus musculus adult male tongue cDNA, RIKEN full-length enriched library, clone:2310016D23 product:unclassifiable, full insert sequence. [AK009383]	ENSMUSG00000085965	lincRNA	2310016D23Rik	731.234	268.104	220.906	299.011	4.10233	18	0	0	0	527.216	894.216	758.386	801.832	1342.62	790.914	742.431	439.2	371.034	843.786	531.94	111.442	97.0939	136.562	143.645	1013.91	137.445	41.7085	115.484	411.758	0.01
1370	DATA	56660	346	80	mm|chr6:116124056-116123997		0	NA	0	ATCAGAGAATCCAATTCTTCATCTCCACGTATAGCAAGCTGCAAGTGACGAGGGGTGATA	50255	0	A_30_P01026666	chr6:116092274-116144199_R	chr6:116092274-116144199_R	lincRNA:chr6:116092274-116144199 reverse strand	ENSMUSG00000097703	lincRNA	Gm26623	1322.2	667.643	3612.11	1512.45	4.4129	12	0	0	0	879.126	2369.2	2041.44	1050.65	754.48	1859.69	1437.68	738.745	1924.97	206.876	1281.3	3927.46	5091.16	5315.33	2041.44	1470.94	2175.47	5512.96	4461.08	2242.24	3883.02
1372	DATA	56743	346	163	mm|chr10:044726164-044726223	ref|NR_033633|ens|ENSMUST00000076317|ens|ENSMUST00000094104|ref|XM_894477	0	NA	287	TAACATCAAATGGGGTAATGCTGGTGCTGAGTATGTCATGGAGTCTACTGGTGTCTTCAC	50405	0	A_55_P2108690	Gm8709	NR_033633	ref|Mus musculus predicted gene 8709 (Gm8709), non-coding RNA [NR_033633]	ENSMUSG00000095168	pseudogene	Gm4795	14931.1	4073.29	22967.5	2248.22	5.66316	15	0	0	0	12336.7	17375.9	10613.6	11335.7	15325.4	16990.8	9156.6	15325.4	13420.8	19885.2	22475.6	24253.6	24253.6	21767.9	23936.1	23067.1	19885.2	19885.2	21068.4	26608.8	24949.4
1376	DATA	56946	348	38	mm|chr7:149761551-149761492	ref|NR_001592|gb|AK145379|ens|ENSMUST00000000031|gb|AK003142	0	NA	2500	TAGTCTGGAAGCAGTTCCATCATAAAGTGTTCAACATGCCCTACTTCATCCTTTGCCCCT	50473	0	A_55_P1961127	H19	NR_001592	ref|Mus musculus H19 fetal liver mRNA (H19), non-coding RNA [NR_001592]	ENSMUSG00000000031	lincRNA	H19	25818.4	5341.86	4202.6	1615.63	12.7925	11	0	0	0	19367.9	25934.1	31957.9	26608.8	19582.3	29895.5	27636.5	18230.4	23302.8	26608.8	34877.4	7592.36	4177.22	4041.05	5466.69	2872.97	2524.73	3182.82	2732.21	3702.89	5733.05
1382	DATA	57248	350	12	mm|chr11:083105372-083105431		0	NA	0	TCCTCTTTCCCTACCAAGGATGGCTTCAGGCTCCCGAAGTTGGCGGGTTTGGACTTTTAT	50713	0	A_55_P2086393	A_55_P2086393	A_55_P2086393	Unknown	ENSMUSG00000093483	processed_transcript	AA465934	341.239	86.9848	511.293	124.526	3.59422	15	0	0	0	264.173	272.872	272.872	450.572	476.459	442.508	379.242	267.162	360.188	338.53	229.056	514.292	728.351	413.219	644.621	425.154	442.508	413.219	679.566	440.239	411.758
1394	DATA	57996	354	104	mm|chr7:032844144-032844203		0	NA	0	GACCTCAATTAACCTCAACTACATGGTTTATATGTTTCAGTATGACTTCATCCACGGCAA	51448	0	A_55_P2112797	A_55_P2112797	A_55_P2112797	Unknown	ENSMUSG00000097952	pseudogene	Gm4398	7273.73	2664.14	14998.6	2799.46	6.46224	18	0	0	0	5909.31	7235.67	4255.53	4368.35	8502.32	9220.19	4101.05	6875.5	7701.77	13072	8769.44	18856.5	14667.7	12475.9	13500.2	13333.8	13786.6	13333.8	12407.5	20247.7	17375.9
1400	DATA	58175	355	119	mm|chr5:101269883-101269824	gb|AK036594|gb|AK015484|riken|9830138L07|riken|4930458D05	0	NA	2989	TGTGGCAGTGGTATGGATGACTGCAGACAATGAGAGATGCTAAAGGCTTTTATGACAACC	51763	0	A_55_P2315012	4930458D05Rik	AK036594	gb|Mus musculus adult male bone cDNA, RIKEN full-length enriched library, clone:9830138L07 product:unclassifiable, full insert sequence. [AK036594]	ENSMUSG00000087611	processed_transcript	4930458D05Rik	125.927	75.0052	46.5813	33.8938	3.17048	14	0	0	0	76.8494	77.5512	59.5563	84.1647	282.509	219.64	150.926	46.2021	103.56	97.0939	187.142	33.9633	43.3822	90.8064	45.6834	53.4178	83.2812	91.0771	24.1815	0.01	0.01
1409	DATA	58506	357	122	mm|chr13:045282055-045281996		0	NA	0	CTTCAACAGCAACTCCACTCCTCCACCTTTGATGCTGGGACTGGCATTGCTCTCAATAAC	52054	0	A_55_P2186446	A_55_P2186446	A_55_P2186446	Unknown	ENSMUSG00000098136	pseudogene	Gm8513	24546.7	4402	39445.4	2905.7	9.22928	17	0	0	0	22475.6	30457	17896.5	18699.8	28489.6	28111.7	22723	23067.1	30457	25604.3	22032.2	42346.8	38733.6	35601	35209	38309.4	39157.2	39990.2	43153.2	38309.4	43644
1410	DATA	58524	357	140	mm|chr11:61019297-61019238	ref|XM_001000226|gb|BB001409|nap|NAP111297-1	0	NA	412	ATACTTTAAGACTAAGCGGGTGCTCCCACCCAATTGGAAATATGAGTCATCCACAGCATC	52085	0	A_55_P2176248	Gm12270	XM_001000226	ref|PREDICTED: Mus musculus similar to Rps13 protein (LOC668239), mRNA [XM_001000226]	ENSMUSG00000082626	pseudogene	Rps13-ps5	10937.3	1713.79	8583.31	1176.75	3.69671	17	0	0	0	12697.7	11268	10255.9	11013.5	12475.9	12553.4	10831.4	9518.47	7072.08	9994.92	12628.7	6765.3	9762	9597.1	9951.63	7265.45	8461.17	8436.08	7325.78	9807.43	8461.17
1413	DATA	58615	358	67	mm|chr11:016543123-016543064		0	NA	0	TGGGCCAATTGTAATAGCTATATGAGAAACCCACTGACTTTAGAGAAAGAAATTGTGATT	51956	0	A_55_P2161746	A_55_P2161746	A_55_P2161746	Unknown	ENSMUSG00000081332	pseudogene	Gm12664	298.091	197.705	57.8934	57.245	3.85559	11	0	0	0	564.952	128.367	745.11	314.175	253.367	261.699	110.626	104.576	332.045	182.17	281.912	69.4606	109.576	60.167	149.216	0.01	62.4345	0.01	0.01	128.039	0.01
1424	DATA	59279	362	75	mm|chrX:7329469-7329528	ref|XM_906012|ref|XM_977398|nap|NAP000079-001	0	NA	297	ACACCTGCACAGTTGGAAATGGAGGAAGATACAATTGATGTGTTCCAGCAACAGACTGGA	52548	0	A_52_P561736	Smt3h2-ps	XM_906012	ref|PREDICTED: Mus musculus predicted gene, EG236622, transcript variant 3 (EG236622), mRNA [XM_906012]	ENSMUSG00000082617	pseudogene	Smt3h2-ps	2096.18	407.644	3187.14	1027.29	3.14099	11	0	0	0	1751.41	2146.65	2464.83	2156.29	1899.34	1751.41	2539.12	1396.47	2593.29	1794.6	2564.52	2600.18	2972.13	2760.49	2665.44	5642.08	2872.97	3120.85	1889.33	3246.88	4101.05
1436	DATA	59752	365	56	mm|chr11:099601301-099601242	ens|ENSMUST00000105065|ens|ENSMUST00000105067|ens|ENSMUST00000105070|ens|ENSMUST00000105076	0	NA	81	ACCTGCTGCCGCCCCTGCTGCTGCCAGCCCTGCTGCTGTGGGTCCAACTGCTGCCAGTCT	53081	0	A_55_P1963578	ENSMUST00000105065	ENSMUST00000105065	ens|Putative novel member of the keratin associated protein 4 Krtap4 gene family [Source:UniProtKB/TrEMBL;Acc:B1AQA1] [ENSMUST00000105065]	ENSMUSG00000078270	pseudogene	Gm14193	40692.5	6431.76	26732.2	3763.36	6.13559	16	0	0	0	39990.2	38309.4	46216.2	49092.1	41840.7	52404.4	38309.4	30136.3	34356.7	37805.1	39157.2	24693.9	28111.7	27636.5	34356.7	29895.5	27937.5	25604.3	23302.8	24949.4	20834.1
1443	DATA	60317	368	129	mm|chr2:72826565-72826624	gb|AK013593|ens|ENSMUST00000077161|gb|AK005870|gb|BF470564	0	NA	364	GGACTCACATGAGCACAAGTTCAGAAATGAATAGTTTGAAAGTAGGTTCTTGGAAAATAA	53496	0	A_55_P2166743	1700011J10Rik	AK013593	gb|Mus musculus adult male hippocampus cDNA, RIKEN full-length enriched library, clone:2900024O09 product:unclassifiable, full insert sequence. [AK013593]	ENSMUSG00000063714	antisense	1700011J10Rik	152.975	72.3601	18.7965	14.8091	6.01313	10	0	0	0	114.185	312.111	68.8264	201.457	154.136	161.74	117.419	229.879	144.578	107.052	71.3466	19.9906	29.3654	24.1398	40.9781	18.9635	18.9308	0.01	35.5663	0.01	0.01
1454	DATA	60712	371	32	mm|chr19:5834916-5834857		0	NA	0	TTGTAAGGAGTGATGTGTGGGTAGGAAGCCTCTTGTTGCTACACATAACTCAAGTCACAG	53903	0	A_30_P01029006	chr19:5834117-5835940_R	chr19:5834117-5835940_R	lincRNA:chr19:5834117-5835940 reverse strand	ENSMUSG00000092274	lincRNA	Neat1	4890.2	3480.99	2066.86	1172.89	2.53631	12	0	0	0	8402.93	1924.97	7527.1	2303.36	1845.49	3549.25	5229.54	1805.35	3682.51	4621.15	12900.5	2379.53	1924.97	884.409	1579.46	2287.83	4404.42	3301.48	790.914	708.158	2407.45
1458	DATA	60893	372	49	mm|chr7:149761815-149761756		0	NA	0	GTTTCTTTCCTTTTGTTCCTTCCTTGCTTGAGAGACTCAAAGCACCCGTGACTCTGTTTC	53935	0	A_30_P01025068	H19	H19	lincRNA:chr7:149761435-149764019 reverse strand	ENSMUSG00000000031	lincRNA	H19	16595.3	8889.93	2064.12	1412.88	5.34747	10	0	0	0	10216.4	19885.2	34356.7	19062.6	7527.1	12066.6	3955.18	23531	23531	19062.6	9354.2	3619.09	818.998	1591.39	2213.02	851.17	3416.81	1614.54	831.076	903.876	4781.2
1470	DATA	61434	375	98	mm|chr4:133522894-133522388	ref|NM_016957|ens|ENSMUST00000123234|ens|ENSMUST00000102552|ens|ENSMUST00000136327	0	NA	219	ACAAAACCAAGGTGAAGGACAAGCCACAAAGAAGATCTGCAAGGTTGTCTGCTAAACCTG	54597	0	A_55_P2020461	Hmgn2	NM_016957	ref|Mus musculus high mobility group nucleosomal binding domain 2 (Hmgn2), mRNA [NM_016957]	ENSMUSG00000082350	pseudogene	Gm14008	712.699	213.131	229.922	127.822	6.3593	16	0	0	0	641.948	595.575	433.349	894.216	1050.65	813.288	732.335	966.759	379.242	765.553	566.78	274.885	202.646	351.993	14.1894	155.824	144.099	219.64	217.854	493.926	224.161
1473	DATA	61480	375	144	mm|chr7:123475934-123475080	ref|NM_026533|ens|ENSMUST00000085049|ens|ENSMUST00000093344|ref|XM_001472377	0	NA	463	ATACTATAAGACTAAGCGGGTGCTCCCACCTAATTGGAAATATGAGTCATCCACAGCCTC	54677	0	A_55_P2146749	Rps13	NM_026533	ref|Mus musculus ribosomal protein S13 (Rps13), mRNA [NM_026533]	ENSMUSG00000069972;ENSMUSG00000090862	protein_coding;pseudogene	-	14399	2538.78	10945.4	1510.8	3.82741	16	0	0	0	16899.4	15462.6	14409.1	14820.9	16781.5	16142	14820.9	12407.5	8436.08	12066.6	16142	8368.52	12475.9	12279.5	11741.3	8638.53	10339.3	10831.4	10874.3	12792.4	11112.6
1482	DATA	61815	377	151	mm|chr6:122646751-122646810	ref|XM_917948|ref|XM_899463|nap|NAP093988-001|nap|NAP113693-1	0	NA	762	TCCAAGACTTACAGCTACCTGACCCCCAACCTCTGGAAAGAGACTGTCTTCACCAAGACT	54967	0	A_55_P2139665	LOC639606	XM_917948	ref|PREDICTED: Mus musculus similar to ribosomal protein S2, transcript variant 1 (LOC639606), mRNA [XM_917948]	ENSMUSG00000072789	pseudogene	Gm10420	29404.1	6560.35	20790.1	6011.94	3.13976	18	0	0	0	28111.7	37220.1	32447.2	37805.1	26977.4	26977.4	34877.4	31551.4	27937.5	24949.4	14590.5	22723	17375.9	19582.3	16042	22723	14251.2	18699.8	33851.1	15675.3	26977.4
1485	DATA	61829	378	1	mm|chr11:48548199-48548140	nap|NAP000003-021|nap|NAP070824-1	0	NA	1006	AAATCCCACTCTTCTACCTTCGAAGCCGGGGCTGGCATTGCTCTCAATGACAACTTTGTC	54714	0	A_55_P2182077	NAP000003-021	NAP000003-021	Unknown	ENSMUSG00000083460	pseudogene	Gm12182	30709.7	6338.16	47045.1	7269.02	5.46461	18	0	0	0	29245.9	38733.6	22032.2	22032.2	29895.5	26608.8	42346.8	33851.1	33347	32447.2	27266.8	58137.8	43153.2	44797.3	37805.1	46216.2	39598.4	41840.7	46771.3	56731.2	55399.8
1504	DATA	62476	381	156	mm|chr17:039985058-039985117	ref|NR_003278|gb|BC042411|gb|AK145507|riken|I1C0008L18	0	NA	1780	AGCGCTGAGAAGACGGTCGAACTTGACTATCTAGAGGAAGTAAAAGTCGTAACAAGGTTT	55540	0	A_55_P2100241	Rn18s	NR_003278	ref|Mus musculus 18S ribosomal RNA (Rn18s), ribosomal RNA [NR_003278]	ENSMUSG00000098178	lincRNA	Gm26924	43266.4	9484.49	31420.6	3163.38	3.91003	12	0	0	0	51318.6	46216.2	51318.6	63782.3	40712.1	43153.2	35209	38733.6	29895.5	39990.2	35601	29436.4	37805.1	32827.4	34877.4	30136.3	30815.9	31551.4	27266.8	31551.4	27937.5
1511	DATA	62955	384	143	mm|chr11:119797286-119797227		0	NA	0	GTTTTTCCTGCCTTCCTGGGCTCCAAGACATCCTAAGGAGAAAACCCCATGCTCAGACAC	55792	0	A_30_P01029108	chr11:119797116-119804012_R	chr11:119797116-119804012_R	lincRNA:chr11:119797116-119804012 reverse strand	ENSMUSG00000085207	antisense	Gm11767	130.289	36.6115	248.984	90.4337	3.87208	11	0	0	0	111.442	123.801	161.229	120.162	100.98	111.675	119.407	172.538	83.2812	117.905	210.756	345.441	173.471	173.471	389.767	268.501	222.711	168.482	257.372	358.068	132.559
1517	DATA	1028	7	44	mm|chr2:177654691-177654632	ens|ENSMUST00000081529|ref|XM_001472282|gb|BC110427	0	NA	412	CATAAACGAAGAAATACAGGAGAGAAACCCTATGAATGTAACCAAAGTCTACATTCTTGA	1028	0	A_55_P2121349	Gm2049	ENSMUST00000081529	ens|RIKEN cDNA C330013J21 gene Gene [Source:MGI Symbol;Acc:MGI:1925953] [ENSMUST00000081529]	ENSMUSG00000074529;ENSMUSG00000078895;ENSMUSG00000081003	protein_coding;pseudogene	-	1108.34	437.441	1575.42	362.919	2.67153	18	0	0	0	1229.04	0.01	704.119	1249.61	1183.84	966.759	1264.58	1579.46	1209.8	1275.75	1528.81	1376.24	2303.36	1788.41	1700.66	1614.54	1586.17	995.912	1776.27	1433.04	1179.59
1530	DATA	3463	22	19	mm|chr2:77719451-77719392	ens|ENSMUST00000111824	0	NA	2367	AAATTACAGCCTCCTGCACATACCTACAGTAGTCACACCGAAGGACTGACTGTTAAACTC	3171	0	A_55_P1997424	ENSMUST00000111824	ENSMUST00000111824	ens|CWC22 spliceosome-associated protein homolog (S. cerevisiae) Gene [Source:MGI (curated);Acc:MGI:2136773] [ENSMUST00000111824]	ENSMUSG00000027014;ENSMUSG00000087353	processed_transcript;protein_coding	-	1186.67	1559.22	95.4742	65.9343	2.3188	10	0	0	0	0.01	63.5338	2651.94	1647.86	298.728	564.952	524.857	5229.54	738.745	126.661	1206.53	91.7845	41.2741	103.775	124.245	84.9303	0.01	154.828	0.01	185.403	168.482
1532	DATA	3572	22	128	mm|chr15:79908772-79908489	ref|NM_013762|ens|ENSMUST00000081650|ref|XM_001475733|ref|XM_001476804	0	NA	1115	ACTCTTTGTAAGTCCTTGCTGGTCCAGACCAAACGTCGGGCCCTGGAGAAGATTGACCTG	3371	0	A_55_P2030802	Rpl3	NM_013762	ref|Mus musculus ribosomal protein L3 (Rpl3), mRNA [NM_013762]	ENSMUSG00000083011	pseudogene	Gm12816	2058.4	1357.64	394.207	504.979	3.78751	12	0	0	0	1586.17	0.01	3927.46	3584.16	1546.51	1762.97	2588.09	457.891	1318.19	1736.98	4133.93	250.419	0.01	1297.32	336.094	0.01	0.01	0.01	474.764	286.102	1297.32
1554	DATA	8078	50	42	mm|chr10:117032784-117032843		0	NA	0	TATGTGAGAAAGAGGTGGAGGCTCTGCTCCATTTGGCTCATCAGAAGCGGGCTGTGTCCC	7397	0	A_30_P01017596	chr10:117021051-117038683_F	chr10:117021051-117038683_F	lincRNA:chr10:117021051-117038683 forward strand	ENSMUSG00000043800	pseudogene	Kifc5c-ps	72.4971	30.9388	112.14	22.6902	3.36849	18	0	0	0	81.1119	104.298	94.0007	99.2653	79.7399	79.5247	0.01	38.78	87.448	82.8088	50.4804	112.497	120.512	111.174	113.931	150.926	95.9736	141.74	72.2162	107.726	94.7041
1565	DATA	10662	66	2	mm|chr7:80700120-80700061	ref|XM_980342|ref|XM_897347|tc|TC1748693	0	NA	660	TATTTGAATATTTGCCAACATTTGGGTAGGAATATATCATTAAAGCTTGTCAATAAAAAA	9667	0	A_55_P2181029	LOC675231	XM_980342	ref|PREDICTED: Mus musculus hypothetical LOC675231 (LOC675231), mRNA [XM_980342]	ENSMUSG00000098496	processed_transcript	RP23-32A8.1	91.9835	58.4675	28.2532	28.1271	3.2276	14	0	0	0	97.9027	54.6505	0.01	40.5382	81.2938	202.174	183.744	95.9736	106.859	66.7979	81.8745	42.2886	30.5982	31.0251	45.5926	0.01	82.2091	0.01	50.7787	0.01	0.01
1573	DATA	11914	73	106	mm|chr8:108161022-108148323	gb|AK086852|ref|XM_622446|ref|XM_922825|riken|E030004L07	0	NA	229	AGACTCGCTTTGAATTCATGAGAAAGAAGAGTGTGAAACAAGAAGCAAAGATCGGGTTGG	11019	0	A_52_P411430	Gm5914	AK086852	gb|Mus musculus 0 day neonate lung cDNA, RIKEN full-length enriched library, clone:E030004L07 product:unclassifiable, full insert sequence. [AK086852]	ENSMUSG00000098120	lincRNA	Gm5914	21.3803	11.3344	7.83246	8.50288	3.11558	18	0	0	0	19.4503	26.1941	13.127	22.7609	21.3834	25.4569	0.01	21.1314	46.5847	25.558	13.527	0.01	0.01	19.7999	9.44469	21.4593	16.846	3.30377	3.57961	3.86142	0.01
1575	DATA	12020	74	48	mm|chr11:111586390-111586331	ref|XM_894989|ref|XM_908402|nap|NAP097821-001	0	NA	334	AAACCATTCAAATGCAATGTTTGCCAGAAGCAGTTCAGCAAGACCTCAAACCTCCATGCC	10916	0	A_55_P2013612	Gm11677	XM_894989	ref|PREDICTED: Mus musculus similar to Zfp93 protein (LOC629967), mRNA [XM_894989]	ENSMUSG00000081666	pseudogene	Gm11677	49.1906	21.388	136.205	47.7659	5.29801	12	0	0	0	55.1605	46.7719	52.631	54.3306	91.6012	0.01	45.1828	62.6764	42.6942	46.1098	43.928	74.507	137.204	199.343	151.844	118.914	134.564	117.419	60.9035	154.828	212.52
1584	DATA	13199	81	79	mm|chr8:20014841-20014782		0	NA	0	ATGAAAGAAAGTTCCCAGGCTAGCTCATGCACAGGAGGTACACTGTCATCTTATAGGTAG	12133	0	A_30_P01030231	chr8:20014569-20016673_R	chr8:20014569-20016673_R	lincRNA:chr8:20014569-20016673 reverse strand	ENSMUSG00000097230	lincRNA	Gm26853	122.294	90.8297	28.5582	23.7557	3.3008	11	0	0	0	109.576	108.819	115.484	33.48	0.01	66.4758	223.48	111.174	271.736	48.4931	256.502	23.9425	0.01	40.9781	28.5526	23.8286	51.6592	50.1148	66.4758	0.01	0.01
1597	DATA	16590	102	26	mm|chr1:42705306-42705247		0	NA	0	TTCAGAATAACTGCCATGGAAGGATGCTCCTCCTGCCAATTGGCACTTATCAATGACATC	14943	0	A_30_P01023139	chr1:42689799-42749799_R	chr1:42689799-42749799_R	lincRNA:chr1:42689799-42749799 reverse strand	ENSMUSG00000060424	antisense	2610017I09Rik	139.052	224.859	27.2634	36.7128	1.62521	10	0	0	0	806.434	59.4354	0.01	51.8641	94.7041	61.4263	92.8443	141.222	47.7411	47.9464	125.946	0.01	60.4356	0.01	54.9119	62.2486	0.01	94.9776	0.01	0.01	0.01
1664	DATA	28840	176	140	mm|chr3:137529723-137529782	ref|NM_016750|gb|AK151462|ens|ENSMUST00000041045|ref|XM_001000460	0	NA	793	TTGGTTTTGTACAGACATTGTTTCCACTCTGGTGGATAAGCTCAATAAAGGTCATATCCC	25847	0	A_55_P1982171	H2afz	NM_016750	ref|Mus musculus H2A histone family, member Z (H2afz), mRNA [NM_016750]	ENSMUSG00000037894;ENSMUSG00000060214	protein_coding;pseudogene	-	1079.34	555.107	2958.55	1137.99	4.73494	12	0	0	0	1396.47	1718.47	942.449	788.375	924.529	1511.88	1518.51	0.01	649.037	628.404	1794.6	1723.2	4609.91	4562.94	4303.67	2516.67	2732.21	2516.67	1788.41	2972.13	1859.69
1678	DATA	31030	190	34	mm|chr14:26706231-26706290	ref|NM_013469|ens|ENSMUST00000022416|ref|XM_001472963|ref|XM_001473015	0	NA	2335	TGTAGCCAAAAGCTGTTTCCAAATAAAAGTCAGCCAGTTCTGGAACATTCTGGAAATGTC	27681	0	A_55_P1977583	Anxa11	NM_013469	ref|Mus musculus annexin A11 (Anxa11), mRNA [NM_013469]	ENSMUSG00000021866;ENSMUSG00000098428	protein_coding;pseudogene	-	246.323	116.964	593.864	287.479	3.56418	11	0	0	0	243.471	338.53	252.173	212.52	384.991	393.666	295.323	197.808	107.226	0.01	283.836	322.16	732.335	553.408	776.153	949.166	558.249	401.201	288.544	1093.25	264.173
1709	DATA	37524	229	132	mm|chr6:31037897-31037838		0	NA	0	AGGAGGATGCTAACCCCAGCAGAGACTGACTATCTGACAGTACCCACTCTGGGTCTGCCA	33629	0	A_30_P01031470	chr6:31037606-31037912_R	chr6:31037606-31037912_R	lincRNA:chr6:31037606-31037912 reverse strand	ENSMUSG00000084894	lincRNA	Gm13834	135.982	158	30.0799	22.6815	2.19826	10	0	0	0	51.0008	34.7222	64.4938	485.097	65.8804	64.4938	0.01	395.778	108.612	173.471	52.2483	0.01	37.7364	34.8955	25.9861	54.3306	47.1437	42.6311	58.0457	0.01	0.01
1718	DATA	39611	242	87	mm|chr1:138520564-138520505		0	NA	0	TATAAAAGGCATTCACAGCGAGCATGCAAAAATCTAAACCAGCAACTTTCCTAGGTGTAT	35262	0	A_30_P01026049	chr1:138520504-138521227_R	chr1:138520504-138521227_R	lincRNA:chr1:138520504-138521227 reverse strand	ENSMUSG00000097229	lincRNA	Gm26598	20.1437	10.5788	4.87503	6.53844	4.01685	16	0	0	0	22.0573	25.558	24.6949	22.1839	35.8005	28.1834	0.01	3.26893	24.0425	13.6478	22.134	0.01	16.8197	9.83316	10.9942	11.0433	0.01	0.01	0.01	0.01	0.01
1721	DATA	39866	244	14	mm|chr5:064085570-064085629		0	NA	0	ATGTCTTAGACCTCAAGGGAGAATATCCACGAAAATGTCGACACAGACTTCCAAGCCAAC	35425	0	A_55_P2169539	A_55_P2169539	A_55_P2169539	Unknown	ENSMUSG00000090138	pseudogene	Gm3687	78.1062	41.3168	324.452	252.25	3.05127	9	0	0	0	123.998	76.6133	46.9205	50.7787	126.661	0.01	76.317	105.877	106.421	112.497	33.0755	548.631	272.872	196.096	90.8064	213.74	199.842	287.855	153.462	949.166	332.045
1731	DATA	42217	258	69	mm|chrX:135882149-135882090		0	NA	0	AACGGTCTGCCTTTTGTGACATGCAGAAAGTAAAAGGAACGATCTCTTTTTACCTAGAGT	37541	0	A_30_P01020577	chrX:135882029-135892277_R	chrX:135882029-135892277_R	lincRNA:chrX:135882029-135892277 reverse strand	ENSMUSG00000086807	processed_transcript	C330013F16Rik	3.97194	2.9666	1.89772	1.62485	2.0108	15	0	0	0	3.16649	3.16246	3.65192	5.44958	12.0925	3.18849	3.15274	0.01	3.16082	3.37799	3.27837	0.01	3.16508	0.01	3.16508	3.11541	3.13685	3.20521	0.01	3.14955	0.01
1741	DATA	44014	269	62	mm|chr5:36798783-36798724	gb|AK144870|ens|ENSMUST00000044964|gb|AK008838|riken|2210406O10	0	NA	585	TCCTGAAGAAGCCAAGCTGCAGAGATGAGCTACAAAGGACATTCTCAGAGCTGTCAAAAA	39258	0	A_51_P521090	2210406O10Rik	AK144870	gb|Mus musculus lung RCB-0558 LLC cDNA, RIKEN full-length enriched library, clone:G730045L09 product:unclassifiable, full insert sequence. [AK144870]	ENSMUSG00000039563	processed_transcript	2210406O10Rik	33.7917	18.4592	4.36444	9.18088	4.68782	14	0	0	0	34.7916	57.951	41.1412	57.5736	51.6592	43.3822	0.01	18.3869	25.4569	20.5579	20.7981	0.01	0.01	0.01	0.01	21.5071	22.0573	0.01	0.01	0.01	0.01
1783	DATA	52697	322	53	mm|chr6:129182804-129182745		0	NA	0	CTTGGAGGGTGTCTCTCATTCTTCTCTTCTTCTGCTTTTTCTCATCTACCTGAGAATAAT	46729	0	A_30_P01022593	chr6:129151512-129208737_R	chr6:129151512-129208737_R	lincRNA:chr6:129151512-129208737 reverse strand	ENSMUSG00000097354	lincRNA	2310001H17Rik	408.005	239.302	703.722	310.46	2.42713	16	0	0	0	758.386	0.01	395.778	219.64	336.847	799.378	649.037	402.168	278.801	341.669	306.338	258.227	627.026	417.012	527.216	853.794	1089.57	529.516	860.608	1264.58	609.673
1800	DATA	56440	345	24	mm|chr12:81224277-81224218		0	NA	0	TAACAGAGCCAACTGTCTGACACCAGGACAGAATAGTAGCTGCGTTTACTTCTTAACACT	50159	0	A_30_P01019525	chr12:81217572-81233910_R	chr12:81217572-81233910_R	lincRNA:chr12:81217572-81233910 reverse strand	ENSMUSG00000097729	lincRNA	2310015A10Rik	40.6931	21.7652	13.2442	16.621	3.26468	18	0	0	0	36.8729	30.4601	41.7668	46.3554	61.2411	74.6376	23.7855	0.01	61.023	53.1544	18.3167	0.01	13.0958	14.149	37.3852	24.5216	0.01	43.2405	0.01	0.01	0.01
1809	DATA	58720	359	8	mm|chr4:132643929-132643988		0	NA	0	TTTTAGCTTCTCTGCCGCTGACATTTCGCAGCAGGCGACCTGGGGTGAAGCTGAGTGAGT	52141	0	A_30_P01020995	chr4:132641388-132645061_F	chr4:132641388-132645061_F	lincRNA:chr4:132641388-132645061 forward strand	ENSMUSG00000097088	lincRNA	Gm26615	86.3089	37.8908	148.173	38.91	3.68446	18	0	0	0	86.898	93.4581	72.7789	77.5512	140.89	73.5124	84.9303	0.01	71.0183	137.445	110.906	187.142	160.865	123.088	128.74	128.74	113.077	113.72	117.419	225.191	183.744
1815	DATA	60219	368	31	mm|chr4:3169648-3169707		0	NA	0	GGGTATGAGAAATAACCTCAATTTAAGTTATTTTGTGGCATCAGAACACAGTGCCATTTA	53323	0	A_30_P01032438	chr4:3169583-3180017_F	chr4:3169583-3180017_F	lincRNA:chr4:3169583-3180017 forward strand	ENSMUSG00000085180	lincRNA	AI838599	86.5902	121.167	1.07597	1.71705	2.34047	10	0	0	0	56.4329	399.975	22.4246	211.807	0.01	16.3067	25.558	12.6282	101.199	96.7053	9.44469	0.01	3.64381	3.44768	0.01	0.01	3.59818	0.01	0.01	0.01	0.01
1826	DATA	62256	380	100	mm|chr3:34407416-34407475		0	NA	0	AATGAACTGGAGTTTTTTGAGAGTCCTTTGAGGCCTGCTTGGATATTTCCCTCCCTTCCT	55161	0	A_30_P01018719	chr3:34003359-34537330_F	chr3:34003359-34537330_F	lincRNA:chr3:34003359-34537330 forward strand	ENSMUSG00000090828	sense_overlapping	Sox2ot	25.8705	19.9692	6.0592	7.26229	3.07435	12	0	0	0	26.663	19.8208	24.8845	65.7767	55.1605	30.1065	0.01	8.60002	19.0653	29.8722	4.61564	0.01	13.0007	15.3754	3.65896	17.1409	11.366	0.01	0.01	0.01	0.01
1862	DATA	7751	48	43	mm|chr13:52071833-52071892		0	NA	0	TGTGCAAGGCGAGGCCTTAAAGTATCCTGAGGACTACTTGCTGTCCCCATCCATGGTCAC	7103	0	A_30_P01027449	chr13:52068582-52071952_F	chr13:52068582-52071952_F	lincRNA:chr13:52068582-52071952 forward strand	ENSMUSG00000097495	lincRNA	Gm26651	26.9907	14.8346	160.92	136.436	3.08764	9	0	0	0	24.4712	29.4888	30.5521	37.3489	34.3674	32.667	0.01	0.01	38.1252	46.6662	23.1906	340.584	53.4861	50.9244	64.4171	99.2653	45.5157	47.086	367.136	323.914	216.877
1958	DATA	29276	179	84	mm|chrX:148733143-148733084		0	NA	0	CTGGCTACTGAAGAGGCTGTCCAGATAGCAGAGCACCTCACTGGCCTTGCTTAGCACCTT	26321	0	A_30_P01030752	chrX:148720661-148763177_R	chrX:148720661-148763177_R	lincRNA:chrX:148720661-148763177 reverse strand	ENSMUSG00000087403	lincRNA	2900056M20Rik	262.917	322.136	33.3218	56.5921	2.32471	10	0	0	0	159.293	358.068	175.117	0.01	136.854	0.01	182.17	1179.59	245.587	284.716	170.672	0.01	0.01	153.062	0.01	0.01	0.01	78.1289	0.01	101.958	0.01
2005	DATA	41663	255	7	mm|chr11:103126347-103126288	ens|ENSMUST00000021325|gb|AK006468|riken|1700028N14|nap|NAP010203-001	0	NA	573	GAAAAAAGAAAACTGAAAACTGAATTCAGACCCAGTAGCAGGTCAGCTCGCTGCACATGC	37145	0	A_55_P2261395	ENSMUST00000021325	ENSMUST00000021325	ens|RIKEN cDNA 1700028N14 gene Gene [Source:MGI Symbol;Acc:MGI:1920530] [ENSMUST00000021325]	ENSMUSG00000078635	processed_transcript	1700028N14Rik	102.775	65.3154	261.648	147.305	3.14141	12	0	0	0	116.266	153.755	57.6842	83.536	0.01	215.149	0.01	142.163	92.325	132.183	137.445	346.575	152.729	194.647	323.067	361.669	264.926	83.2812	102.556	575.22	211.807
2023	DATA	46499	284	87	mm|chr4:155213941-155213882	ens|ENSMUST00000097740|gb|AK007076|riken|1700095D18|nap|NAP019607-001	0	NA	301	GGGGGACGTGCTTTGTCTTACTCAGCTCTAACTCTCCAGAAAAACAGCCGACCCCCTCTC	41309	0	A_55_P2064523	ENSMUST00000097740	ENSMUST00000097740	ens|Putative uncharacterized protein [Source:UniProtKB/TrEMBL;Acc:Q9D9D6] [ENSMUST00000097740]	ENSMUSG00000073679	antisense	Gm10562	33.9333	20.5898	173.468	153.597	2.84958	9	0	0	0	38.8418	0.01	30.1065	40.6384	67.2932	38.6502	24.5216	45.0935	0.01	56.3217	31.7791	159.293	548.631	73.1526	94.9776	287.029	166.795	57.4801	38.9751	83.7125	224.635
2084	DATA	58437	357	53	mm|chr2:78142323-78142382	ref|NM_177843|ens|ENSMUST00000067618|gb|AK044135|riken|A830093M07	0	NA	1715	GAGAATTGAGTTACTAGGGCATTCAGCAAATATGAGGTGGATTCTATTAAATGCTGTTAT	51931	0	A_55_P2082796	Gm14461	NM_177843	ref|Mus musculus predicted gene 14461 (Gm14461), mRNA [NM_177843]	ENSMUSG00000054510	lincRNA	Gm14461	19.3438	14.2282	7.0983	6.31851	2.58755	14	0	0	0	14.921	32.0482	19.3798	25.4569	44.1542	22.1839	0.01	0.01	3.54265	32.902	18.1732	0.01	9.44469	9.26734	4.40987	6.25565	10.9343	19.8208	0.01	0.01	10.8203
2105	DATA	608	4	116	mm|chr6:47903093-47903152	ref|NR_027963|gb|AK039184|gb|AK220535|ens|ENSMUST00000095946	0	NA	2959	AGAACCATGGAGGTGGAAATATTAACTTAATCGGTGCTCTATAAATACACTGGAAAATGT	540	0	A_55_P2139889	Zfp783	NR_027963	ref|Mus musculus zinc finger protein 783 (Zfp783), non-coding RNA [NR_027963]	ENSMUSG00000072653	pseudogene	Zfp783	16.4945	13.4142	53.4692	25.6924	4.07403	13	0	0	0	12.1822	0.01	33.2119	21.8634	39.3265	24.1815	21.2907	0.01	0.01	19.5402	9.8136	39.6615	55.1014	54.0249	60.108	90.5143	84.1647	0.01	67.7596	46.5847	36.7624
2112	DATA	2580	16	120	mm|chr6:68686370-68686311	ens|ENSMUST00000103331|gb|U37911|gb|U37910|gb|X59187	0	NA	267	GATTATTCCTTCAGCATCAGCAACCTGGAGCCTGAAGATATTGCAACTTATTATTGTCTA	2437	0	A_51_P407657	ENSMUST00000103331	ENSMUST00000103331	gb|Mus musculus rearranged immunoglobulin light chain variable region mRNA, partial cds. [U37911]	ENSMUSG00000076530;ENSMUSG00000098814	IG_LV_gene;pseudogene	-	32.4135	22.8332	71.117	30.1228	3.29306	16	0	0	0	39.4999	55.8159	49.6209	38.5972	0.01	0.01	28.4179	45.4345	0.01	62.9347	36.1978	58.1733	64.2569	61.023	68.442	79.1344	55.8159	37.5014	55.8159	82.0382	148.969
2131	DATA	6783	42	59	mm|chr14:118660360-118660419	ref|XM_001481034|ref|XM_001473361	0	NA	1624	TGGCTAAAGCCACGTGAGGCTTTCCTTTCTCTTCATCTCCATTTCCAAGTCCATCATTTT	6243	0	A_55_P2179884	Gm4675	XM_001481034	ref|PREDICTED: Mus musculus hypothetical protein LOC100043825 (LOC100043825), mRNA [XM_001481034]	ENSMUSG00000090534	processed_transcript	Gm4675	7.51133	7.21015	1.07292	3.36126	2.66063	14	0	0	0	0.01	7.7299	12.0065	7.14238	3.60522	10.853	5.16097	0.01	11.8574	0.01	24.2393	0.01	0.01	0.01	10.6392	0.01	0.01	0.01	0.01	0.01	0.01
2142	DATA	9267	57	83	mm|chr3:35907561-35907620	ref|NR_029456|gb|AK138522|riken|A330050B17	0	NA	4261	CGCTAGCTCTCTAACTATACTGAGTGCTTGCTGATAACTTCAAAAAGCTTATAAAAACTT	8645	0	A_55_P2296566	A330050B17Rik	NR_029456	ref|Mus musculus RIKEN cDNA A330050B17 gene (A330050B17Rik), non-coding RNA [NR_029456]	ENSMUSG00000086392	antisense	A330050B17Rik	28.2769	37.2107	2.10313	4.47805	2.31453	10	0	0	0	11.1942	89.267	25.2001	0.01	23.0218	0.01	3.55857	0.01	104.864	5.50125	48.4093	0.01	12.0925	8.85882	0.01	0.01	0.01	0.01	0.01	0.01	0.01
2227	DATA	26772	164	40	mm|chr17:31290888-31290947	gb|AK085535|gb|AK050258|ref|XM_001471975|ref|XM_001472093	0	NA	294	ACAATCTGCCTGATGGCTGTCAAACCTTCCAGGATACTCAACGGCTGGCGCTTGCCTGCT	23939	0	A_55_P2153740	Gm15318	AK085535	gb|Mus musculus 0 day neonate kidney cDNA, RIKEN full-length enriched library, clone:D630038O13 product:unclassifiable, full insert sequence. [AK085535]	ENSMUSG00000086010	antisense	Gm15318	22.1601	15.4367	52.2336	16.037	4.36897	18	0	0	0	23.2397	33.4533	36.5863	33.5271	0.01	0.01	0.01	36.8065	30.3212	33.5271	16.2703	51.0008	41.2035	32.2214	39.2595	53.0494	45.7833	57.2827	63.9878	89.719	48.8287
2313	DATA	42299	258	151	mm|chr3:126870163-126870222	gb|AK029402|ref|XM_001479492|gb|AK138534|riken|4833430L01	0	NA	757	CATGGACTTTAACTCCTGTTGGGGATTCACTGTACACTTACTTTTGGTTTGTAAGAGATT	37681	0	A_66_P131169	AK029402	AK029402	gb|Mus musculus 0 day neonate head cDNA, RIKEN full-length enriched library, clone:4833430L01 product:unclassifiable, full insert sequence. [AK029402]	ENSMUSG00000097456	lincRNA	Gm16958	93.2018	267.088	1.1456	3.59109	1.14301	10	0	0	0	30.5982	10.4173	0.01	37.7364	0.01	16.8016	897.613	18.8099	8.98112	4.23166	0.01	0.01	0.01	0.01	0.01	0.01	0.01	0.01	0.01	11.366	0.01
2324	DATA	44469	272	25	mm|chr9:51648322-51648263	ref|NR_033560|gb|AK033819|ens|ENSMUST00000098777|gb|AK165145	0	NA	759	TTCTTTATTGGACAGTTGATGACATAATATTGTTCTCCCACTAAAATCATGTCTCAACCC	39482	0	A_51_P288541	9230115E21Rik	NR_033560	ref|Mus musculus RIKEN cDNA 9230115E21 gene (9230115E21Rik), non-coding RNA [NR_033560]	ENSMUSG00000074354	antisense	9230115E21Rik	33.0333	31.085	4.79959	6.95756	2.93268	11	0	0	0	32.1304	36.8065	51.1162	0.01	100.25	26.1941	36.3989	66.389	0.01	0.01	14.0508	0.01	12.6545	16.8016	4.09952	0.01	0.01	0.01	14.3803	0.01	0.01
2398	DATA	60900	372	56	mm|chr4:3169588-3169647		0	NA	0	GATCTTAACTACTAGACACCTCTAGTATTCTAATAGAGTGTTAATGGCATTGGCAACACA	53948	0	A_30_P01028122	chr4:3169583-3180017_F	chr4:3169583-3180017_F	lincRNA:chr4:3169583-3180017 forward strand	ENSMUSG00000085180	lincRNA	AI838599	82.4561	142.612	0.01	9.817e-10	1.91739	10	0	0	0	29.429	474.764	0.01	192.4	0.01	10.2637	29.2959	0.01	82.2091	84.5408	4.08371	0.01	0.01	0.01	0.01	0.01	0.01	0.01	0.01	0.01	0.01
2428	DATA	3900	24	128	mm|chr8:94145406-94145347	ref|XM_001476682|ref|XM_001476875|gb|BY708968	0	NA	635	TAGGGAGATCAGGAATTCAAAGTCATCATTAGTTAGAAGGTTTTAGGCTACCCTGAGCTC	3670	0	A_55_P1961799	Gm3235	XM_001476682	ref|PREDICTED: Mus musculus hypothetical protein LOC100046595 (LOC100046595), mRNA [XM_001476682]	ENSMUSG00000090778	antisense	Gm3235	30.0498	35.0492	139.302	127.64	2.61846	10	0	0	0	18.6102	56.5505	19.9617	0.01	0.01	0.01	17.9102	0.01	100.748	80.6242	36.1029	263.042	192.4	98.6135	51.1162	63.5338	0.01	406.147	0.01	194.647	123.497
2557	DATA	31788	194	136	mm|chrX:151739052-151738993		0	NA	0	AAGAAACGTGGGAAAGGAGGGCTAAAAAGTCCCTGCTGAACTATCCATTCCACAATGATG	28420	0	A_30_P01027392	chrX:151738814-151740969_R	chrX:151738814-151740969_R	lincRNA:chrX:151738814-151740969 reverse strand	ENSMUSG00000052157	pseudogene	Gm650	9.74667	8.7455	27.4583	16.1874	3.07592	13	0	0	0	12.897	13.9734	12.4221	15.1417	14.7705	0.01	0.01	11.0576	0.01	26.911	0.01	64.4938	24.7292	16.2201	24.3758	16.1628	26.4397	20.8329	6.1131	39.7586	35.4567
2581	DATA	36973	226	73	mm|chr2:25480809-25482840	gb|AK039020|ens|ENSMUST00000064242|riken|A230086C11|nap|NAP080362-1	0	NA	798	CTTGGCATAGGAGCCTTTCCCTTGGAAATCTTGTCCCATCTTTCCTGGGCTGCCCTGAAA	32946	0	A_66_P132870	Gm13520	AK039020	gb|Mus musculus adult male hypothalamus cDNA, RIKEN full-length enriched library, clone:A230086C11 product:hypothetical protein, full insert sequence. [AK039020]	ENSMUSG00000052403	antisense	Gm13520	22.2061	18.6965	93.5586	24.3169	7.48351	16	0	0	0	37.2035	45.1828	39.3265	0.01	0.01	0.01	29.9668	0.01	39.2595	33.2973	19.9906	122.422	93.2141	106.613	82.5335	97.9027	79.9018	37.9897	121.047	104.864	89.0982
2638	DATA	49276	301	76	mm|chr9:115089670-115089611	gb|AK132957|ref|XM_001481091|gb|BU937074|riken|4930533K06	0	NA	414	GAGGAAATGCATTGCTTACACATGAAGTAAGAGCTTAATAATTGTGACTTAAAACAATTG	43890	0	A_52_P868555	Gm4665	AK132957	gb|Mus musculus adult male testis cDNA, RIKEN full-length enriched library, clone:4930533K06 product:unclassifiable, full insert sequence. [AK132957]	ENSMUSG00000098127	antisense	Gm4665	2.06004	1.62711	238.174	456.608	1.63522	9	0	0	0	3.17651	3.13535	3.17508	3.15111	3.28831	3.29122	0.01	0.01	0.01	0.01	3.40289	79.7399	121.599	226.724	71.8493	0.01	108.217	0.01	1511.88	261.699	0.01
2643	DATA	50916	311	76	mm|chr5:22200539-22200598		0	NA	0	TGTGGAAGCCTTTGAGCAGCCCTTTCATGGCGGAAGAGAGGGCAACTCTGAGGTGATGGA	45334	0	A_30_P01024465	chr5:22056218-22206995_F	chr5:22056218-22206995_F	lincRNA:chr5:22056218-22206995 forward strand	ENSMUSG00000097207	lincRNA	6030443J06Rik	178.602	171.228	471.669	191.039	3.68792	18	0	0	0	362.851	0.01	160.865	0.01	0.01	473.234	0.01	204.641	153.062	380.047	229.879	470.784	912.393	375.972	548.631	354.186	359.208	426.299	308.514	659.045	301.653
2788	DATA	18312	112	108	mm|chr4:154242658-154242599	gb|AK030206|riken|4933422O13|nap|NAP073525-1	0	NA	182	TCTGGAAACACTCTTGCCAACACCCTCAGAGACGCATCTCCGTCCGAGGTGATCCCAAAT	16552	0	A_55_P2296320	Gm13112	AK030206	gb|Mus musculus adult male testis cDNA, RIKEN full-length enriched library, clone:4933422O13 product:unclassifiable, full insert sequence. [AK030206]	ENSMUSG00000087437	antisense	Gm13112	35.1209	34.7735	110.216	37.9496	4.71239	18	0	0	0	56.5505	88.4509	0.01	66.7979	0.01	59.4354	61.1624	0.01	0.01	0.01	53.8829	132.183	85.5364	92.8443	137.445	120.162	51.3331	53.1544	148.969	158.931	121.599
2810	DATA	23350	143	62	mm|chr1:196853519-196853578	gb|AK171382|riken|F730115K06	0	NA	4549	ATTTCTGTCATGTTAGCACTCAGGAGGCTAAAGTAGGAGAGTTGAGTTCTAAGCTGGCCT	21113	0	A_55_P2192397	A330023F24Rik	AK171382	gb|Mus musculus B6-derived CD11 +ve dendritic cells cDNA, RIKEN full-length enriched library, clone:F730115K06 product:hypothetical protein, full insert sequence. [AK171382]	ENSMUSG00000096929	lincRNA	A330023F24Rik	98.5179	116.417	439.048	403.706	2.57197	10	0	0	0	0.01	141.74	0.01	0.01	185.03	205.194	353.494	0.01	0.01	73.943	124.245	287.855	463.496	1128.47	1222.84	214.487	250.419	128.367	232.334	375.972	86.2392
2947	DATA	51969	317	145	mm|chr11:66926022-66925963	gb|AK010044|riken|2310065F04|nap|NAP024049-001|tc|TC1600217	0	NA	2664	ACCCAGTCCCGCCCTGAGCAGAATGAATGGACGGGGAAATATAATTTTAAAGTACTGTTT	46308	0	A_55_P2337033	2310065F04Rik	AK010044	gb|Mus musculus adult male tongue cDNA, RIKEN full-length enriched library, clone:2310065F04 product:unclassifiable, full insert sequence. [AK010044]	ENSMUSG00000087410	lincRNA	2310065F04Rik	67.6034	78.9137	1452.79	966.359	4.51917	9	0	0	0	75.9825	80.9456	96.8469	103.335	0.01	245.587	140.89	0.01	0.01	0.01	0.01	966.759	1845.49	768.635	0.01	2279.8	3522.81	1050.65	1275.75	1776.27	1041.77
2994	DATA	49508	302	144	mm|chr7:106777584-106777643	ens|ENSMUST00000098265|gb|AK141001|riken|C130095J21	0	NA	3138	GGAGTTGCCAGTGTATTATGTCCAGTAGGTATTTCAATAAATGTCTGTCTGTTTGATGCT	44013	0	A_55_P2003393	ENSMUST00000098265	ENSMUST00000098265	ens|Putative uncharacterized protein [Source:UniProtKB/TrEMBL;Acc:Q3URZ5] [ENSMUST00000098265]	ENSMUSG00000097974	lincRNA	Gm10605	11.0182	13.9069	212.01	82.6531	7.5928	9	0	0	0	0.01	0.01	17.0156	36.5059	27.0966	0.01	0.01	0.01	27.0426	0.01	13.4793	221.689	255.058	192.4	192.4	302.408	371.034	115.484	127.51	223.48	118.639
2995	DATA	60564	370	48	mm|chr11:61318058-61317999	ens|ENSMUST00000074908|ref|XM_001476479|gb|AK014168|riken|3110043A19	0	NA	499	CTTGGATTCAACTGCACTTACTCTATCACTGTCCAATTCAAGGTGGCTTAATGCGAGCTT	53649	0	A_51_P431999	3110043A19Rik	ENSMUST00000074908	ens|RIKEN cDNA 3110043A19 gene Gene [Source:MGI Symbol;Acc:MGI:1920466] [ENSMUST00000074908]	ENSMUSG00000060808	antisense	3110043A19Rik	2.34476	2.8794	7.58202	4.17774	3.31295	15	0	0	0	3.57086	7.88264	5.29024	4.73337	0.01	0.01	0.01	0.01	0.01	0.01	4.25525	6.70896	14.0721	4.15175	4.50615	7.30462	3.40454	4.08371	12.9863	5.55353	13.0485
2999	DATA	15780	97	36	mm|chr17:36255977-36255918	ref|NM_010395|gb|M35246|ens|ENSMUST00000074201|gb|M35244	0	NA	1019	TGGTACCAAAAGCCTTGGATTTGGATTGTTGCCACGGTTTTTTCCATTTTGCTCATTTGT	14376	0	A_66_P112006	H2-T10	NM_010395	ref|Mus musculus histocompatibility 2, T region locus 10 (H2-T10), mRNA [NM_010395]	ENSMUSG00000079491	polymorphic_pseudogene	H2-T10	5.10045	7.26157	313.782	555.049	1.75851	9	0	0	0	0.01	0.01	10.2277	15.2127	0.01	0.01	0.01	0.01	17.4675	13.127	0.01	543.514	20.3792	54.4691	57.0355	112.497	0.01	117.618	315.827	94.3514	1822.12
3018	DATA	30492	186	152	mm|chr14:48189392-48189451	ens|ENSMUST00000100667|ref|XM_890298|ref|XM_906000	0	NA	191	TAATGTCCTCTACATCAGAGGCATTGAAGAAGAAGAGGAAGATGGGGAAATGAGAGAGTA	27313	0	A_55_P2010469	Gm6616	ENSMUST00000100667	ref|PREDICTED: Mus musculus predicted gene, EG625730 (EG625730), mRNA [XM_890298]	ENSMUSG00000020018;ENSMUSG00000085787	protein_coding;pseudogene	-	72.0127	102.456	251.695	174.808	2.83744	14	0	0	0	0.01	0.01	0.01	0.01	0.01	0.01	0.01	135.978	219.64	222.711	213.74	276.657	580.161	296.022	192.749	345.441	288.544	159.919	377.433	0.01	0.01
3242	DATA	28714	176	14	mm|chrX:017251968-017251909		0	NA	0	CAAGGGTTGATTGAGTAAGGAGGATACTGAGTCTTCTAAGAAGGTAAGAAGTACAAAGCT	25629	0	A_55_P2005394	A_55_P2005394	A_55_P2005394	Unknown	ENSMUSG00000081614	pseudogene	Gm9436	0.01	9.76779e-10	11.0671	12.3243	2.83713	9	0	0	0	0.01	0.01	0.01	0.01	0.01	0.01	0.01	0.01	0.01	0.01	0.01	0.01	22.2959	0.01	0.01	14.5328	26.911	28.9343	0.01	0.01	17.947
