# Supplementary material for: Single cell analysis reveals the involvement of the long non-coding RNA Pvt1 in the modulation of muscle atrophy and mitochondrial network
Source: Nucleic Acids Res. 2019 Jan 16;47(4):1653–70. doi: 10.1093/nar/gkz007 (PMC6393313; doi:10.1093/nar/gkz007)
Supplement: Supplementary Data [file gkz007_supplemental_files.zip › TABLE S5.xlsx]

## Sheet: Probes
Table S5. Subcellular localization.
NUCLEI					CYTOPLASM					MIXED
ID	new-ensebl	new_type	new_symbol		ID	new-ensebl	new_type	new_symbol		ID	new-ensebl	new_type	new_symbol
A_55_P2157330	ENSMUSG00000082246	pseudogene	Gm13047		A_51_P184508	ENSMUSG00000091358	pseudogene	Speer5-ps1		A_55_P1991439	ENSMUSG00000097993	processed_transcript	Ptprv
A_55_P2470474	ENSMUSG00000097006	lincRNA	9530082P21Rik		A_55_P2200319	ENSMUSG00000086395	antisense	A630014C17Rik		A_30_P01021848	ENSMUSG00000056579	processed_transcript	Tug1
A_55_P2057912	ENSMUSG00000081262	pseudogene	Gm12261		A_55_P2235895	ENSMUSG00000097160	lincRNA	A630072L19Rik		A_55_P2085460	ENSMUSG00000087174	processed_transcript	5530601H04Rik
A_30_P01029560	ENSMUSG00000097666	lincRNA	A330094K24Rik		A_66_P129665	ENSMUSG00000097746	lincRNA	Gm6225		A_55_P1954724	ENSMUSG00000086320	lincRNA	Gm12840
A_55_P2029642	ENSMUSG00000084166	pseudogene	Gm6451		A_55_P2098593	ENSMUSG00000084085	antisense	Gm16140		A_55_P2018825	ENSMUSG00000086743	pseudogene	Hnrnpa1l2-ps
A_66_P132870	ENSMUSG00000052403	antisense	Gm13520		A_66_P136132	ENSMUSG00000098157	pseudogene	Gm9022		A_55_P2062310	ENSMUSG00000091194	pseudogene	Gm19840
A_55_P2166506	ENSMUSG00000082524	pseudogene	Gm6272		A_30_P01022165	ENSMUSG00000087292	antisense	Gm13832		A_52_P502226	ENSMUSG00000097709	lincRNA	2810429I04Rik
A_55_P2069787	ENSMUSG00000098068	pseudogene	Gm7909		A_52_P489838	ENSMUSG00000091466	pseudogene	Gm17183		A_55_P2028511	ENSMUSG00000081657	pseudogene	Gm15466
A_55_P2185214	ENSMUSG00000082151	pseudogene	Gm11810		A_55_P2096515	ENSMUSG00000074508	antisense	Gm10706		A_55_P2124096	ENSMUSG00000084011	pseudogene	Gm12969
A_55_P2104941	ENSMUSG00000082741	pseudogene	Gm9703		A_55_P2134712	ENSMUSG00000085328	pseudogene	Gm17131		A_55_P2164829	ENSMUSG00000021874	lincRNA	4933413J09Rik
A_66_P120425	ENSMUSG00000080840	pseudogene	Gm11349		A_55_P2368098	ENSMUSG00000097134	lincRNA	1110002J07Rik		A_30_P01024984	ENSMUSG00000090086	lincRNA	AI480526
A_55_P1961165	ENSMUSG00000082531	pseudogene	Gm11556		A_55_P2210301	ENSMUSG00000085667	processed_transcript	Gm12992		A_55_P2123716	ENSMUSG00000056579	processed_transcript	Tug1
A_66_P103092	ENSMUSG00000085718	pseudogene	Rpl9-ps3		A_55_P2186302	ENSMUSG00000094002	lincRNA	Gm9866		A_30_P01033043	ENSMUSG00000096956	lincRNA	0610007N19Rik
A_55_P2007768	ENSMUSG00000083391	pseudogene	Gm14148		A_55_P2040330	ENSMUSG00000067156	pseudogene	Gm7337		A_30_P01022542	ENSMUSG00000086702	lincRNA	Gm12347
A_52_P729543	ENSMUSG00000087021	pseudogene	Gm5753		A_55_P2103703	ENSMUSG00000083524	pseudogene	Mup-ps21		A_30_P01032162	ENSMUSG00000097313	lincRNA	Gm26569
A_55_P2048221	ENSMUSG00000081974	pseudogene	Gm11960		A_55_P2023352	ENSMUSG00000082010	pseudogene	Olfr1171-ps1		A_66_P139493	ENSMUSG00000087679	lincRNA	C330006A16Rik
A_55_P2042680	ENSMUSG00000086477	processed_transcript	Gm15506		A_55_P2021615	ENSMUSG00000083059	pseudogene	Olfr268-ps1		A_55_P2051082	ENSMUSG00000085486	antisense	Gm11634
A_66_P111217	ENSMUSG00000081494	pseudogene	Gm14130		A_55_P2148679	ENSMUSG00000078314	lincRNA	Gm14762		A_55_P2092984	ENSMUSG00000084025	pseudogene	Gm6276
A_55_P2135631	ENSMUSG00000084299	pseudogene	Gm6630		A_55_P2070747	ENSMUSG00000079379	pseudogene	Gm3242		A_66_P117543	ENSMUSG00000081880	pseudogene	Gm5385
A_55_P2155574	ENSMUSG00000080996	pseudogene	Gm4986		A_55_P2079457	ENSMUSG00000074507	lincRNA	Gm14340		A_55_P2051479	ENSMUSG00000081093	pseudogene	Gm12565
A_30_P01025069	ENSMUSG00000097277	lincRNA	2900076A07Rik		A_55_P2075806	ENSMUSG00000091707	pseudogene	Gm8224		A_30_P01027160	ENSMUSG00000097588	lincRNA	Gm17388
A_55_P1970087	ENSMUSG00000093885	pseudogene	Rpl35a-ps5		A_55_P2374197	ENSMUSG00000085244	antisense	B930086A06Rik		A_30_P01032012	ENSMUSG00000098148	lincRNA	Gm20204
A_55_P1957294	ENSMUSG00000084870	antisense	Gm13954		A_55_P2035311	ENSMUSG00000085582	lincRNA	3110099E03Rik		A_30_P01027183	ENSMUSG00000051844	processed_transcript	B230319C09Rik
A_55_P2064523	ENSMUSG00000073679	antisense	Gm10562		A_55_P2014787	ENSMUSG00000062280	pseudogene	Olfr1285		A_30_P01019949	ENSMUSG00000097336	lincRNA	Fendrr
A_66_P133151	ENSMUSG00000085463	lincRNA	9430024E24Rik		A_55_P2426564	ENSMUSG00000098912	processed_transcript	RP23-199B2.4		A_30_P01030293	ENSMUSG00000085455	antisense	1810059H22Rik
A_55_P2003048	ENSMUSG00000084177	pseudogene	Gm13508		A_55_P1981519	ENSMUSG00000087283	antisense	Gm13580		A_55_P2410106	ENSMUSG00000092626	processed_transcript	9130230N09Rik
A_55_P2113853	ENSMUSG00000095279	pseudogene	Gm10067		A_55_P2129886	ENSMUSG00000073420	pseudogene	Btnl5-ps		A_30_P01028769	ENSMUSG00000097913	lincRNA	Gm26837
A_55_P2003492	ENSMUSG00000081969	pseudogene	Gm16471		A_55_P2197638	ENSMUSG00000085457	antisense	1110046J04Rik		A_30_P01029468	ENSMUSG00000096956	lincRNA	0610007N19Rik
A_66_P134539	ENSMUSG00000054135	lincRNA	A430110L20Rik		A_55_P1953638	ENSMUSG00000097662	lincRNA	Gm2093		A_30_P01021063	ENSMUSG00000072407	pseudogene	Gm6419
A_55_P2011235	ENSMUSG00000083539	pseudogene	Gm12466		A_55_P2050366	ENSMUSG00000058934	antisense	Gm16176		A_52_P660047	ENSMUSG00000097101	lincRNA	1810034E14Rik
A_55_P2260648	ENSMUSG00000085227	processed_transcript	6330418K02Rik		A_55_P2326260	ENSMUSG00000097276	antisense	4930525G20Rik		A_30_P01031888	ENSMUSG00000087179	lincRNA	Gm14230
A_55_P2368570	ENSMUSG00000086655	processed_transcript	C330018A13Rik		A_55_P1959064	ENSMUSG00000029605	polymorphic_pseudogene	Oas1b		A_30_P01026059	ENSMUSG00000086807	processed_transcript	C330013F16Rik
A_55_P2371801	ENSMUSG00000097353	lincRNA	A430046D13Rik		A_55_P2083368	ENSMUSG00000085354	lincRNA	Gm2044		A_30_P01019643	ENSMUSG00000096956	lincRNA	0610007N19Rik
A_55_P2365928	ENSMUSG00000086930	antisense	Gm14873		A_30_P01029563	ENSMUSG00000087332	lincRNA	Gm12690		A_30_P01032359	ENSMUSG00000085147	processed_transcript	Gm12609
A_66_P122160	ENSMUSG00000086029	antisense	Pax6os1		A_55_P2129999	ENSMUSG00000085620	lincRNA	G630018N14Rik		A_55_P2016623	ENSMUSG00000066457	pseudogene	Gm5068
A_55_P2009206	ENSMUSG00000083025	pseudogene	Gm11829		A_55_P2049801	ENSMUSG00000074113	lincRNA	Gm10629		A_30_P01027233	ENSMUSG00000085175	antisense	Gm11423
A_30_P01023492	ENSMUSG00000097375	lincRNA	6720427I07Rik		A_55_P1956507	ENSMUSG00000074813	processed_transcript	Gm14005		A_30_P01018255	ENSMUSG00000098108	antisense	Gm27008
A_55_P2033927	ENSMUSG00000059483	pseudogene	Gm5528		A_55_P2060764	ENSMUSG00000085852	antisense	Gm13807		A_30_P01027305	ENSMUSG00000097225	lincRNA	A330076H08Rik
A_55_P2186025	ENSMUSG00000080914	pseudogene	Gm7129		A_55_P2044005	ENSMUSG00000098184	antisense	Gm27011		A_55_P1964658	ENSMUSG00000066554	pseudogene	Gm10167
A_55_P2167299	ENSMUSG00000081365	pseudogene	Gm15031		A_55_P2152528	ENSMUSG00000090682	pseudogene	Gm3852		A_30_P01027428	ENSMUSG00000097495	lincRNA	Gm26651
A_55_P1953063	ENSMUSG00000058590	pseudogene	Gm6462		A_55_P2148554	ENSMUSG00000085755	antisense	Gm13496		A_30_P01024631	ENSMUSG00000053656	processed_transcript	Dancr
A_55_P2106426	ENSMUSG00000071102	pseudogene	Gm10313		A_55_P2116898	ENSMUSG00000072589	antisense	Gm10371		A_55_P2054992	ENSMUSG00000087363	antisense	Gm16347
A_52_P868555	ENSMUSG00000098127	antisense	Gm4665		A_55_P2028228	ENSMUSG00000087228	lincRNA	Gm12827		A_55_P2404658	ENSMUSG00000097183	lincRNA	Gm17501
A_55_P2019743	ENSMUSG00000082886	pseudogene	Gm5386		A_66_P137210	ENSMUSG00000085683	lincRNA	9130409J20Rik		A_65_P14834	ENSMUSG00000097736	lincRNA	9530059O14Rik
A_66_P135534	ENSMUSG00000074733	processed_transcript	5830428H23Rik		A_55_P2037313	ENSMUSG00000086911	lincRNA	Gm12027		A_55_P2051176	ENSMUSG00000083826	pseudogene	Gm13039
A_55_P2088360	ENSMUSG00000086670	pseudogene	Gm13194		A_51_P117640	ENSMUSG00000098322	antisense	RP23-81K14.3		A_55_P2070676	ENSMUSG00000067882	polymorphic_pseudogene	Casp16
A_55_P2095573	ENSMUSG00000074876	processed_transcript	Spata5l1		A_55_P2117760	ENSMUSG00000078214	pseudogene	Gm5925		A_55_P2078516	ENSMUSG00000082320	pseudogene	Gm11877
A_66_P131205	ENSMUSG00000094852	pseudogene	Gm9034		A_55_P2315012	ENSMUSG00000087611	processed_transcript	4930458D05Rik		A_51_P269257	ENSMUSG00000040840	antisense	4930579G18Rik
A_66_P115513	ENSMUSG00000073478	processed_transcript	D730003I15Rik		A_55_P2397854	ENSMUSG00000085851	antisense	4921518K17Rik		A_55_P2336173	ENSMUSG00000097391	lincRNA	Mirg
A_55_P2248315	ENSMUSG00000097768	lincRNA	2310043M15Rik		A_55_P2222437	ENSMUSG00000087589	processed_transcript	D430040D24Rik		A_30_P01029746	ENSMUSG00000089726	lincRNA	Mir17hg
A_52_P661071	ENSMUSG00000085241	processed_transcript	Snhg3		A_66_P117204	ENSMUSG00000055110	antisense	A630012P03Rik		A_55_P2116496	ENSMUSG00000056904	pseudogene	Gm5620
A_55_P2388040	ENSMUSG00000097004	lincRNA	4731419I09Rik		A_55_P2105045	ENSMUSG00000085436	antisense	Gm11458		A_30_P01023094	ENSMUSG00000055897	pseudogene	Ppp4r1l-ps
A_55_P2061979	ENSMUSG00000083772	pseudogene	Gm15566		A_55_P2008042	ENSMUSG00000074469	lincRNA	Gm15348		A_30_P01018850	ENSMUSG00000097183	lincRNA	Gm17501
A_55_P2186446	ENSMUSG00000098136	pseudogene	Gm8513		A_55_P2160043	ENSMUSG00000097868	lincRNA	A330069E16Rik		A_52_P235616	ENSMUSG00000021874	lincRNA	4933413J09Rik
A_55_P2402577	ENSMUSG00000086264	lincRNA	Gm15850		A_55_P2147402	ENSMUSG00000072874	lincRNA	Gm6116		A_30_P01024385	ENSMUSG00000098825	misc_RNA	FTX_3
A_55_P2203051	ENSMUSG00000086429	antisense	Gt(ROSA)26Sor		A_55_P2049913	ENSMUSG00000085090	lincRNA	Gm12711		A_55_P2048867	ENSMUSG00000097391	lincRNA	Mirg
A_55_P2026325	ENSMUSG00000098158	pseudogene	Gm4804		A_66_P128923	ENSMUSG00000097071	lincRNA	4930544I03Rik		A_55_P1952850	ENSMUSG00000080711	pseudogene	Gm11686
A_55_P2064896	ENSMUSG00000094772	pseudogene	Rpl29-ps2		A_55_P2161675	ENSMUSG00000083674	pseudogene	Zfp133-ps		A_55_P2124097	ENSMUSG00000084011	pseudogene	Gm12969
A_55_P1964464	ENSMUSG00000067344	pseudogene	Rps25-ps1		A_66_P117152	ENSMUSG00000074343	antisense	1700104A03Rik		A_55_P2151863	ENSMUSG00000083332	pseudogene	Gm7599
A_52_P27075	ENSMUSG00000089889	antisense	0610040B10Rik		A_66_P136180	ENSMUSG00000082772	pseudogene	Gm381		A_30_P01026168	ENSMUSG00000097039	lincRNA	Pvt1
A_55_P2166555	ENSMUSG00000046993	pseudogene	Gm5637		A_55_P2247096	ENSMUSG00000085185	processed_transcript	BC028777		A_30_P01022551	ENSMUSG00000074415	processed_transcript	2610203C20Rik
A_55_P2356840	ENSMUSG00000097048	lincRNA	1600020E01Rik		A_55_P2169311	ENSMUSG00000092183	antisense	4930515G01Rik		A_55_P2041700	ENSMUSG00000086427	processed_transcript	Hoxa11os
A_55_P1977910	ENSMUSG00000087365	processed_transcript	C430049B03Rik		A_55_P1983380	ENSMUSG00000071217	pseudogene	Gm2022		A_55_P2252601	ENSMUSG00000085956	processed_transcript	4930481B07Rik
A_55_P2176248	ENSMUSG00000082626	pseudogene	Rps13-ps5		A_55_P1963930	ENSMUSG00000073155	lincRNA	1810058I24Rik		A_55_P2175002	ENSMUSG00000086370	lincRNA	Ftx
A_55_P2157260	ENSMUSG00000075514	antisense	Gm13375		A_55_P2035129	ENSMUSG00000073420	pseudogene	Btnl5-ps		A_55_P2274423	ENSMUSG00000086924	lincRNA	Gm11766
A_30_P01032020	ENSMUSG00000085614	processed_transcript	1700123M08Rik		A_30_P01024298	ENSMUSG00000090370	processed_transcript	Gm21989		A_30_P01020465	ENSMUSG00000056579	processed_transcript	Tug1
A_55_P2015337	ENSMUSG00000098194	pseudogene	Gm7286		A_55_P1981362	ENSMUSG00000084955	pseudogene	Gm14349		A_55_P2253169	ENSMUSG00000097571	lincRNA	Jpx
A_55_P2152172	ENSMUSG00000084184	pseudogene	Gm13474		A_55_P2180481	ENSMUSG00000089997	lincRNA	1810020O05Rik		A_55_P2262272	ENSMUSG00000086969	processed_transcript	4930443O20Rik
A_51_P483557	ENSMUSG00000044639	pseudogene	Gm11507		A_55_P2243566	ENSMUSG00000096982	lincRNA	Redrum		A_30_P01029541	ENSMUSG00000078247	antisense	Airn
A_55_P2093013	ENSMUSG00000097973	pseudogene	Gm4929		A_66_P117519	ENSMUSG00000074758	lincRNA	Gm5535		A_30_P01032125	ENSMUSG00000097571	lincRNA	Jpx
A_51_P158678	ENSMUSG00000051515	pseudogene	Fam181b		A_55_P2121697	ENSMUSG00000075020	lincRNA	E530001K10Rik		A_30_P01020601	ENSMUSG00000087143	antisense	A830082K12Rik
A_52_P459475	ENSMUSG00000046413	antisense	D230002A01Rik		A_55_P1989248	ENSMUSG00000081982	pseudogene	Gm6168		A_55_P2008822	ENSMUSG00000099138	pseudogene	RP23-443P12.1
A_55_P2112379	ENSMUSG00000098092	pseudogene	Gm2076		A_55_P2057936	ENSMUSG00000082292	pseudogene	Gm12250		A_30_P01022784	ENSMUSG00000097290	lincRNA	1300002E11Rik
A_55_P2064712	ENSMUSG00000091818	pseudogene	Rpl19-ps4		A_55_P2072041	ENSMUSG00000086907	lincRNA	Gm15298		A_51_P418809	ENSMUSG00000078247	antisense	Airn
A_55_P2139665	ENSMUSG00000072789	pseudogene	Gm10420		A_55_P2388197	ENSMUSG00000097863	lincRNA	1010001B22Rik		A_55_P2013273	ENSMUSG00000082512	pseudogene	Gm13937
A_55_P2012615	ENSMUSG00000092563	pseudogene	Gm3617		A_55_P2142156	ENSMUSG00000086989	pseudogene	Gm16441		A_55_P2128704	ENSMUSG00000082012	pseudogene	Gm5257
A_55_P2182077	ENSMUSG00000083460	pseudogene	Gm12182		A_66_P137084	ENSMUSG00000097493	lincRNA	9930014A18Rik		A_30_P01022886	ENSMUSG00000081732	pseudogene	Gm15495
A_66_P134252	ENSMUSG00000084403	pseudogene	Rps15a-ps8		A_55_P2283870	ENSMUSG00000085902	antisense	Gm12200		A_55_P2007026	ENSMUSG00000081443	pseudogene	Gm3880
A_52_P305053	ENSMUSG00000048406	pseudogene	B330016D10Rik		A_55_P2202425	ENSMUSG00000097638	lincRNA	4933439G12Rik		A_30_P01028225	ENSMUSG00000093387	lincRNA	Gm20732
A_55_P2156093	ENSMUSG00000082778	pseudogene	Gm15191		A_55_P2042973	ENSMUSG00000097222	lincRNA	1010001N08Rik		A_55_P2104889	ENSMUSG00000085992	lincRNA	Gm11515
A_55_P2133679	ENSMUSG00000097977	pseudogene	Gm5652		A_55_P2150283	ENSMUSG00000097327	pseudogene	E030030I06Rik		A_30_P01028865	ENSMUSG00000097183	lincRNA	Gm17501
A_55_P2404439	ENSMUSG00000085247	antisense	4930545L23Rik		A_51_P372156	ENSMUSG00000053574	processed_transcript	4930563E22Rik		A_30_P01030684	ENSMUSG00000085287	lincRNA	4833418N02Rik
A_55_P2011674	ENSMUSG00000085812	pseudogene	Gm15843		A_55_P2062558	ENSMUSG00000072884	processed_transcript	Gm10433		A_30_P01026164	ENSMUSG00000097729	lincRNA	2310015A10Rik
A_52_P182331	ENSMUSG00000081975	pseudogene	Gm12482		A_55_P1952117	ENSMUSG00000087117	processed_transcript	Gm11523		A_30_P01018614	ENSMUSG00000097290	lincRNA	1300002E11Rik
A_66_P131169	ENSMUSG00000097456	lincRNA	Gm16958		A_51_P286073	ENSMUSG00000020033	lincRNA	4930463O16Rik		A_55_P2138933	ENSMUSG00000092219	lincRNA	Gm20443
A_55_P2093649	ENSMUSG00000098138	pseudogene	Gm9081		A_30_P01018697	ENSMUSG00000097466	antisense	D430036J16Rik		A_55_P2113912	ENSMUSG00000095812	pseudogene	Gm5473
A_66_P128839	ENSMUSG00000075534	antisense	Gm13262		A_55_P2054373	ENSMUSG00000095813	pseudogene	Defa-ps1		A_30_P01021482	ENSMUSG00000085936	processed_transcript	2610307P16Rik
A_55_P1979694	ENSMUSG00000098021	pseudogene	Gm9522		A_55_P2100194	ENSMUSG00000072109	antisense	A530040E14Rik		A_30_P01030719	ENSMUSG00000085715	antisense	Tsix
A_55_P1967330	ENSMUSG00000080962	pseudogene	Gm11453		A_55_P2251569	ENSMUSG00000092399	antisense	4930556N13Rik		A_30_P01019404	ENSMUSG00000085331	antisense	Gm11274
A_55_P2161224	ENSMUSG00000089982	antisense	Gm7568		A_66_P100761	ENSMUSG00000097115	lincRNA	1810019N24Rik		A_55_P2408027	ENSMUSG00000087394	processed_transcript	Gm12945
A_66_P136364	ENSMUSG00000098203	pseudogene	Gm9568		A_55_P2053083	ENSMUSG00000096400	pseudogene	Gm6098		A_52_P670812	ENSMUSG00000096956	lincRNA	0610007N19Rik
A_55_P2018176	ENSMUSG00000056145	lincRNA	AI504432		A_55_P2439006	ENSMUSG00000059277	processed_transcript	R74862		A_55_P2242109	ENSMUSG00000085088	processed_transcript	4931413K12Rik
A_55_P2009588	ENSMUSG00000078192	pseudogene	Gm7290		A_30_P01026251	ENSMUSG00000097848	lincRNA	Gm807		A_66_P134809	ENSMUSG00000053332	processed_transcript	Gas5
A_55_P1996414	ENSMUSG00000097251	lincRNA	5033417F24Rik		A_55_P1998962	ENSMUSG00000029605	polymorphic_pseudogene	Oas1b		A_30_P01026040	ENSMUSG00000056579	processed_transcript	Tug1
A_51_P486497	ENSMUSG00000072847	lincRNA	A530017D24Rik		A_55_P2050365	ENSMUSG00000058934	antisense	Gm16176		A_30_P01025727	ENSMUSG00000084797	lincRNA	Gm14321
A_55_P2065239	ENSMUSG00000083914	pseudogene	Rps18-ps1		A_55_P2353462	ENSMUSG00000097453	lincRNA	Gm26894		A_30_P01019476	ENSMUSG00000087380	processed_transcript	2210408F21Rik
A_66_P133413	ENSMUSG00000074108	pseudogene	Rpl10-ps2		A_55_P2046593	ENSMUSG00000087677	lincRNA	Gm15226		A_55_P2087375	ENSMUSG00000063816	pseudogene	Gm4987
A_52_P412046	ENSMUSG00000071671	pseudogene	Gm10343		A_55_P2127717	ENSMUSG00000092173	pseudogene	Vmn2r-ps38		A_51_P349192	ENSMUSG00000086316	processed_transcript	2210013O21Rik
A_51_P132718	ENSMUSG00000097162	lincRNA	2310010J17Rik		A_55_P2002889	ENSMUSG00000073699	lincRNA	Gm833		A_30_P01021814	ENSMUSG00000098148	lincRNA	Gm20204
A_52_P470956	ENSMUSG00000068969	pseudogene	Rpl32-ps		A_55_P2316041	ENSMUSG00000092131	antisense	BC050972		A_30_P01021465	ENSMUSG00000055897	pseudogene	Ppp4r1l-ps
A_30_P01021359	ENSMUSG00000093622	antisense	Gm20703		A_66_P115539	ENSMUSG00000085034	processed_transcript	Gm11240		A_55_P1986949	ENSMUSG00000055897	pseudogene	Ppp4r1l-ps
A_55_P2001155	ENSMUSG00000097304	pseudogene	Rpl31-ps15		A_52_P400637	ENSMUSG00000085628	antisense	D630032N06Rik		A_30_P01020711	ENSMUSG00000056699	lincRNA	Gm5533
A_30_P01019608	ENSMUSG00000097089	lincRNA	Gm26879		A_55_P2097626	ENSMUSG00000083942	pseudogene	Scgb1b26-ps		A_55_P2337033	ENSMUSG00000087410	lincRNA	2310065F04Rik
A_55_P2225772	ENSMUSG00000086330	processed_transcript	1700007J10Rik		A_55_P2045249	ENSMUSG00000095487	pseudogene	Scgb1b21		A_55_P2155826	ENSMUSG00000084185	pseudogene	Rplp1-ps1
A_55_P2135633	ENSMUSG00000084299	pseudogene	Gm6630		A_51_P176752	ENSMUSG00000047938	processed_transcript	4930483J18Rik		A_55_P2318934	ENSMUSG00000087684	lincRNA	1200007C13Rik
A_55_P2071532	ENSMUSG00000097920	pseudogene	Gm7784		A_55_P1958876	ENSMUSG00000074782	antisense	4833422C13Rik		A_30_P01026569	ENSMUSG00000097229	lincRNA	Gm26598
A_55_P2146976	ENSMUSG00000082248	pseudogene	Gm13161		A_55_P2135200	ENSMUSG00000072621	pseudogene	Slfn10-ps		A_30_P01026510	ENSMUSG00000087380	processed_transcript	2210408F21Rik
A_55_P2021351	ENSMUSG00000069196	pseudogene	Gm10161		A_55_P2075894	ENSMUSG00000050978	pseudogene	Gm5215		A_55_P2024012	ENSMUSG00000082178	pseudogene	Gm11307
A_55_P2073841	ENSMUSG00000081575	pseudogene	Gm12090		A_55_P2414146	ENSMUSG00000085329	lincRNA	2810404F17Rik		A_51_P119401	ENSMUSG00000056579	processed_transcript	Tug1
A_55_P1960375	ENSMUSG00000084148	pseudogene	Gm12380		A_52_P463962	ENSMUSG00000096534	pseudogene	Krtap16-3		A_30_P01019898	ENSMUSG00000085566	processed_transcript	A730017L22Rik
A_55_P1955209	ENSMUSG00000081274	pseudogene	Gm15727		A_55_P1953984	ENSMUSG00000079011	lincRNA	Gm11033		A_52_P476400	ENSMUSG00000083688	pseudogene	Gm13743
A_52_P621418	ENSMUSG00000081750	pseudogene	Gm4995		A_30_P01023361	ENSMUSG00000097050	lincRNA	Gm9918		A_55_P2141955	ENSMUSG00000080718	pseudogene	Gm8019
A_55_P2062733	ENSMUSG00000097628	pseudogene	Gm2383		A_30_P01023935	ENSMUSG00000084856	lincRNA	Gm11528		A_30_P01028387	ENSMUSG00000085385	processed_transcript	9430008C03Rik
A_55_P2080598	ENSMUSG00000028475	lincRNA	5430416O09Rik		A_66_P118394	ENSMUSG00000074292	lincRNA	Gm10660		A_30_P01020834	ENSMUSG00000097258	lincRNA	Gm26767
A_55_P2007464	ENSMUSG00000085893	pseudogene	Gm12091		A_55_P2058602	ENSMUSG00000089835	antisense	Gm7097		A_30_P01025309	ENSMUSG00000097908	lincRNA	4933404O12Rik
A_55_P2091751	ENSMUSG00000086298	antisense	Gm11716		A_51_P422223	ENSMUSG00000034764	processed_transcript	1700006J14Rik		A_30_P01022414	ENSMUSG00000086903	antisense	Hotair
A_66_P134109	ENSMUSG00000099148	lincRNA	RP23-93M1.2		A_55_P2414707	ENSMUSG00000097762	lincRNA	4732463B04Rik		A_55_P2357342	ENSMUSG00000086327	antisense	1700003F17Rik
A_55_P2087900	ENSMUSG00000083487	pseudogene	Gm13888		A_55_P1975135	ENSMUSG00000082728	pseudogene	Supt20-ps		A_30_P01017639	ENSMUSG00000086003	processed_transcript	B230206L02Rik
A_55_P1962483	ENSMUSG00000068487	pseudogene	Gm4943		A_55_P2086522	ENSMUSG00000081410	pseudogene	Gm6797		A_55_P2022724	ENSMUSG00000074918	antisense	5430417L22Rik
A_52_P486702	ENSMUSG00000081111	pseudogene	Gm5913		A_55_P2052510	ENSMUSG00000084869	lincRNA	Gm13063		A_30_P01019150	ENSMUSG00000086903	antisense	Hotair
A_30_P01024544	ENSMUSG00000086877	processed_transcript	A230072C01Rik		A_55_P2136686	ENSMUSG00000083317	pseudogene	Gm14402		A_30_P01026463	ENSMUSG00000098825	misc_RNA	FTX_3
A_55_P1999637	ENSMUSG00000081402	pseudogene	Gm15455		A_55_P1974114	ENSMUSG00000083878	pseudogene	Gm12034		A_52_P91891	ENSMUSG00000055897	pseudogene	Ppp4r1l-ps
A_51_P284555	ENSMUSG00000060029	processed_transcript	4930473A02Rik		A_55_P2112292	ENSMUSG00000097435	lincRNA	Gm26783		A_30_P01020203	ENSMUSG00000055897	pseudogene	Ppp4r1l-ps
A_55_P2081353	ENSMUSG00000085897	pseudogene	Gm11604		A_30_P01030479	ENSMUSG00000084929	antisense	4732418A04Rik		A_30_P01026422	ENSMUSG00000053332	processed_transcript	Gas5
A_52_P793384	ENSMUSG00000087368	processed_transcript	BC065397		A_30_P01024161	ENSMUSG00000054304	pseudogene	D130007C19Rik		A_30_P01031517	ENSMUSG00000073753	pseudogene	Gm10571
A_55_P2364841	ENSMUSG00000086827	processed_transcript	4930461C15Rik		A_55_P2004354	ENSMUSG00000097248	lincRNA	Gm2694		A_30_P01030401	ENSMUSG00000078247	antisense	Airn
A_55_P2157463	ENSMUSG00000083218	pseudogene	Gm16425		A_55_P1957245	ENSMUSG00000096270	pseudogene	Vmn2r-ps134		A_55_P2112701	ENSMUSG00000084203	pseudogene	Gm15593
A_55_P2042229	ENSMUSG00000081715	pseudogene	Rps11-ps3		A_30_P01017843	ENSMUSG00000075020	lincRNA	E530001K10Rik		A_30_P01020932	ENSMUSG00000097290	lincRNA	1300002E11Rik
A_55_P1981499	ENSMUSG00000080198	pseudogene	Gm13573		A_30_P01017702	ENSMUSG00000075020	lincRNA	E530001K10Rik		A_55_P2050415	ENSMUSG00000081977	processed_transcript	Flg
A_55_P2178525	ENSMUSG00000070271	pseudogene	Gm13268		A_30_P01024411	ENSMUSG00000093452	processed_transcript	Gm20687		A_30_P01023053	ENSMUSG00000086003	processed_transcript	B230206L02Rik
A_52_P561736	ENSMUSG00000082617	pseudogene	Smt3h2-ps		A_55_P2350553	ENSMUSG00000097852	lincRNA	4933405D12Rik		A_30_P01026289	ENSMUSG00000071753	processed_transcript	C230004F18Rik
A_55_P2037525	ENSMUSG00000090074	pseudogene	Gm6921		A_55_P1959525	ENSMUSG00000054909	processed_transcript	Wbscr25		A_30_P01028695	ENSMUSG00000098148	lincRNA	Gm20204
A_55_P2133187	ENSMUSG00000091363	pseudogene	Gm7701		A_30_P01031128	ENSMUSG00000087004	antisense	Gm14154		A_30_P01029348	ENSMUSG00000097890	lincRNA	4930547M16Rik
A_66_P124555	ENSMUSG00000071419	pseudogene	Rps15-ps2		A_55_P2351670	ENSMUSG00000097527	lincRNA	1700112J16Rik		A_30_P01020038	ENSMUSG00000097088	lincRNA	Gm26615
A_55_P2189903	ENSMUSG00000084846	processed_transcript	A730011C13Rik		A_51_P236738	ENSMUSG00000094868	antisense	Dlx6os2		A_55_P2132132	ENSMUSG00000073535	lincRNA	Gm5532
A_55_P1980165	ENSMUSG00000082039	pseudogene	Gm15653		A_30_P01029156	ENSMUSG00000070342	lincRNA	Gm10287		A_30_P01017703	ENSMUSG00000085936	processed_transcript	2610307P16Rik
A_30_P01020144	ENSMUSG00000092203	processed_transcript	1110038B12Rik		A_55_P1970461	ENSMUSG00000087321	pseudogene	Gm5353		A_30_P01023313	ENSMUSG00000053332	processed_transcript	Gas5
A_55_P2045086	ENSMUSG00000081263	pseudogene	Gm14859		A_30_P01018397	ENSMUSG00000085861	antisense	1700016G14Rik		A_30_P01031454	ENSMUSG00000098760	antisense	RP23-230F2.8
A_55_P2038682	ENSMUSG00000092384	processed_transcript	Gm4189		A_55_P2082418	ENSMUSG00000085236	processed_transcript	2610206C17Rik		A_30_P01022189	ENSMUSG00000097258	lincRNA	Gm26767
A_55_P1989798	ENSMUSG00000063739	pseudogene	Gm4963		A_52_P53470	ENSMUSG00000061510	lincRNA	Gm10101		A_30_P01018888	ENSMUSG00000097354	lincRNA	2310001H17Rik
A_55_P1955239	ENSMUSG00000056772	pseudogene	Rps6-ps2		A_55_P2299637	ENSMUSG00000083674	pseudogene	Zfp133-ps		A_30_P01022039	ENSMUSG00000097346	lincRNA	Gm26619
A_55_P2167005	ENSMUSG00000098116	pseudogene	Gm7191		A_55_P2116900	ENSMUSG00000072589	antisense	Gm10371		A_30_P01031894	ENSMUSG00000090086	lincRNA	AI480526
A_55_P2012669	ENSMUSG00000057499	pseudogene	Gm6177		A_55_P2196180	ENSMUSG00000085026	antisense	4930521C21Rik		A_66_P111216	ENSMUSG00000074024	antisense	4632427E13Rik
A_30_P01018029	ENSMUSG00000085341	antisense	Gm15863		A_66_P131517	ENSMUSG00000075437	lincRNA	Gm11681		A_30_P01031692	ENSMUSG00000098045	lincRNA	Gm26979
A_55_P2005081	ENSMUSG00000074108	pseudogene	Rpl10-ps2		A_52_P302051	ENSMUSG00000092328	pseudogene	Vmn2r-ps57		A_55_P2010547	ENSMUSG00000072902	antisense	Gm10435
A_66_P116860	ENSMUSG00000097885	lincRNA	5031434O11Rik		A_66_P134984	ENSMUSG00000074398	processed_transcript	Gm15441		A_30_P01023130	ENSMUSG00000096956	lincRNA	0610007N19Rik
A_55_P2185359	ENSMUSG00000069236	pseudogene	Gm7251		A_52_P195706	ENSMUSG00000081297	pseudogene	Gm12209		A_55_P1971474	ENSMUSG00000093846	lincRNA	Gm4425
A_55_P2019190	ENSMUSG00000092014	pseudogene	Gm4468		A_55_P2185839	ENSMUSG00000086232	antisense	Gm7546		A_30_P01026417	ENSMUSG00000052951	antisense	C130021I20Rik
A_55_P2120021	ENSMUSG00000071207	pseudogene	Gm8587		A_55_P2083233	ENSMUSG00000081207	processed_transcript	Gm13775		A_55_P2068429	ENSMUSG00000073164	lincRNA	2410018L13Rik
A_52_P200925	ENSMUSG00000081892	pseudogene	Gm8864		A_51_P492701	ENSMUSG00000055408	antisense	Gm15053		A_55_P1999154	ENSMUSG00000063816	pseudogene	Gm4987
A_30_P01026334	ENSMUSG00000097997	lincRNA	Gm27017		A_55_P2002135	ENSMUSG00000074164	pseudogene	Vmn2r-ps54		A_30_P01029645	ENSMUSG00000096956	lincRNA	0610007N19Rik
A_55_P1984070	ENSMUSG00000082816	pseudogene	Gm11953		A_55_P2174376	ENSMUSG00000046590	pseudogene	Olfr1165-ps		A_52_P771446	ENSMUSG00000086191	antisense	1110035M17Rik
A_55_P2033250	ENSMUSG00000035129	pseudogene	Gm6781		A_66_P130853	ENSMUSG00000054910	processed_transcript	4931415C17Rik		A_30_P01026190	ENSMUSG00000097391	lincRNA	Mirg
A_51_P119588	ENSMUSG00000028407	antisense	2010003O02Rik		A_30_P01021084	ENSMUSG00000097080	lincRNA	1700086O06Rik		A_30_P01032082	ENSMUSG00000085976	lincRNA	Gm13816
A_55_P2418082	ENSMUSG00000085143	antisense	Gm11520		A_30_P01023853	ENSMUSG00000097468	lincRNA	2310010G23Rik		A_51_P274073	ENSMUSG00000071567	lincRNA	A830039N20Rik
A_52_P167511	ENSMUSG00000085066	pseudogene	Gm4989		A_55_P2040341	ENSMUSG00000098001	lincRNA	Gm27048		A_30_P01024125	ENSMUSG00000085287	lincRNA	4833418N02Rik
A_55_P2136813	ENSMUSG00000079179	antisense	1700012B15Rik		A_55_P1978825	ENSMUSG00000097043	lincRNA	Gm10556		A_30_P01029174	ENSMUSG00000085936	processed_transcript	2610307P16Rik
A_52_P658974	ENSMUSG00000084275	pseudogene	Gm5396		A_66_P120572	ENSMUSG00000075416	processed_transcript	Gm14488		A_55_P2178378	ENSMUSG00000053332	processed_transcript	Gas5
A_55_P2167521	ENSMUSG00000084964	sense_intronic	Gm15503		A_55_P2068496	ENSMUSG00000087540	lincRNA	Gm11412		A_55_P2347976	ENSMUSG00000089726	lincRNA	Mir17hg
A_55_P2138095	ENSMUSG00000044609	pseudogene	Gm9294		A_55_P1966216	ENSMUSG00000094055	pseudogene	Gm14700		A_30_P01025067	ENSMUSG00000098825	misc_RNA	FTX_3
A_55_P2015632	ENSMUSG00000089645	pseudogene	Gm5766		A_30_P01030738	ENSMUSG00000079457	pseudogene	Gm7609		A_30_P01032635	ENSMUSG00000097571	lincRNA	Jpx
A_55_P2042813	ENSMUSG00000092021	polymorphic_pseudogene	Gbp11		A_55_P1993733	ENSMUSG00000097452	lincRNA	Gm2824		A_30_P01019374	ENSMUSG00000097391	lincRNA	Mirg
A_51_P471911	ENSMUSG00000027196	processed_transcript	4921507L20Rik		A_55_P1961302	ENSMUSG00000085156	processed_transcript	Gm11974		A_30_P01024625	ENSMUSG00000097258	lincRNA	Gm26767
A_30_P01026070	ENSMUSG00000096929	lincRNA	A330023F24Rik		A_55_P2385749	ENSMUSG00000097944	lincRNA	A130014A01Rik		A_30_P01028919	ENSMUSG00000097354	lincRNA	2310001H17Rik
A_55_P2175272	ENSMUSG00000098057	pseudogene	Gm6283		A_55_P2358216	ENSMUSG00000087278	lincRNA	A930006I01Rik		A_30_P01028474	ENSMUSG00000074024	antisense	4632427E13Rik
A_55_P2074080	ENSMUSG00000081680	pseudogene	Gm14473		A_30_P01019190	ENSMUSG00000084856	lincRNA	Gm11528		A_30_P01023919	ENSMUSG00000074415	processed_transcript	2610203C20Rik
A_55_P2425938	ENSMUSG00000091475	processed_transcript	2810468N07Rik		A_55_P1953608	ENSMUSG00000092249	pseudogene	Gm5708		A_55_P2191303	ENSMUSG00000089708	antisense	5330439A09Rik
A_55_P2186808	ENSMUSG00000093978	pseudogene	Gm12612		A_55_P2009239	ENSMUSG00000078962	lincRNA	4932414J04Rik		A_30_P01027085	ENSMUSG00000097536	lincRNA	2610037D02Rik
A_55_P2065330	ENSMUSG00000084050	pseudogene	Gm14439		A_66_P116635	ENSMUSG00000086266	antisense	Igf2os		A_30_P01025159	ENSMUSG00000097354	lincRNA	2310001H17Rik
A_55_P2076176	ENSMUSG00000083454	pseudogene	Gm13226		A_55_P2118861	ENSMUSG00000066158	processed_transcript	AY512931		A_55_P2108483	ENSMUSG00000092224	pseudogene	Gm8815
A_55_P2069176	ENSMUSG00000083812	pseudogene	Gm5054		A_66_P138634	ENSMUSG00000081355	pseudogene	Gm15264		A_30_P01026915	ENSMUSG00000097391	lincRNA	Mirg
A_30_P01025225	ENSMUSG00000095454	pseudogene	Gm11273		A_55_P2103603	ENSMUSG00000078531	lincRNA	Gm831		A_55_P2294936	ENSMUSG00000085819	antisense	A930028C08Rik
A_55_P2091247	ENSMUSG00000092257	pseudogene	Gm2308		A_55_P2086099	ENSMUSG00000097615	lincRNA	Gm2061		A_30_P01021647	ENSMUSG00000097571	lincRNA	Jpx
A_55_P1976109	ENSMUSG00000097669	pseudogene	Gm8649		A_55_P1972517	ENSMUSG00000081586	pseudogene	Gm11544		A_55_P2175007	ENSMUSG00000086370	lincRNA	Ftx
A_55_P2157102	ENSMUSG00000097244	pseudogene	Gm7928		A_66_P113708	ENSMUSG00000086537	antisense	Nespos		A_30_P01020941	ENSMUSG00000085936	processed_transcript	2610307P16Rik
A_55_P2003614	ENSMUSG00000097284	lincRNA	4930480K23Rik		A_55_P2390796	ENSMUSG00000098332	processed_transcript	RP24-176F12.8		A_30_P01031112	ENSMUSG00000090086	lincRNA	AI480526
A_55_P2030802	ENSMUSG00000083011	pseudogene	Gm12816		A_66_P118299	ENSMUSG00000097107	lincRNA	Gm6846		A_51_P306789	ENSMUSG00000090386	processed_transcript	2810055G20Rik
A_55_P2158873	ENSMUSG00000083860	pseudogene	Gm13313		A_30_P01022707	ENSMUSG00000085085	lincRNA	1700086P04Rik		A_30_P01025731	ENSMUSG00000087403	lincRNA	2900056M20Rik
A_55_P2090698	ENSMUSG00000082204	pseudogene	Gm7722		A_55_P1990221	ENSMUSG00000085152	lincRNA	Gm11496		A_55_P2106603	ENSMUSG00000087265	lincRNA	Gm12349
A_30_P01027043	ENSMUSG00000085614	processed_transcript	1700123M08Rik		A_55_P2397999	ENSMUSG00000085641	lincRNA	4930465M20Rik		A_30_P01027299	ENSMUSG00000031736	lincRNA	4933436C20Rik
A_55_P2021908	ENSMUSG00000083310	pseudogene	Gm5760		A_55_P2148961	ENSMUSG00000073529	processed_transcript	F830208F22Rik		A_30_P01023076	ENSMUSG00000097391	lincRNA	Mirg
A_30_P01030489	ENSMUSG00000085614	processed_transcript	1700123M08Rik		A_55_P2024634	ENSMUSG00000086862	antisense	Gm13546		A_30_P01027049	ENSMUSG00000085936	processed_transcript	2610307P16Rik
A_55_P1965448	ENSMUSG00000084118	pseudogene	Gm14989		A_55_P2014853	ENSMUSG00000084354	pseudogene	Gm14708		A_30_P01032640	ENSMUSG00000087403	lincRNA	2900056M20Rik
A_55_P2308283	ENSMUSG00000087249	antisense	Gm16062		A_66_P120605	ENSMUSG00000083623	pseudogene	Gm7224		A_30_P01027118	ENSMUSG00000097225	lincRNA	A330076H08Rik
A_55_P2063558	ENSMUSG00000083236	pseudogene	Gm7222		A_55_P1957244	ENSMUSG00000096270	pseudogene	Vmn2r-ps134		A_30_P01029029	ENSMUSG00000097595	lincRNA	2510016G02Rik
A_55_P2152245	ENSMUSG00000064281	pseudogene	Rpl19-ps1		A_66_P125709	ENSMUSG00000097735	lincRNA	D930032P07Rik		A_30_P01025649	ENSMUSG00000085287	lincRNA	4833418N02Rik
A_55_P2082425	ENSMUSG00000051319	lincRNA	1500011K16Rik		A_55_P2091393	ENSMUSG00000059244	lincRNA	Gm10062		A_30_P01018168	ENSMUSG00000097258	lincRNA	Gm26767
A_55_P2022421	ENSMUSG00000078925	lincRNA	D030018L15Rik		A_55_P2359610	ENSMUSG00000087521	antisense	AI646519		A_55_P2024313	ENSMUSG00000096948	lincRNA	Gm4221
A_55_P2183389	ENSMUSG00000082026	pseudogene	Gm5764		A_55_P2295731	ENSMUSG00000092570	antisense	2210019I11Rik		A_30_P01018650	ENSMUSG00000096956	lincRNA	0610007N19Rik
A_30_P01031153	ENSMUSG00000085614	processed_transcript	1700123M08Rik		A_52_P214646	ENSMUSG00000086379	antisense	1700026D11Rik		A_30_P01018462	ENSMUSG00000098148	lincRNA	Gm20204
A_55_P2120074	ENSMUSG00000083700	pseudogene	Gm2986		A_55_P2279575	ENSMUSG00000097699	lincRNA	5430400D12Rik		A_30_P01018977	ENSMUSG00000090386	processed_transcript	2810055G20Rik
A_55_P1997894	ENSMUSG00000081491	pseudogene	Gm12778		A_55_P2419564	ENSMUSG00000086978	lincRNA	4933435F18Rik		A_30_P01025495	ENSMUSG00000097589	processed_transcript	Dleu2
A_55_P1997895	ENSMUSG00000081491	pseudogene	Gm12778		A_30_P01023221	ENSMUSG00000057215	lincRNA	Gm15514		A_30_P01027593	ENSMUSG00000097225	lincRNA	A330076H08Rik
A_30_P01017464	ENSMUSG00000086877	processed_transcript	A230072C01Rik		A_52_P201185	ENSMUSG00000085861	antisense	1700016G14Rik		A_30_P01031015	ENSMUSG00000086363	lincRNA	A330102I10Rik
A_55_P2011237	ENSMUSG00000083539	pseudogene	Gm12466		A_30_P01032992	ENSMUSG00000090370	processed_transcript	Gm21989		A_55_P2023037	ENSMUSG00000053541	pseudogene	Gm4759
A_55_P2077806	ENSMUSG00000079356	pseudogene	Mettl4-ps1		A_55_P2102833	ENSMUSG00000078494	antisense	Gm13201		A_55_P2186080	ENSMUSG00000087349	processed_transcript	Gm12680
A_55_P2058384	ENSMUSG00000090114	pseudogene	Gm3076		A_52_P119350	ENSMUSG00000097203	lincRNA	4732419C18Rik		A_55_P2111289	ENSMUSG00000074024	antisense	4632427E13Rik
A_55_P2094474	ENSMUSG00000052248	antisense	Gm13476		A_55_P2111048	ENSMUSG00000075325	lincRNA	Gm13582		A_52_P629451	ENSMUSG00000078684	pseudogene	5830417I10Rik
A_52_P535012	ENSMUSG00000096269	pseudogene	Rpl31-ps21		A_55_P2094434	ENSMUSG00000097467	lincRNA	Gm26737		A_30_P01019216	ENSMUSG00000074024	antisense	4632427E13Rik
A_30_P01032974	ENSMUSG00000082377	pseudogene	Gm14415		A_55_P2118537	ENSMUSG00000082956	pseudogene	Naip3		A_30_P01024768	ENSMUSG00000090386	processed_transcript	2810055G20Rik
A_66_P106238	ENSMUSG00000097279	lincRNA	Gm5106		A_55_P2071360	ENSMUSG00000086019	lincRNA	Gm15762		A_30_P01027568	ENSMUSG00000097354	lincRNA	2310001H17Rik
A_55_P2182106	ENSMUSG00000082423	pseudogene	Gm15148		A_52_P39314	ENSMUSG00000089871	processed_transcript	Speer7-ps1		A_30_P01029801	ENSMUSG00000087312	lincRNA	Gm13833
A_30_P01024470	ENSMUSG00000097089	lincRNA	Gm26879		A_55_P2348948	ENSMUSG00000089952	sense_intronic	4933413C19Rik		A_52_P707807	ENSMUSG00000025450	processed_transcript	Gm9752
A_55_P1964559	ENSMUSG00000083027	pseudogene	Gm13140		A_66_P136129	ENSMUSG00000082853	pseudogene	Gm7134		A_30_P01029118	ENSMUSG00000097589	processed_transcript	Dleu2
A_55_P2219151	ENSMUSG00000096935	lincRNA	1700113A16Rik		A_52_P52637	ENSMUSG00000090603	pseudogene	Gm17186		A_55_P1999785	ENSMUSG00000080989	pseudogene	Gm14048
A_30_P01025798	ENSMUSG00000092274	lincRNA	Neat1		A_55_P1958227	ENSMUSG00000097376	lincRNA	Gm8705		A_30_P01021944	ENSMUSG00000081137	pseudogene	BC022960
A_66_P128701	ENSMUSG00000074930	pseudogene	Gm13981		A_55_P1952901	ENSMUSG00000073699	lincRNA	Gm833		A_55_P1978615	ENSMUSG00000066714	pseudogene	Gm8062
A_30_P01030943	ENSMUSG00000097971	processed_transcript	Gm26917		A_55_P2004469	ENSMUSG00000097679	pseudogene	Rps19-ps5		A_55_P2103682	ENSMUSG00000052482	pseudogene	Gm8174
A_55_P2093650	ENSMUSG00000098138	pseudogene	Gm9081		A_55_P2137628	ENSMUSG00000093711	pseudogene	Vmn2r-ps125		A_55_P2060608	ENSMUSG00000082535	pseudogene	Gm7860
A_55_P2179796	ENSMUSG00000075279	pseudogene	Mrpl23-ps1		A_66_P131433	ENSMUSG00000081291	pseudogene	Gm14738		A_30_P01032791	ENSMUSG00000087143	antisense	A830082K12Rik
A_52_P84803	ENSMUSG00000082108	pseudogene	Gm13777		A_55_P2034049	ENSMUSG00000098195	pseudogene	Gm7693		A_30_P01030029	ENSMUSG00000089815	lincRNA	Gm5083
A_55_P2101473	ENSMUSG00000058430	pseudogene	Rpl27a-ps2		A_55_P2042860	ENSMUSG00000059014	pseudogene	Gm5409		A_30_P01022038	ENSMUSG00000087380	processed_transcript	2210408F21Rik
A_52_P173368	ENSMUSG00000061486	pseudogene	Gm5161		A_55_P1980764	ENSMUSG00000043747	processed_transcript	1520401A03Rik		A_55_P2141889	ENSMUSG00000081389	pseudogene	Gm13368
A_51_P500104	ENSMUSG00000021566	antisense	5430425J12Rik		A_55_P2074661	ENSMUSG00000074987	antisense	AI314831		A_52_P542970	ENSMUSG00000082743	pseudogene	Gm12988
A_55_P1970399	ENSMUSG00000082018	pseudogene	Gm6322		A_55_P2062314	ENSMUSG00000054418	processed_transcript	2900041M22Rik		A_55_P2024011	ENSMUSG00000082178	pseudogene	Gm11307
A_55_P2186122	ENSMUSG00000074733	processed_transcript	5830428H23Rik		A_52_P383033	ENSMUSG00000046005	lincRNA	D830044D21Rik		A_52_P370022	ENSMUSG00000082013	pseudogene	Gm13216
A_55_P2074081	ENSMUSG00000081680	pseudogene	Gm14473		A_52_P571109	ENSMUSG00000062280	pseudogene	Olfr1285		A_55_P2166743	ENSMUSG00000063714	antisense	1700011J10Rik
A_55_P1969522	ENSMUSG00000074184	pseudogene	Smt3h2-ps2		A_30_P01027958	ENSMUSG00000085675	lincRNA	Gm12022		A_55_P2017389	ENSMUSG00000083640	pseudogene	Gm8876
A_55_P2185461	ENSMUSG00000095847	pseudogene	Gm5451		A_30_P01020993	ENSMUSG00000085675	lincRNA	Gm12022		A_55_P2103145	ENSMUSG00000058816	pseudogene	Ppp1r2-ps3
A_55_P2136737	ENSMUSG00000097392	lincRNA	D930016D06Rik		A_55_P2080587	ENSMUSG00000086919	lincRNA	Gm11497		A_30_P01020090	ENSMUSG00000097072	lincRNA	Foxl2os
A_55_P2012406	ENSMUSG00000098154	pseudogene	Gm5787		A_55_P2068595	ENSMUSG00000041596	pseudogene	Nlrp5-ps		A_30_P01017632	ENSMUSG00000098090	pseudogene	2700099C18Rik
A_66_P107745	ENSMUSG00000097047	lincRNA	1110020A21Rik		A_55_P2147036	ENSMUSG00000078952	lincRNA	Gm2373		A_55_P1978905	ENSMUSG00000066489	pseudogene	Rpl26-ps2
A_55_P2041893	ENSMUSG00000061669	pseudogene	Gm6404		A_55_P2027018	ENSMUSG00000064252	pseudogene	Olfr329-ps		A_30_P01026049	ENSMUSG00000097229	lincRNA	Gm26598
A_55_P2079729	ENSMUSG00000052192	pseudogene	Gm5963		A_55_P1999261	ENSMUSG00000056329	processed_transcript	1810010K12Rik		A_55_P2331546	ENSMUSG00000085171	lincRNA	D830026I12Rik
A_55_P2088218	ENSMUSG00000021741	pseudogene	Gm5457		A_55_P2018422	ENSMUSG00000034185	antisense	6430628N08Rik		A_55_P2092983	ENSMUSG00000084025	pseudogene	Gm6276
A_55_P1976108	ENSMUSG00000097669	pseudogene	Gm8649		A_66_P125161	ENSMUSG00000084757	lincRNA	1700057H15Rik		A_55_P1957393	ENSMUSG00000097999	pseudogene	Gm9061
A_55_P2172619	ENSMUSG00000090467	pseudogene	Gm4613		A_52_P237957	ENSMUSG00000061975	pseudogene	Olfr492		A_52_P560628	ENSMUSG00000097290	lincRNA	1300002E11Rik
A_55_P2157992	ENSMUSG00000080870	pseudogene	Gm14111		A_51_P246653	ENSMUSG00000079293	polymorphic_pseudogene	Clec7a		A_51_P358953	ENSMUSG00000049576	pseudogene	Zfa-ps
A_30_P01026106	ENSMUSG00000097971	processed_transcript	Gm26917		A_55_P1993012	ENSMUSG00000078263	pseudogene	Gm14188		A_55_P2016838	ENSMUSG00000082961	pseudogene	Gm15131
A_55_P2032598	ENSMUSG00000093514	pseudogene	Gm9320		A_55_P1993933	ENSMUSG00000074973	pseudogene	Gm11382		A_55_P2091012	ENSMUSG00000047652	pseudogene	Pea15b
A_55_P2102579	ENSMUSG00000083496	pseudogene	Gm11263		A_55_P1957165	ENSMUSG00000097893	lincRNA	1700034P13Rik		A_55_P2086087	ENSMUSG00000082804	pseudogene	Rpl17-ps1
A_55_P2133356	ENSMUSG00000082061	pseudogene	Gm12726		A_55_P2076524	ENSMUSG00000056821	lincRNA	1700028I16Rik		A_30_P01030176	ENSMUSG00000097588	lincRNA	Gm17388
A_55_P2101074	ENSMUSG00000085883	antisense	Gm3848		A_55_P2257251	ENSMUSG00000097553	lincRNA	4930455D15Rik		A_30_P01017507	ENSMUSG00000098148	lincRNA	Gm20204
A_55_P2067153	ENSMUSG00000098224	pseudogene	Gm7985		A_30_P01024854	ENSMUSG00000097921	lincRNA	Gm26576		A_30_P01017489	ENSMUSG00000056579	processed_transcript	Tug1
A_66_P122415	ENSMUSG00000098234	lincRNA	Snhg6		A_30_P01024637	ENSMUSG00000097113	lincRNA	Gm19705		A_30_P01020631	ENSMUSG00000097908	lincRNA	4933404O12Rik
A_55_P1970536	ENSMUSG00000082634	pseudogene	Gm12900		A_51_P413803	ENSMUSG00000028590	antisense	D530049N12Rik		A_55_P1981099	ENSMUSG00000097952	pseudogene	Gm4398
A_55_P2071326	ENSMUSG00000084186	pseudogene	Rpl36-ps10		A_30_P01017498	ENSMUSG00000093452	processed_transcript	Gm20687		A_55_P2148046	ENSMUSG00000092224	pseudogene	Gm8815
A_30_P01024273	ENSMUSG00000097277	lincRNA	2900076A07Rik		A_55_P2317580	ENSMUSG00000086514	antisense	Gm11747		A_30_P01026392	ENSMUSG00000056579	processed_transcript	Tug1
A_55_P2033530	ENSMUSG00000098222	pseudogene	Gm8318		A_55_P1985510	ENSMUSG00000049830	pseudogene	Gm9839		A_55_P2042655	ENSMUSG00000086316	processed_transcript	2210013O21Rik
A_55_P2352344	ENSMUSG00000086058	processed_transcript	Gm12575		A_55_P2093277	ENSMUSG00000081027	pseudogene	Olfr1077-ps1		A_30_P01022575	ENSMUSG00000086522	antisense	Gm4473
A_66_P111840	ENSMUSG00000082861	pseudogene	Gm11362		A_30_P01032380	ENSMUSG00000078838	lincRNA	Gm17382		A_30_P01017765	ENSMUSG00000086363	lincRNA	A330102I10Rik
A_55_P2048684	ENSMUSG00000079137	pseudogene	Rpl27-ps1		A_55_P2149407	ENSMUSG00000075389	processed_transcript	2810410L24Rik		A_55_P2374748	ENSMUSG00000086425	lincRNA	F730016J06Rik
A_52_P497388	ENSMUSG00000096086	pseudogene	Gm4761		A_30_P01032909	ENSMUSG00000085156	processed_transcript	Gm11974		A_30_P01029331	ENSMUSG00000056699	lincRNA	Gm5533
A_55_P2097398	ENSMUSG00000097195	lincRNA	Snhg5		A_55_P2043792	ENSMUSG00000098801	lincRNA	RP24-282D16.6		A_55_P2019267	ENSMUSG00000086522	antisense	Gm4473
A_55_P2022263	ENSMUSG00000083705	pseudogene	Gm8624		A_55_P2382070	ENSMUSG00000097725	lincRNA	4930593A02Rik		A_30_P01029324	ENSMUSG00000097636	lincRNA	5830416P10Rik
A_55_P2069955	ENSMUSG00000098181	pseudogene	Rps12l2		A_55_P2186928	ENSMUSG00000081467	pseudogene	Gm13337		A_30_P01019992	ENSMUSG00000097557	lincRNA	C130060C02Rik
A_55_P1970204	ENSMUSG00000092300	polymorphic_pseudogene	Cdk3-ps		A_55_P2350067	ENSMUSG00000085112	processed_transcript	A530072M11Rik		A_30_P01033624	ENSMUSG00000097313	lincRNA	Gm26569
A_55_P2015519	ENSMUSG00000051319	lincRNA	1500011K16Rik		A_55_P1963439	ENSMUSG00000084802	antisense	Gm14089		A_55_P2385792	ENSMUSG00000086451	processed_transcript	4933431K23Rik
A_55_P2038299	ENSMUSG00000066389	pseudogene	Rpl31-ps1		A_55_P1962568	ENSMUSG00000083470	pseudogene	Nsa2-ps2		A_55_P2006208	ENSMUSG00000097072	lincRNA	Foxl2os
A_55_P2314321	ENSMUSG00000097211	antisense	BC065403		A_55_P2286493	ENSMUSG00000086209	lincRNA	4933405E24Rik		A_55_P2165394	ENSMUSG00000080713	pseudogene	Olfr1174-ps
A_55_P2005719	ENSMUSG00000083072	pseudogene	Gm13668		A_66_P102218	ENSMUSG00000078600	processed_transcript	1700092K14Rik		A_55_P2013705	ENSMUSG00000071753	processed_transcript	C230004F18Rik
A_55_P2091230	ENSMUSG00000083912	pseudogene	Gm5391		A_66_P123979	ENSMUSG00000087393	lincRNA	1700023C21Rik		A_30_P01025849	ENSMUSG00000097792	lincRNA	Gm27042
A_55_P2096166	ENSMUSG00000058567	pseudogene	Gm2531		A_55_P2183513	ENSMUSG00000097773	lincRNA	Gm10614		A_30_P01026691	ENSMUSG00000097058	lincRNA	4930556M19Rik
A_30_P01027988	ENSMUSG00000097624	lincRNA	Gm5091		A_30_P01017570	ENSMUSG00000085860	processed_transcript	2410003L11Rik		A_66_P111435	ENSMUSG00000073778	antisense	Gm10574
A_55_P2122491	ENSMUSG00000083019	pseudogene	Gm6222		A_55_P2319020	ENSMUSG00000084938	processed_transcript	BB557941		A_55_P2075613	ENSMUSG00000081501	pseudogene	Gm13286
A_55_P2139889	ENSMUSG00000072653	pseudogene	Zfp783		A_66_P121857	ENSMUSG00000087035	antisense	BC052486		A_55_P1970974	ENSMUSG00000074039	processed_transcript	4930520O04Rik
A_55_P1962065	ENSMUSG00000079962	pseudogene	Gm12643		A_52_P424627	ENSMUSG00000046219	processed_transcript	C230012O17Rik		A_55_P2006930	ENSMUSG00000071793	pseudogene	2610005L07Rik
A_66_P131036	ENSMUSG00000082196	pseudogene	Gm14231		A_30_P01023277	ENSMUSG00000075555	antisense	Gm10863		A_30_P01033109	ENSMUSG00000097287	lincRNA	D130017N08Rik
A_30_P01033672	ENSMUSG00000081571	pseudogene	Gm12125		A_51_P224868	ENSMUSG00000078618	lincRNA	4930456L15Rik		A_66_P110212	ENSMUSG00000084806	lincRNA	Gm15232
A_30_P01030953	ENSMUSG00000097375	lincRNA	6720427I07Rik		A_30_P01017482	ENSMUSG00000083041	pseudogene	Gm9835		A_55_P2314396	ENSMUSG00000089968	antisense	4921518J05Rik
A_66_P112399	ENSMUSG00000074649	processed_transcript	BC029722		A_30_P01021577	ENSMUSG00000056735	processed_transcript	A930024E05Rik		A_30_P01031088	ENSMUSG00000097039	lincRNA	Pvt1
A_55_P2087589	ENSMUSG00000081096	pseudogene	Gm12691		A_55_P2041082	ENSMUSG00000083145	pseudogene	Gm12579		A_30_P01019707	ENSMUSG00000085409	sense_intronic	Gm16155
A_55_P2105035	ENSMUSG00000062235	pseudogene	Gm5341		A_30_P01028243	ENSMUSG00000097150	antisense	Gm26513		A_30_P01018719	ENSMUSG00000090828	sense_overlapping	Sox2ot
A_55_P2170405	ENSMUSG00000085977	pseudogene	Gm5970		A_55_P2079020	ENSMUSG00000086775	antisense	5730588L14Rik		A_55_P2010579	ENSMUSG00000084946	antisense	Dlx1os
A_55_P2053810	ENSMUSG00000092339	pseudogene	Gm4831		A_55_P1991806	ENSMUSG00000082450	pseudogene	Mageb7-ps		A_55_P2130142	ENSMUSG00000041674	processed_transcript	BC006965
A_55_P1971614	ENSMUSG00000084164	pseudogene	Gm13902		A_55_P2275692	ENSMUSG00000043833	processed_transcript	2900005J15Rik		A_55_P2014750	ENSMUSG00000098239	lincRNA	Pclo
A_52_P305579	ENSMUSG00000073437	processed_transcript	D330041H03Rik		A_51_P120785	ENSMUSG00000083333	pseudogene	Magea7-ps		A_30_P01025301	ENSMUSG00000096948	lincRNA	Gm4221
A_55_P2126827	ENSMUSG00000052825	pseudogene	Gm9892		A_55_P2024504	ENSMUSG00000093592	pseudogene	Vmn2r-ps122		A_52_P489999	ENSMUSG00000097088	lincRNA	Gm26615
A_51_P444447	ENSMUSG00000071637	pseudogene	Cebpd		A_66_P102062	ENSMUSG00000081121	pseudogene	Gm12791		A_55_P2322660	ENSMUSG00000098197	antisense	BC051537
A_55_P2066568	ENSMUSG00000044141	pseudogene	E130201H02Rik		A_55_P2296566	ENSMUSG00000086392	antisense	A330050B17Rik		A_30_P01020702	ENSMUSG00000085331	antisense	Gm11274
A_52_P31814	ENSMUSG00000092203	processed_transcript	1110038B12Rik		A_55_P2102095	ENSMUSG00000078607	antisense	1810010H24Rik		A_55_P2282904	ENSMUSG00000093540	processed_transcript	4930505M18Rik
A_55_P2009576	ENSMUSG00000065176	snRNA	Rnu12		A_55_P2008101	ENSMUSG00000073765	antisense	Gm12863		A_30_P01022699	ENSMUSG00000097258	lincRNA	Gm26767
A_55_P1960371	ENSMUSG00000084148	pseudogene	Gm12380		A_66_P140858	ENSMUSG00000082604	pseudogene	Gm8482		A_52_P395342	ENSMUSG00000051008	lincRNA	4930412M03Rik
A_55_P2022116	ENSMUSG00000081797	pseudogene	Gm8662		A_55_P1985490	ENSMUSG00000087208	pseudogene	Gm5125		A_30_P01023997	ENSMUSG00000097391	lincRNA	Mirg
A_52_P456243	ENSMUSG00000087038	lincRNA	2900079G21Rik		A_52_P432052	ENSMUSG00000049202	pseudogene	4930515G13Rik		A_55_P2178423	ENSMUSG00000082990	pseudogene	Gm14052
A_55_P2161126	ENSMUSG00000083107	pseudogene	Gm5303		A_52_P32385	ENSMUSG00000055061	processed_transcript	4931431C16Rik		A_30_P01024042	ENSMUSG00000097088	lincRNA	Gm26615
A_55_P2029471	ENSMUSG00000082964	pseudogene	Rpl13-ps5		A_55_P2020133	ENSMUSG00000069554	lincRNA	I830134H01Rik		A_55_P2215680	ENSMUSG00000085828	processed_transcript	Gm15612
A_30_P01020776	ENSMUSG00000085614	processed_transcript	1700123M08Rik		A_30_P01020472	ENSMUSG00000087579	processed_transcript	1500017E21Rik		A_30_P01030471	ENSMUSG00000097191	lincRNA	5730422E09Rik
A_30_P01029469	ENSMUSG00000084007	pseudogene	Gm9003		A_30_P01030382	ENSMUSG00000087292	antisense	Gm13832		A_30_P01022939	ENSMUSG00000097191	lincRNA	5730422E09Rik
A_52_P673917	ENSMUSG00000086877	processed_transcript	A230072C01Rik		A_55_P2088113	ENSMUSG00000073739	antisense	Gm16287		A_55_P2422204	ENSMUSG00000086446	antisense	4933426D04Rik
A_30_P01029111	ENSMUSG00000085614	processed_transcript	1700123M08Rik		A_55_P2124817	ENSMUSG00000091453	pseudogene	Gm6541		A_55_P2176292	ENSMUSG00000084414	pseudogene	Gm11270
A_55_P1952475	ENSMUSG00000060209	pseudogene	Gm6570		A_55_P2148949	ENSMUSG00000082080	pseudogene	Gm9246		A_55_P1986386	ENSMUSG00000083169	pseudogene	Gm6580
A_55_P2108644	ENSMUSG00000080754	pseudogene	Rpl36-ps7		A_30_P01022849	ENSMUSG00000097960	lincRNA	A330074K22Rik		A_30_P01032897	ENSMUSG00000087312	lincRNA	Gm13833
A_52_P110070	ENSMUSG00000081793	pseudogene	5730416F02Rik		A_55_P2341243	ENSMUSG00000085350	lincRNA	4930529I22Rik		A_51_P487668	ENSMUSG00000056590	pseudogene	H2afy3
A_55_P1978465	ENSMUSG00000055413	pseudogene	H2-Q5		A_55_P2424060	ENSMUSG00000093528	antisense	4930529F24Rik		A_30_P01019745	ENSMUSG00000097494	lincRNA	4933406C10Rik
A_55_P1989511	ENSMUSG00000084304	pseudogene	Gm6142		A_55_P1976749	ENSMUSG00000093711	pseudogene	Vmn2r-ps125		A_30_P01029014	ENSMUSG00000097536	lincRNA	2610037D02Rik
A_52_P199776	ENSMUSG00000097052	lincRNA	Snhg7		A_30_P01032459	ENSMUSG00000087620	lincRNA	5330434G04Rik		A_30_P01018833	ENSMUSG00000085936	processed_transcript	2610307P16Rik
A_55_P2045085	ENSMUSG00000081263	pseudogene	Gm14859		A_30_P01031873	ENSMUSG00000086272	antisense	BC039966		A_30_P01030952	ENSMUSG00000086903	antisense	Hotair
A_55_P2035590	ENSMUSG00000095150	pseudogene	Rps19-ps13		A_30_P01020426	ENSMUSG00000085196	processed_transcript	Gm14963		A_30_P01024240	ENSMUSG00000081137	pseudogene	BC022960
A_30_P01031118	ENSMUSG00000097068	lincRNA	Gm26760		A_66_P127463	ENSMUSG00000085022	lincRNA	Gm5860		A_55_P2000209	ENSMUSG00000074415	processed_transcript	2610203C20Rik
A_55_P2171977	ENSMUSG00000090516	pseudogene	Rps11-ps1		A_51_P281767	ENSMUSG00000097460	lincRNA	Gm26734		A_55_P2108397	ENSMUSG00000081593	pseudogene	Gm11841
A_55_P2008870	ENSMUSG00000082202	pseudogene	Gm4910		A_55_P2230484	ENSMUSG00000096932	lincRNA	5033403F01Rik		A_30_P01022675	ENSMUSG00000074415	processed_transcript	2610203C20Rik
A_30_P01018771	ENSMUSG00000097375	lincRNA	6720427I07Rik		A_66_P108629	ENSMUSG00000072918	antisense	1700022K14Rik		A_30_P01025839	ENSMUSG00000098148	lincRNA	Gm20204
A_55_P1955346	ENSMUSG00000083362	pseudogene	Gm8606		A_55_P2393021	ENSMUSG00000098206	lincRNA	A430106G13Rik		A_55_P2068515	ENSMUSG00000089815	lincRNA	Gm5083
A_66_P111430	ENSMUSG00000086841	processed_transcript	2410006H16Rik		A_30_P01030114	ENSMUSG00000078838	lincRNA	Gm17382		A_51_P288541	ENSMUSG00000074354	antisense	9230115E21Rik
A_30_P01025102	ENSMUSG00000097375	lincRNA	6720427I07Rik		A_66_P129958	ENSMUSG00000086650	lincRNA	A430048G15Rik		A_55_P2410875	ENSMUSG00000087574	lincRNA	C030037D09Rik
A_30_P01018460	ENSMUSG00000097068	lincRNA	Gm26760		A_52_P81630	ENSMUSG00000087497	antisense	2810001G20Rik		A_55_P1963578	ENSMUSG00000078270	pseudogene	Gm14193
A_52_P272534	ENSMUSG00000091825	pseudogene	Gm5778		A_55_P2075515	ENSMUSG00000085741	antisense	5430405H02Rik		A_30_P01021097	ENSMUSG00000092764	snoRNA	Gm23362
A_30_P01028048	ENSMUSG00000092203	processed_transcript	1110038B12Rik		A_55_P1998663	ENSMUSG00000079070	lincRNA	Gm3985		A_55_P2054128	ENSMUSG00000097951	pseudogene	Gm7611
A_55_P2121537	ENSMUSG00000045694	pseudogene	Gm4997		A_30_P01018151	ENSMUSG00000085655	antisense	Gm15952		A_30_P01029790	ENSMUSG00000097621	lincRNA	Gm26562
A_55_P2159869	ENSMUSG00000058661	pseudogene	Gm7452		A_52_P32353	ENSMUSG00000085889	antisense	1700054M17Rik		A_55_P2027307	ENSMUSG00000086867	antisense	Gm4577
A_51_P273064	ENSMUSG00000059731	pseudogene	Olfr837		A_55_P2083909	ENSMUSG00000086080	lincRNA	1700123O12Rik		A_30_P01032943	ENSMUSG00000053332	processed_transcript	Gas5
A_55_P1993813	ENSMUSG00000059033	pseudogene	Rpl18a-ps1		A_55_P2423513	ENSMUSG00000086350	antisense	B230369F24Rik		A_52_P624599	ENSMUSG00000069223	antisense	4930451E10Rik
A_55_P2026156	ENSMUSG00000063442	pseudogene	Gm7117		A_30_P01032507	ENSMUSG00000097468	lincRNA	2310010G23Rik		A_55_P2024799	ENSMUSG00000083569	pseudogene	Gm13666
A_55_P2154240	ENSMUSG00000059064	pseudogene	Gm10059		A_55_P1990810	ENSMUSG00000075070	processed_transcript	4932412D23Rik		A_55_P2150452	ENSMUSG00000081314	pseudogene	Gm14132
A_55_P2003548	ENSMUSG00000058838	pseudogene	Rps27a-ps2		A_30_P01031786	ENSMUSG00000087003	antisense	1700067G03Rik		A_30_P01022983	ENSMUSG00000097229	lincRNA	Gm26598
A_55_P2256163	ENSMUSG00000087478	processed_transcript	4930506C21Rik		A_30_P01027327	ENSMUSG00000097725	lincRNA	4930593A02Rik		A_55_P2236228	ENSMUSG00000086155	processed_transcript	9430041J12Rik
A_55_P2096257	ENSMUSG00000060680	pseudogene	Gm8894		A_55_P2049323	ENSMUSG00000096940	lincRNA	Gm4755		A_55_P2374510	ENSMUSG00000089707	antisense	4921525B02Rik
A_55_P1955244	ENSMUSG00000089944	pseudogene	Gm8292		A_30_P01031018	ENSMUSG00000092368	antisense	A930015D03Rik		A_55_P1991439	ENSMUSG00000097993	processed_transcript	Ptprv
A_55_P1955243	ENSMUSG00000089944	pseudogene	Gm8292		A_30_P01026755	ENSMUSG00000070342	lincRNA	Gm10287		A_30_P01021848	ENSMUSG00000056579	processed_transcript	Tug1
A_30_P01030152	ENSMUSG00000085277	lincRNA	Gm13943		A_55_P2087114	ENSMUSG00000082308	pseudogene	Gm15770		A_55_P2085460	ENSMUSG00000087174	processed_transcript	5530601H04Rik
A_55_P1992470	ENSMUSG00000098222	pseudogene	Gm8318		A_55_P2067473	ENSMUSG00000087226	lincRNA	Gm14015		A_55_P1954724	ENSMUSG00000086320	lincRNA	Gm12840
A_55_P1982744	ENSMUSG00000083471	pseudogene	Gm12118		A_66_P114964	ENSMUSG00000085717	antisense	4930546G22Rik		A_55_P2018825	ENSMUSG00000086743	pseudogene	Hnrnpa1l2-ps
A_55_P2038077	ENSMUSG00000082978	pseudogene	Rpsa-ps11		A_55_P2009267	ENSMUSG00000086123	pseudogene	Gm16060		A_52_P502226	ENSMUSG00000097709	lincRNA	2810429I04Rik
A_55_P2029022	ENSMUSG00000082655	pseudogene	Gm7857		A_55_P2354296	ENSMUSG00000097321	lincRNA	1700028E10Rik		A_55_P2164829	ENSMUSG00000021874	lincRNA	4933413J09Rik
A_55_P1960813	ENSMUSG00000082180	pseudogene	Gm12230		A_51_P355094	ENSMUSG00000081315	pseudogene	Olfr621-ps1		A_30_P01024984	ENSMUSG00000090086	lincRNA	AI480526
A_55_P2174258	ENSMUSG00000082549	pseudogene	Gm14813		A_30_P01019634	ENSMUSG00000097113	lincRNA	Gm19705		A_55_P2123716	ENSMUSG00000056579	processed_transcript	Tug1
A_55_P2058953	ENSMUSG00000081159	pseudogene	Gm6023		A_55_P2275817	ENSMUSG00000097254	lincRNA	C430042M11Rik		A_30_P01033043	ENSMUSG00000096956	lincRNA	0610007N19Rik
A_55_P2007368	ENSMUSG00000085709	lincRNA	Gm14211		A_55_P2032440	ENSMUSG00000090722	processed_transcript	Gm8378		A_30_P01022542	ENSMUSG00000086702	lincRNA	Gm12347
A_55_P2068566	ENSMUSG00000059150	pseudogene	Rpl26-ps4		A_55_P1996399	ENSMUSG00000097491	lincRNA	Gm2366		A_30_P01032162	ENSMUSG00000097313	lincRNA	Gm26569
A_55_P2322104	ENSMUSG00000097665	lincRNA	Gm16853		A_55_P1994418	ENSMUSG00000090356	pseudogene	2310042E22Rik		A_66_P139493	ENSMUSG00000087679	lincRNA	C330006A16Rik
A_55_P2072030	ENSMUSG00000097719	pseudogene	Rpl31-ps18		A_55_P2009430	ENSMUSG00000097081	lincRNA	Gm10425		A_55_P2051082	ENSMUSG00000085486	antisense	Gm11634
A_55_P1993880	ENSMUSG00000062284	pseudogene	Gm6030		A_55_P2105416	ENSMUSG00000071204	pseudogene	Gm10319		A_55_P2092984	ENSMUSG00000084025	pseudogene	Gm6276
A_55_P2168189	ENSMUSG00000081142	pseudogene	Gm15497		A_30_P01020565	ENSMUSG00000073430	lincRNA	Gm10505		A_66_P117543	ENSMUSG00000081880	pseudogene	Gm5385
A_52_P157880	ENSMUSG00000083841	pseudogene	Gm1947		A_55_P2107681	ENSMUSG00000091752	pseudogene	Gm3208		A_30_P01027160	ENSMUSG00000097588	lincRNA	Gm17388
A_51_P383755	ENSMUSG00000030664	antisense	1110006G14Rik		A_30_P01031575	ENSMUSG00000086641	processed_transcript	Gm13663		A_30_P01032012	ENSMUSG00000098148	lincRNA	Gm20204
A_55_P1970380	ENSMUSG00000083116	pseudogene	Gm13410		A_66_P138046	ENSMUSG00000072834	antisense	Gm12298		A_30_P01027183	ENSMUSG00000051844	processed_transcript	B230319C09Rik
A_66_P107734	ENSMUSG00000085812	pseudogene	Gm15843		A_55_P2133436	ENSMUSG00000090270	antisense	Gm17226		A_30_P01019949	ENSMUSG00000097336	lincRNA	Fendrr
A_51_P424256	ENSMUSG00000091577	pseudogene	Gm6211		A_52_P365044	ENSMUSG00000055159	processed_transcript	4930583K01Rik		A_30_P01030293	ENSMUSG00000085455	antisense	1810059H22Rik
A_55_P2055682	ENSMUSG00000042962	pseudogene	Gm5436		A_55_P1958464	ENSMUSG00000091401	pseudogene	Gm9252		A_30_P01028769	ENSMUSG00000097913	lincRNA	Gm26837
A_55_P2279807	ENSMUSG00000097375	lincRNA	6720427I07Rik		A_55_P2317332	ENSMUSG00000085078	sense_intronic	C030013C21Rik		A_52_P660047	ENSMUSG00000097101	lincRNA	1810034E14Rik
A_55_P2147191	ENSMUSG00000066620	pseudogene	Gm4883		A_66_P124728	ENSMUSG00000066060	lincRNA	Gm12866		A_30_P01031888	ENSMUSG00000087179	lincRNA	Gm14230
A_55_P2089507	ENSMUSG00000082633	pseudogene	Gm15779		A_55_P2151437	ENSMUSG00000070641	pseudogene	Gm16410		A_30_P01019643	ENSMUSG00000096956	lincRNA	0610007N19Rik
A_66_P105298	ENSMUSG00000097624	lincRNA	Gm5091		A_52_P272854	ENSMUSG00000057890	pseudogene	Olfr1375-ps1		A_30_P01032359	ENSMUSG00000085147	processed_transcript	Gm12609
A_55_P1976984	ENSMUSG00000024205	pseudogene	Rpl36-ps2		A_55_P2022504	ENSMUSG00000085757	lincRNA	1700019B21Rik		A_30_P01018255	ENSMUSG00000098108	antisense	Gm27008
A_55_P2036942	ENSMUSG00000091083	pseudogene	Gm4535		A_30_P01028416	ENSMUSG00000099061	lincRNA	RP24-421H18.1		A_55_P1964658	ENSMUSG00000066554	pseudogene	Gm10167
A_55_P2073010	ENSMUSG00000058869	pseudogene	Gm4832		A_55_P2183061	ENSMUSG00000075046	pseudogene	4933403O03Rik		A_30_P01027428	ENSMUSG00000097495	lincRNA	Gm26651
A_52_P431615	ENSMUSG00000073902	pseudogene	Gm1966		A_55_P2167955	ENSMUSG00000068151	lincRNA	A230006K03Rik		A_30_P01024631	ENSMUSG00000053656	processed_transcript	Dancr
A_55_P2351193	ENSMUSG00000088108	snoRNA	Snora47		A_55_P2044314	ENSMUSG00000084774	lincRNA	Gm14110		A_55_P2054992	ENSMUSG00000087363	antisense	Gm16347
A_55_P2128626	ENSMUSG00000097532	lincRNA	Gm4349		A_55_P1994302	ENSMUSG00000082068	pseudogene	Gm2673		A_55_P2404658	ENSMUSG00000097183	lincRNA	Gm17501
A_30_P01033095	ENSMUSG00000096929	lincRNA	A330023F24Rik		A_55_P2353004	ENSMUSG00000090220	antisense	4930568K20Rik		A_55_P2051176	ENSMUSG00000083826	pseudogene	Gm13039
A_55_P2008639	ENSMUSG00000080775	pseudogene	Gm6368		A_55_P2118839	ENSMUSG00000057215	lincRNA	Gm15514		A_55_P2070676	ENSMUSG00000067882	polymorphic_pseudogene	Casp16
A_52_P286928	ENSMUSG00000082625	pseudogene	Gm15204		A_55_P2128668	ENSMUSG00000048574	pseudogene	Gm5593		A_51_P269257	ENSMUSG00000040840	antisense	4930579G18Rik
A_52_P163515	ENSMUSG00000081405	pseudogene	Gm13142		A_55_P2063047	ENSMUSG00000086163	antisense	Gm14206		A_55_P2336173	ENSMUSG00000097391	lincRNA	Mirg
A_55_P2152246	ENSMUSG00000081094	pseudogene	Rpl19-ps11		A_66_P129355	ENSMUSG00000093721	antisense	Gm3896		A_30_P01029746	ENSMUSG00000089726	lincRNA	Mir17hg
A_52_P593212	ENSMUSG00000056445	antisense	5730446D14Rik		A_55_P2415417	ENSMUSG00000081420	pseudogene	Olfr29-ps1		A_30_P01023094	ENSMUSG00000055897	pseudogene	Ppp4r1l-ps
A_55_P1972839	ENSMUSG00000082220	pseudogene	Gm12943		A_55_P2023419	ENSMUSG00000097617	lincRNA	Gm10687		A_30_P01018850	ENSMUSG00000097183	lincRNA	Gm17501
A_51_P208263	ENSMUSG00000080798	pseudogene	Gm5135		A_30_P01023365	ENSMUSG00000079457	pseudogene	Gm7609		A_52_P235616	ENSMUSG00000021874	lincRNA	4933413J09Rik
A_52_P223508	ENSMUSG00000085396	processed_transcript	6720401G13Rik		A_55_P1981197	ENSMUSG00000086253	processed_transcript	Gm13773		A_55_P2124097	ENSMUSG00000084011	pseudogene	Gm12969
A_55_P2165028	ENSMUSG00000069125	pseudogene	Rps24-ps2		A_55_P2109608	ENSMUSG00000085933	lincRNA	Tmem61		A_55_P2151863	ENSMUSG00000083332	pseudogene	Gm7599
A_51_P222741	ENSMUSG00000036322	pseudogene	H2-Ea-ps		A_66_P105319	ENSMUSG00000086013	lincRNA	Gm15706		A_30_P01026168	ENSMUSG00000097039	lincRNA	Pvt1
A_55_P2261395	ENSMUSG00000078635	processed_transcript	1700028N14Rik		A_55_P2202524	ENSMUSG00000086448	processed_transcript	9330162012Rik		A_30_P01022551	ENSMUSG00000074415	processed_transcript	2610203C20Rik
A_55_P1960775	ENSMUSG00000067058	pseudogene	Rps15a-ps5		A_55_P2055920	ENSMUSG00000074346	antisense	1700095B22Rik		A_55_P2175002	ENSMUSG00000086370	lincRNA	Ftx
A_30_P01027833	ENSMUSG00000097971	processed_transcript	Gm26917		A_55_P2171443	ENSMUSG00000062036	lincRNA	4932415M13Rik		A_30_P01020465	ENSMUSG00000056579	processed_transcript	Tug1
A_55_P2117375	ENSMUSG00000072847	lincRNA	A530017D24Rik		A_66_P131569	ENSMUSG00000098212	pseudogene	Gm20997		A_55_P2253169	ENSMUSG00000097571	lincRNA	Jpx
A_55_P2126470	ENSMUSG00000080758	pseudogene	Gm5392		A_55_P2306858	ENSMUSG00000086396	processed_transcript	4930555B11Rik		A_30_P01029541	ENSMUSG00000078247	antisense	Airn
A_55_P2135632	ENSMUSG00000084299	pseudogene	Gm6630		A_55_P2191002	ENSMUSG00000087013	processed_transcript	2610027K06Rik		A_55_P2008822	ENSMUSG00000099138	pseudogene	RP23-443P12.1
A_30_P01020579	ENSMUSG00000097207	lincRNA	6030443J06Rik		A_55_P2094906	ENSMUSG00000085655	antisense	Gm15952		A_30_P01022784	ENSMUSG00000097290	lincRNA	1300002E11Rik
A_52_P274749	ENSMUSG00000092464	pseudogene	Gm8902		A_55_P2306659	ENSMUSG00000086933	antisense	4933426K07Rik		A_51_P418809	ENSMUSG00000078247	antisense	Airn
A_30_P01018499	ENSMUSG00000097324	lincRNA	Mir143hg		A_30_P01024848	ENSMUSG00000099061	lincRNA	RP24-421H18.1		A_55_P2128704	ENSMUSG00000082012	pseudogene	Gm5257
A_55_P2069961	ENSMUSG00000098181	pseudogene	Rps12l2		A_55_P2015019	ENSMUSG00000044538	pseudogene	Gm4830		A_30_P01022886	ENSMUSG00000081732	pseudogene	Gm15495
A_55_P2143095	ENSMUSG00000079467	antisense	Gm14966		A_55_P2150683	ENSMUSG00000082965	pseudogene	Gm6754		A_55_P2007026	ENSMUSG00000081443	pseudogene	Gm3880
A_55_P2037524	ENSMUSG00000090074	pseudogene	Gm6921		A_30_P01028823	ENSMUSG00000082107	pseudogene	Gm16216		A_30_P01028225	ENSMUSG00000093387	lincRNA	Gm20732
A_55_P2109943	ENSMUSG00000083757	pseudogene	Rps15a-ps4		A_55_P2199457	ENSMUSG00000086763	antisense	B230378P21Rik		A_55_P2104889	ENSMUSG00000085992	lincRNA	Gm11515
A_51_P291460	ENSMUSG00000063885	pseudogene	Gm6498		A_55_P1952256	ENSMUSG00000048574	pseudogene	Gm5593		A_30_P01028865	ENSMUSG00000097183	lincRNA	Gm17501
A_52_P616332	ENSMUSG00000046808	processed_transcript	Atp10d		A_30_P01029881	ENSMUSG00000097725	lincRNA	4930593A02Rik		A_30_P01030684	ENSMUSG00000085287	lincRNA	4833418N02Rik
A_55_P2114724	ENSMUSG00000046487	pseudogene	Mospd4		A_55_P1973688	ENSMUSG00000086711	processed_transcript	Gm15482		A_30_P01026164	ENSMUSG00000097729	lincRNA	2310015A10Rik
A_30_P01023446	ENSMUSG00000095123	lincRNA	Gm21781		A_30_P01018128	ENSMUSG00000087579	processed_transcript	1500017E21Rik		A_30_P01018614	ENSMUSG00000097290	lincRNA	1300002E11Rik
A_55_P2074864	ENSMUSG00000081763	pseudogene	Gm9435		A_30_P01033147	ENSMUSG00000031294	lincRNA	D630029K05Rik		A_55_P2138933	ENSMUSG00000092219	lincRNA	Gm20443
A_55_P2401403	ENSMUSG00000093470	lincRNA	Gm20645		A_55_P2162640	ENSMUSG00000081084	pseudogene	Gm5638		A_55_P2113912	ENSMUSG00000095812	pseudogene	Gm5473
A_55_P2081482	ENSMUSG00000068120	pseudogene	Gm10231		A_30_P01030715	ENSMUSG00000086447	antisense	Gm13522		A_55_P2408027	ENSMUSG00000087394	processed_transcript	Gm12945
A_55_P2026025	ENSMUSG00000067351	pseudogene	Rps15a-ps2		A_55_P2387915	ENSMUSG00000075025	lincRNA	Gm10804		A_52_P670812	ENSMUSG00000096956	lincRNA	0610007N19Rik
A_55_P2175832	ENSMUSG00000098292	lincRNA	RP23-59B16.8		A_55_P2130154	ENSMUSG00000098959	processed_transcript	RP24-282D16.2		A_55_P2242109	ENSMUSG00000085088	processed_transcript	4931413K12Rik
A_55_P2033461	ENSMUSG00000097987	pseudogene	Gm17786		A_51_P249104	ENSMUSG00000074981	pseudogene	Dcdc5		A_66_P134809	ENSMUSG00000053332	processed_transcript	Gas5
A_55_P2112922	ENSMUSG00000071041	pseudogene	Gm15210		A_51_P152797	ENSMUSG00000099034	pseudogene	RP24-289J12.1		A_30_P01025727	ENSMUSG00000084797	lincRNA	Gm14321
A_66_P109296	ENSMUSG00000082272	pseudogene	Gm11675		A_30_P01023639	ENSMUSG00000079457	pseudogene	Gm7609		A_30_P01019476	ENSMUSG00000087380	processed_transcript	2210408F21Rik
A_66_P111689	ENSMUSG00000090474	pseudogene	Gm9372		A_55_P2017496	ENSMUSG00000056821	lincRNA	1700028I16Rik		A_55_P2087375	ENSMUSG00000063816	pseudogene	Gm4987
A_55_P2042783	ENSMUSG00000089718	lincRNA	2310075C17Rik		A_55_P2425342	ENSMUSG00000086805	processed_transcript	4932443L11Rik		A_51_P349192	ENSMUSG00000086316	processed_transcript	2210013O21Rik
A_30_P01020727	ENSMUSG00000049246	pseudogene	Hspe1-ps2		A_66_P116077	ENSMUSG00000097398	lincRNA	2410088K16Rik		A_30_P01021814	ENSMUSG00000098148	lincRNA	Gm20204
A_55_P2074883	ENSMUSG00000085965	lincRNA	2310016D23Rik		A_52_P520341	ENSMUSG00000050066	sense_intronic	A130023I24Rik		A_30_P01021465	ENSMUSG00000055897	pseudogene	Ppp4r1l-ps
A_55_P2086866	ENSMUSG00000080774	pseudogene	Gm9143		A_51_P253053	ENSMUSG00000069890	pseudogene	1700024J04Rik		A_30_P01020711	ENSMUSG00000056699	lincRNA	Gm5533
A_52_P146457	ENSMUSG00000075587	pseudogene	Gm11531		A_55_P1956171	ENSMUSG00000056777	pseudogene	Rpl21-ps13		A_55_P2155826	ENSMUSG00000084185	pseudogene	Rplp1-ps1
A_30_P01018824	ENSMUSG00000090222	pseudogene	Gm16340		A_55_P2012331	ENSMUSG00000083440	pseudogene	Rpl7a-ps12		A_55_P2318934	ENSMUSG00000087684	lincRNA	1200007C13Rik
A_55_P2155834	ENSMUSG00000060879	pseudogene	Gm6564		A_66_P130994	ENSMUSG00000075314	lincRNA	Gm1322		A_30_P01026569	ENSMUSG00000097229	lincRNA	Gm26598
A_55_P2077671	ENSMUSG00000097295	pseudogene	Hmgb1-ps8		A_30_P01030997	ENSMUSG00000087362	lincRNA	Gm13710		A_30_P01026510	ENSMUSG00000087380	processed_transcript	2210408F21Rik
A_55_P2169356	ENSMUSG00000073902	pseudogene	Gm1966		A_55_P2119239	ENSMUSG00000085798	lincRNA	Gm2018		A_55_P2024012	ENSMUSG00000082178	pseudogene	Gm11307
A_55_P2273656	ENSMUSG00000068638	processed_transcript	4930403O15Rik		A_55_P1994569	ENSMUSG00000085324	lincRNA	Gm11680		A_51_P119401	ENSMUSG00000056579	processed_transcript	Tug1
A_55_P2038831	ENSMUSG00000064231	pseudogene	Gm5321		A_30_P01033213	ENSMUSG00000084856	lincRNA	Gm11528		A_30_P01019898	ENSMUSG00000085566	processed_transcript	A730017L22Rik
A_30_P01032646	ENSMUSG00000096929	lincRNA	A330023F24Rik		A_66_P126662	ENSMUSG00000086943	lincRNA	4732414G09Rik		A_55_P2141955	ENSMUSG00000080718	pseudogene	Gm8019
A_55_P2120277	ENSMUSG00000082478	pseudogene	Gm11619		A_51_P376711	ENSMUSG00000079163	lincRNA	Gm15498		A_30_P01028387	ENSMUSG00000085385	processed_transcript	9430008C03Rik
A_55_P2003494	ENSMUSG00000081969	pseudogene	Gm16471		A_55_P2143934	ENSMUSG00000043661	pseudogene	Gm9785		A_30_P01020834	ENSMUSG00000097258	lincRNA	Gm26767
A_55_P2104612	ENSMUSG00000079505	antisense	Gm11131		A_51_P358052	ENSMUSG00000022915	antisense	1700093J21Rik		A_30_P01025309	ENSMUSG00000097908	lincRNA	4933404O12Rik
A_55_P2041894	ENSMUSG00000061669	pseudogene	Gm6404		A_55_P2160880	ENSMUSG00000096702	pseudogene	Gm5301		A_30_P01022414	ENSMUSG00000086903	antisense	Hotair
A_55_P2089506	ENSMUSG00000082633	pseudogene	Gm15779		A_55_P2099952	ENSMUSG00000084092	pseudogene	Gm5843		A_55_P2357342	ENSMUSG00000086327	antisense	1700003F17Rik
A_55_P2167512	ENSMUSG00000062554	pseudogene	Gm12751		A_55_P2041935	ENSMUSG00000087145	lincRNA	Gm12665		A_30_P01017639	ENSMUSG00000086003	processed_transcript	B230206L02Rik
A_30_P01024465	ENSMUSG00000097207	lincRNA	6030443J06Rik		A_30_P01026555	ENSMUSG00000085223	lincRNA	Gm11210		A_55_P2022724	ENSMUSG00000074918	antisense	5430417L22Rik
A_55_P2033462	ENSMUSG00000097987	pseudogene	Gm17786		A_52_P1037027	ENSMUSG00000074303	processed_transcript	Gm10664		A_30_P01019150	ENSMUSG00000086903	antisense	Hotair
A_55_P1964525	ENSMUSG00000082193	pseudogene	Rpl5-ps1		A_55_P2086358	ENSMUSG00000073843	antisense	Gm12542		A_30_P01026463	ENSMUSG00000098825	misc_RNA	FTX_3
A_55_P2144055	ENSMUSG00000059571	pseudogene	Gm16218		A_55_P2140527	ENSMUSG00000096964	pseudogene	Gm6345		A_52_P91891	ENSMUSG00000055897	pseudogene	Ppp4r1l-ps
A_55_P2045916	ENSMUSG00000092253	pseudogene	H2-Q3		A_55_P2246650	ENSMUSG00000097177	lincRNA	9330159M07Rik		A_30_P01020203	ENSMUSG00000055897	pseudogene	Ppp4r1l-ps
A_30_P01019332	ENSMUSG00000097277	lincRNA	2900076A07Rik		A_30_P01029108	ENSMUSG00000085207	antisense	Gm11767		A_30_P01026422	ENSMUSG00000053332	processed_transcript	Gas5
A_30_P01019037	ENSMUSG00000092274	lincRNA	Neat1		A_55_P2384636	ENSMUSG00000092309	processed_transcript	4930518C09Rik		A_30_P01031517	ENSMUSG00000073753	pseudogene	Gm10571
A_30_P01030419	ENSMUSG00000086782	lincRNA	E130102H24Rik		A_51_P321930	ENSMUSG00000044062	antisense	0610009B14Rik		A_30_P01030401	ENSMUSG00000078247	antisense	Airn
A_30_P01023495	ENSMUSG00000087361	lincRNA	0610043K17Rik		A_66_P103411	ENSMUSG00000052724	antisense	Gm9888		A_55_P2112701	ENSMUSG00000084203	pseudogene	Gm15593
A_30_P01029006	ENSMUSG00000092274	lincRNA	Neat1		A_55_P2141918	ENSMUSG00000075598	pseudogene	Smok3c		A_30_P01020932	ENSMUSG00000097290	lincRNA	1300002E11Rik
A_55_P1976224	ENSMUSG00000083679	pseudogene	Gm12892		A_55_P2408112	ENSMUSG00000075042	processed_transcript	4930431P03Rik		A_30_P01023053	ENSMUSG00000086003	processed_transcript	B230206L02Rik
A_30_P01030815	ENSMUSG00000097324	lincRNA	Mir143hg		A_55_P2024145	ENSMUSG00000060420	pseudogene	Vmn1r62		A_30_P01026289	ENSMUSG00000071753	processed_transcript	C230004F18Rik
A_55_P2090535	ENSMUSG00000082625	pseudogene	Gm15204		A_55_P1994062	ENSMUSG00000087095	antisense	Emx2os		A_30_P01028695	ENSMUSG00000098148	lincRNA	Gm20204
A_55_P2133248	ENSMUSG00000063286	pseudogene	Gm8995		A_55_P2160691	ENSMUSG00000083814	pseudogene	Gm5133		A_30_P01029348	ENSMUSG00000097890	lincRNA	4930547M16Rik
A_30_P01032120	ENSMUSG00000087365	processed_transcript	C430049B03Rik		A_55_P2151360	ENSMUSG00000093761	pseudogene	Gm5496		A_30_P01020038	ENSMUSG00000097088	lincRNA	Gm26615
A_30_P01023251	ENSMUSG00000092274	lincRNA	Neat1		A_55_P1954292	ENSMUSG00000092452	pseudogene	Vmn2r-ps45		A_55_P2132132	ENSMUSG00000073535	lincRNA	Gm5532
A_30_P01031072	ENSMUSG00000092341	lincRNA	Malat1		A_55_P1967342	ENSMUSG00000081632	pseudogene	Gm11443		A_30_P01017703	ENSMUSG00000085936	processed_transcript	2610307P16Rik
A_55_P2026475	ENSMUSG00000081255	pseudogene	Gm5380		A_55_P2113176	ENSMUSG00000087077	lincRNA	Gm12480		A_30_P01023313	ENSMUSG00000053332	processed_transcript	Gas5
A_30_P01027180	ENSMUSG00000098178	lincRNA	Gm26924		A_51_P276681	ENSMUSG00000074164	pseudogene	Vmn2r-ps54		A_30_P01031454	ENSMUSG00000098760	antisense	RP23-230F2.8
A_30_P01020135	ENSMUSG00000092274	lincRNA	Neat1		A_30_P01024879	ENSMUSG00000066057	lincRNA	Gm1976		A_30_P01022189	ENSMUSG00000097258	lincRNA	Gm26767
A_55_P2171066	ENSMUSG00000096862	pseudogene	Gm13301		A_55_P2034453	ENSMUSG00000045010	antisense	Gm4779		A_30_P01018888	ENSMUSG00000097354	lincRNA	2310001H17Rik
A_52_P480351	ENSMUSG00000098872	lincRNA	RP23-103I12.13		A_55_P2133495	ENSMUSG00000082848	processed_transcript	Gm16066		A_30_P01022039	ENSMUSG00000097346	lincRNA	Gm26619
A_55_P1964628	ENSMUSG00000086869	pseudogene	Gm7809		A_66_P108609	ENSMUSG00000098609	antisense	RP24-530J21.3		A_30_P01031894	ENSMUSG00000090086	lincRNA	AI480526
A_55_P2119552	ENSMUSG00000096862	pseudogene	Gm13301		A_66_P128120	ENSMUSG00000085747	antisense	Gm11194		A_66_P111216	ENSMUSG00000074024	antisense	4632427E13Rik
A_52_P629037	ENSMUSG00000081055	pseudogene	Gm6987		A_55_P2047496	ENSMUSG00000086119	lincRNA	Gm2415		A_30_P01031692	ENSMUSG00000098045	lincRNA	Gm26979
A_30_P01022812	ENSMUSG00000097089	lincRNA	Gm26879		A_55_P2177736	ENSMUSG00000087103	antisense	Gm13344		A_55_P2010547	ENSMUSG00000072902	antisense	Gm10435
A_55_P2076713	ENSMUSG00000051116	pseudogene	Gm8121		A_55_P2044413	ENSMUSG00000060183	polymorphic_pseudogene	Cxcl11		A_30_P01023130	ENSMUSG00000096956	lincRNA	0610007N19Rik
A_66_P106095	ENSMUSG00000087090	processed_transcript	Nctc1		A_55_P2319533	ENSMUSG00000085323	antisense	9130410C08Rik		A_55_P1971474	ENSMUSG00000093846	lincRNA	Gm4425
A_30_P01022001	ENSMUSG00000086503	lincRNA	Xist		A_55_P2248330	ENSMUSG00000086172	antisense	2700068H02Rik		A_55_P2068429	ENSMUSG00000073164	lincRNA	2410018L13Rik
A_52_P763938	ENSMUSG00000085829	antisense	Gm4285		A_66_P104624	ENSMUSG00000096986	lincRNA	4930509E16Rik		A_52_P771446	ENSMUSG00000086191	antisense	1110035M17Rik
A_30_P01028538	ENSMUSG00000092341	lincRNA	Malat1		A_55_P2344804	ENSMUSG00000087461	lincRNA	C230014O12Rik		A_30_P01026190	ENSMUSG00000097391	lincRNA	Mirg
A_30_P01032509	ENSMUSG00000081739	pseudogene	Mdm4-ps		A_55_P1997620	ENSMUSG00000080749	pseudogene	Gm12134		A_51_P274073	ENSMUSG00000071567	lincRNA	A830039N20Rik
A_55_P2209273	ENSMUSG00000085178	antisense	1700064E03Rik		A_55_P1954680	ENSMUSG00000086844	processed_transcript	B230206H07Rik		A_30_P01029174	ENSMUSG00000085936	processed_transcript	2610307P16Rik
A_55_P1962110	ENSMUSG00000056877	pseudogene	Rps15a-ps1		A_30_P01027959	ENSMUSG00000085457	antisense	1110046J04Rik		A_55_P2178378	ENSMUSG00000053332	processed_transcript	Gas5
A_55_P2165451	ENSMUSG00000082793	pseudogene	Gm9308		A_55_P1962861	ENSMUSG00000097758	lincRNA	Dio3os		A_55_P2347976	ENSMUSG00000089726	lincRNA	Mir17hg
A_52_P300376	ENSMUSG00000086503	lincRNA	Xist		A_55_P2408175	ENSMUSG00000085321	processed_transcript	4930412F09Rik		A_30_P01025067	ENSMUSG00000098825	misc_RNA	FTX_3
A_30_P01029720	ENSMUSG00000092274	lincRNA	Neat1		A_55_P2279498	ENSMUSG00000093617	antisense	4933438K21Rik		A_30_P01032635	ENSMUSG00000097571	lincRNA	Jpx
A_30_P01023029	ENSMUSG00000098178	lincRNA	Gm26924		A_55_P1954744	ENSMUSG00000084081	pseudogene	Gm12057		A_30_P01019374	ENSMUSG00000097391	lincRNA	Mirg
A_30_P01020325	ENSMUSG00000092341	lincRNA	Malat1		A_51_P305061	ENSMUSG00000058812	antisense	0610039K10Rik		A_30_P01024625	ENSMUSG00000097258	lincRNA	Gm26767
A_30_P01031754	ENSMUSG00000092341	lincRNA	Malat1		A_55_P2169129	ENSMUSG00000085804	lincRNA	Gm12973		A_30_P01028919	ENSMUSG00000097354	lincRNA	2310001H17Rik
A_55_P1998641	ENSMUSG00000078190	antisense	Dnm3os		A_55_P2278895	ENSMUSG00000085631	antisense	9630028H03Rik		A_30_P01028474	ENSMUSG00000074024	antisense	4632427E13Rik
A_30_P01029715	ENSMUSG00000097997	lincRNA	Gm27017		A_52_P397184	ENSMUSG00000082843	pseudogene	4930448K20Rik		A_30_P01023919	ENSMUSG00000074415	processed_transcript	2610203C20Rik
A_55_P2041372	ENSMUSG00000098128	antisense	Gm3693		A_66_P104915	ENSMUSG00000086008	lincRNA	Gm8817		A_55_P2191303	ENSMUSG00000089708	antisense	5330439A09Rik
A_55_P2181029	ENSMUSG00000098496	processed_transcript	RP23-32A8.1		A_55_P1965512	ENSMUSG00000087289	antisense	4933424M12Rik		A_30_P01027085	ENSMUSG00000097536	lincRNA	2610037D02Rik
A_30_P01023566	ENSMUSG00000086877	processed_transcript	A230072C01Rik		A_30_P01023479	ENSMUSG00000097960	lincRNA	A330074K22Rik		A_30_P01025159	ENSMUSG00000097354	lincRNA	2310001H17Rik
A_55_P1976983	ENSMUSG00000091845	pseudogene	Gm4604		A_55_P2164794	ENSMUSG00000087388	lincRNA	Gm12128		A_55_P2108483	ENSMUSG00000092224	pseudogene	Gm8815
A_51_P221955	ENSMUSG00000055370	lincRNA	Gm9968		A_30_P01018492	ENSMUSG00000098682	lincRNA	RP23-131O4.2		A_30_P01026915	ENSMUSG00000097391	lincRNA	Mirg
A_30_P01020514	ENSMUSG00000098178	lincRNA	Gm26924		A_55_P2035852	ENSMUSG00000078955	sense_intronic	Gm14222		A_30_P01021647	ENSMUSG00000097571	lincRNA	Jpx
A_55_P2235911	ENSMUSG00000086714	processed_transcript	0610009E02Rik		A_55_P1978113	ENSMUSG00000084859	lincRNA	1700080N15Rik		A_55_P2175007	ENSMUSG00000086370	lincRNA	Ftx
A_55_P1961799	ENSMUSG00000090778	antisense	Gm3235		A_30_P01032754	ENSMUSG00000097921	lincRNA	Gm26576		A_30_P01020941	ENSMUSG00000085936	processed_transcript	2610307P16Rik
A_55_P2024358	ENSMUSG00000066116	pseudogene	Gm10154		A_55_P2256551	ENSMUSG00000099139	lincRNA	RP23-235K2.1		A_30_P01031112	ENSMUSG00000090086	lincRNA	AI480526
A_30_P01026276	ENSMUSG00000097324	lincRNA	Mir143hg		A_55_P2064831	ENSMUSG00000097649	lincRNA	Gm10561		A_51_P306789	ENSMUSG00000090386	processed_transcript	2810055G20Rik
A_30_P01021078	ENSMUSG00000092341	lincRNA	Malat1		A_55_P1974636	ENSMUSG00000096127	pseudogene	Gm14625		A_30_P01025731	ENSMUSG00000087403	lincRNA	2900056M20Rik
A_30_P01025818	ENSMUSG00000092274	lincRNA	Neat1		A_55_P2072164	ENSMUSG00000075277	antisense	6720416L17Rik		A_55_P2106603	ENSMUSG00000087265	lincRNA	Gm12349
A_55_P2243431	ENSMUSG00000096954	lincRNA	Gdap10		A_55_P1976664	ENSMUSG00000096127	pseudogene	Gm14625		A_30_P01023076	ENSMUSG00000097391	lincRNA	Mirg
A_55_P1954886	ENSMUSG00000091845	pseudogene	Gm4604		A_66_P132861	ENSMUSG00000097050	lincRNA	Gm9918		A_30_P01027049	ENSMUSG00000085936	processed_transcript	2610307P16Rik
A_30_P01021631	ENSMUSG00000092274	lincRNA	Neat1		A_55_P2234489	ENSMUSG00000091993	antisense	B930036N10Rik		A_30_P01032640	ENSMUSG00000087403	lincRNA	2900056M20Rik
A_51_P234692	ENSMUSG00000092274	lincRNA	Neat1		A_55_P2123185	ENSMUSG00000046119	lincRNA	1110008E08Rik		A_30_P01027118	ENSMUSG00000097225	lincRNA	A330076H08Rik
A_66_P110798	ENSMUSG00000098178	lincRNA	Gm26924		A_55_P2337416	ENSMUSG00000097874	antisense	C030010L15Rik		A_30_P01029029	ENSMUSG00000097595	lincRNA	2510016G02Rik
A_55_P2021187	ENSMUSG00000092341	lincRNA	Malat1		A_55_P2013612	ENSMUSG00000081666	pseudogene	Gm11677		A_30_P01018168	ENSMUSG00000097258	lincRNA	Gm26767
A_55_P1995127	ENSMUSG00000084178	pseudogene	Gm11759		A_55_P2048101	ENSMUSG00000086984	pseudogene	Gm6762		A_55_P2024313	ENSMUSG00000096948	lincRNA	Gm4221
A_55_P2011672	ENSMUSG00000085812	pseudogene	Gm15843		A_66_P133112	ENSMUSG00000087591	lincRNA	Gm14635		A_30_P01018650	ENSMUSG00000096956	lincRNA	0610007N19Rik
A_52_P113537	ENSMUSG00000086503	lincRNA	Xist		A_55_P2094964	ENSMUSG00000094676	pseudogene	Gm10105		A_30_P01018462	ENSMUSG00000098148	lincRNA	Gm20204
A_30_P01019829	ENSMUSG00000092341	lincRNA	Malat1		A_30_P01022262	ENSMUSG00000097050	lincRNA	Gm9918		A_30_P01018977	ENSMUSG00000090386	processed_transcript	2810055G20Rik
A_55_P2404554	ENSMUSG00000085779	antisense	2310050B05Rik		A_30_P01023425	ENSMUSG00000075555	antisense	Gm10863		A_30_P01025495	ENSMUSG00000097589	processed_transcript	Dleu2
A_30_P01024163	ENSMUSG00000090222	pseudogene	Gm16340		A_30_P01033063	ENSMUSG00000093452	processed_transcript	Gm20687		A_30_P01031015	ENSMUSG00000086363	lincRNA	A330102I10Rik
A_30_P01025238	ENSMUSG00000087176	processed_transcript	D230022J07Rik		A_51_P152444	ENSMUSG00000056682	pseudogene	4930465K10Rik		A_55_P2023037	ENSMUSG00000053541	pseudogene	Gm4759
A_30_P01030803	ENSMUSG00000086503	lincRNA	Xist		A_55_P1998688	ENSMUSG00000096137	pseudogene	Gm14527		A_55_P2111289	ENSMUSG00000074024	antisense	4632427E13Rik
A_55_P2404867	ENSMUSG00000085817	lincRNA	Gm12668		A_55_P2283254	ENSMUSG00000086693	processed_transcript	A730081D07Rik		A_52_P629451	ENSMUSG00000078684	pseudogene	5830417I10Rik
A_55_P1998646	ENSMUSG00000078190	antisense	Dnm3os		A_55_P1977275	ENSMUSG00000084257	pseudogene	Gm11597		A_30_P01019216	ENSMUSG00000074024	antisense	4632427E13Rik
A_30_P01020935	ENSMUSG00000092341	lincRNA	Malat1		A_30_P01033640	ENSMUSG00000082095	pseudogene	Gm11991		A_30_P01024768	ENSMUSG00000090386	processed_transcript	2810055G20Rik
A_55_P2143790	ENSMUSG00000082765	pseudogene	Gm14411		A_52_P73559	ENSMUSG00000089808	pseudogene	Gm7241		A_30_P01027568	ENSMUSG00000097354	lincRNA	2310001H17Rik
A_30_P01019221	ENSMUSG00000092341	lincRNA	Malat1		A_55_P2236577	ENSMUSG00000097172	lincRNA	4930444M15Rik		A_30_P01029801	ENSMUSG00000087312	lincRNA	Gm13833
A_55_P2329298	ENSMUSG00000085105	processed_transcript	Gm12758		A_55_P2106788	ENSMUSG00000086735	antisense	Gm13977		A_52_P707807	ENSMUSG00000025450	processed_transcript	Gm9752
A_55_P1993858	ENSMUSG00000088088	misc_RNA	Rmrp		A_55_P2193785	ENSMUSG00000085842	antisense	4930448K12Rik		A_30_P01029118	ENSMUSG00000097589	processed_transcript	Dleu2
A_30_P01021970	ENSMUSG00000092341	lincRNA	Malat1		A_55_P2408968	ENSMUSG00000085820	lincRNA	4933406K04Rik		A_55_P2103481	ENSMUSG00000092404	processed_transcript	Gm9921
A_30_P01023652	ENSMUSG00000086503	lincRNA	Xist		A_30_P01020031	ENSMUSG00000085024	lincRNA	C230035I16Rik		A_30_P01020626	ENSMUSG00000097156	lincRNA	Gm3764
A_30_P01032945	ENSMUSG00000086503	lincRNA	Xist		A_30_P01030747	ENSMUSG00000085861	antisense	1700016G14Rik		A_30_P01018181	ENSMUSG00000084885	processed_transcript	3010001F23Rik
A_30_P01028215	ENSMUSG00000092341	lincRNA	Malat1		A_55_P2149927	ENSMUSG00000097814	lincRNA	Gm5101		A_55_P2110941	ENSMUSG00000084053	pseudogene	Gm14904
A_55_P2054708	ENSMUSG00000086746	antisense	Gm15222		A_55_P2241314	ENSMUSG00000098682	lincRNA	RP23-131O4.2		A_30_P01023644	ENSMUSG00000097230	lincRNA	Gm26853
A_30_P01023888	ENSMUSG00000098178	lincRNA	Gm26924		A_66_P120267	ENSMUSG00000098854	lincRNA	RP23-302F9.2		A_30_P01031652	ENSMUSG00000053957	lincRNA	Gm12474
A_55_P2192397	ENSMUSG00000096929	lincRNA	A330023F24Rik		A_52_P298165	ENSMUSG00000052188	antisense	Gm14964		A_55_P2171785	ENSMUSG00000073242	antisense	Gm10485
A_30_P01020783	ENSMUSG00000086503	lincRNA	Xist		A_52_P322474	ENSMUSG00000073821	processed_transcript	8030451A03Rik		A_52_P244309	ENSMUSG00000086607	processed_transcript	4930511M06Rik
A_55_P1961127	ENSMUSG00000000031	lincRNA	H19		A_30_P01018279	ENSMUSG00000096111	antisense	Gm21917		A_55_P1973120	ENSMUSG00000073731	antisense	AI507597
A_30_P01024314	ENSMUSG00000097207	lincRNA	6030443J06Rik		A_52_P406975	ENSMUSG00000089973	pseudogene	Vmn1r190-ps		A_55_P2240161	ENSMUSG00000086552	antisense	A730090H04Rik
A_55_P2000047	ENSMUSG00000044730	processed_transcript	9930104L06Rik		A_55_P2314657	ENSMUSG00000097329	lincRNA	4931403G20Rik		A_55_P2377261	ENSMUSG00000087374	antisense	Gm15457
A_55_P2216561	ENSMUSG00000096917	lincRNA	2500002B13Rik		A_55_P2105571	ENSMUSG00000080860	pseudogene	Gm13815		A_30_P01030698	ENSMUSG00000087060	processed_transcript	2810442I21Rik
A_51_P322123	ENSMUSG00000079179	antisense	1700012B15Rik		A_52_P321244	ENSMUSG00000051758	lincRNA	4930544M13Rik		A_30_P01030448	ENSMUSG00000085450	antisense	Gm13686
A_55_P1955672	ENSMUSG00000083573	pseudogene	Gm7312		A_30_P01026641	ENSMUSG00000096918	lincRNA	Gm16863		A_30_P01030752	ENSMUSG00000087403	lincRNA	2900056M20Rik
A_52_P938109	ENSMUSG00000081126	pseudogene	Gm15784		A_55_P2129477	ENSMUSG00000058953	pseudogene	Gm4822		A_30_P01029964	ENSMUSG00000043800	pseudogene	Kifc5c-ps
A_66_P129209	ENSMUSG00000066176	lincRNA	Gm12511		A_51_P305239	ENSMUSG00000038792	lincRNA	4931403M11Rik		A_30_P01032405	ENSMUSG00000097448	lincRNA	Gm16880
A_55_P2335529	ENSMUSG00000085704	processed_transcript	4921531C22Rik		A_55_P2047837	ENSMUSG00000089963	pseudogene	Gm14555		A_55_P2003359	ENSMUSG00000060380	lincRNA	C030014I23Rik
A_55_P2033404	ENSMUSG00000080759	pseudogene	Gm15573		A_55_P2035029	ENSMUSG00000095532	pseudogene	Mup-ps13		A_30_P01028603	ENSMUSG00000063018	processed_transcript	2010204K13Rik
A_55_P1980931	ENSMUSG00000081153	pseudogene	Gm11401		A_55_P2424627	ENSMUSG00000092171	lincRNA	4833427F10Rik		A_30_P01029128	ENSMUSG00000087400	processed_transcript	Gm15270
A_55_P2109564	ENSMUSG00000056145	lincRNA	AI504432		A_55_P2071893	ENSMUSG00000082507	pseudogene	Gm9378		A_30_P01026232	ENSMUSG00000087377	antisense	AV099323
A_55_P2133568	ENSMUSG00000097195	lincRNA	Snhg5		A_55_P2176670	ENSMUSG00000084842	pseudogene	Pabpc1l2b-ps		A_55_P2075661	ENSMUSG00000073627	processed_transcript	C130036L24Rik
A_55_P1989797	ENSMUSG00000063739	pseudogene	Gm4963		A_30_P01021550	ENSMUSG00000097632	lincRNA	4930552P12Rik		A_30_P01024432	ENSMUSG00000060424	antisense	2610017I09Rik
A_66_P105032	ENSMUSG00000087006	lincRNA	Gm13889		A_55_P2185367	ENSMUSG00000079143	antisense	Gm11052		A_55_P2116159	ENSMUSG00000086731	antisense	Gm7518
A_55_P2086393	ENSMUSG00000093483	processed_transcript	AA465934		A_52_P83834	ENSMUSG00000069925	pseudogene	4932416K20Rik		A_30_P01031095	ENSMUSG00000097141	lincRNA	Gm10524
A_66_P128694	ENSMUSG00000080847	pseudogene	Gm4773		A_55_P2387865	ENSMUSG00000097632	lincRNA	4930552P12Rik		A_55_P1973560	ENSMUSG00000084301	pseudogene	Gm7856
A_55_P2100241	ENSMUSG00000098178	lincRNA	Gm26924		A_55_P2038534	ENSMUSG00000097927	lincRNA	Gm6999		A_30_P01017440	ENSMUSG00000072723	processed_transcript	Gm10044
A_51_P153013	ENSMUSG00000042549	antisense	Gm16516		A_55_P1992904	ENSMUSG00000089685	antisense	Gm9017		A_55_P2183652	ENSMUSG00000085399	processed_transcript	9130206I24Rik
A_55_P2075230	ENSMUSG00000092564	antisense	BC051226		A_55_P2194049	ENSMUSG00000087302	antisense	4933415D12Rik		A_51_P367916	ENSMUSG00000050179	lincRNA	A930002I21Rik
A_55_P2003236	ENSMUSG00000043794	pseudogene	D830025C05Rik		A_30_P01026414	ENSMUSG00000086485	lincRNA	Gm15458		A_30_P01020952	ENSMUSG00000056579	processed_transcript	Tug1
A_55_P1993390	ENSMUSG00000082476	pseudogene	Gm12242		A_30_P01018280	ENSMUSG00000073155	lincRNA	1810058I24Rik		A_30_P01032690	ENSMUSG00000056579	processed_transcript	Tug1
A_55_P2010020	ENSMUSG00000089800	pseudogene	Rps19-ps10		A_52_P18596	ENSMUSG00000083993	pseudogene	Gm14398		A_30_P01022467	ENSMUSG00000056579	processed_transcript	Tug1
A_55_P2181508	ENSMUSG00000074250	pseudogene	Gm10653		A_52_P104961	ENSMUSG00000028612	antisense	4930430J20Rik		A_30_P01031271	ENSMUSG00000098024	antisense	Gm27003
A_51_P520857	ENSMUSG00000085415	processed_transcript	Gm12060		A_52_P549892	ENSMUSG00000086899	lincRNA	1600002D24Rik		A_30_P01030677	ENSMUSG00000097588	lincRNA	Gm17388
A_55_P2021350	ENSMUSG00000069196	pseudogene	Gm10161		A_55_P2064766	ENSMUSG00000083179	pseudogene	Gm12693		A_30_P01032791	ENSMUSG00000087143	antisense	A830082K12Rik
A_55_P2127265	ENSMUSG00000098080	pseudogene	Gm5732		A_55_P2156718	ENSMUSG00000083814	pseudogene	Gm5133		A_30_P01030029	ENSMUSG00000089815	lincRNA	Gm5083
A_55_P2061294	ENSMUSG00000094250	pseudogene	Gm4479		A_52_P325555	ENSMUSG00000097049	lincRNA	6530411M01Rik		A_30_P01023875	ENSMUSG00000097908	lincRNA	4933404O12Rik
A_66_P132969	ENSMUSG00000083016	pseudogene	Gm12618		A_55_P2048505	ENSMUSG00000079070	lincRNA	Gm3985		A_30_P01018104	ENSMUSG00000097588	lincRNA	Gm17388
A_55_P2256158	ENSMUSG00000087478	processed_transcript	4930506C21Rik		A_51_P477736	ENSMUSG00000062036	lincRNA	4932415M13Rik		A_55_P2166743	ENSMUSG00000063714	antisense	1700011J10Rik
A_55_P2154097	ENSMUSG00000083568	pseudogene	Gm12770		A_55_P2164047	ENSMUSG00000090188	pseudogene	Gm7418		A_30_P01020090	ENSMUSG00000097072	lincRNA	Foxl2os
A_55_P2003393	ENSMUSG00000097974	lincRNA	Gm10605		A_52_P113916	ENSMUSG00000079963	pseudogene	Gm7146		A_30_P01026049	ENSMUSG00000097229	lincRNA	Gm26598
A_55_P2136786	ENSMUSG00000081306	pseudogene	Gm15266		A_30_P01028928	ENSMUSG00000031294	lincRNA	D630029K05Rik		A_52_P560628	ENSMUSG00000097290	lincRNA	1300002E11Rik
A_52_P165455	ENSMUSG00000084241	pseudogene	Gm13416		A_55_P2039514	ENSMUSG00000073067	processed_transcript	9130019P16Rik		A_30_P01024255	ENSMUSG00000056579	processed_transcript	Tug1
A_55_P1995438	ENSMUSG00000081968	pseudogene	Rpl23a-ps2		A_52_P2160	ENSMUSG00000006462	lincRNA	A530013C23Rik		A_55_P2278604	ENSMUSG00000097915	lincRNA	A330009N23Rik
A_52_P234910	ENSMUSG00000081568	pseudogene	Gm15032		A_55_P2034695	ENSMUSG00000093482	lincRNA	Gm20619		A_66_P122621	ENSMUSG00000052769	pseudogene	Gm9889
A_30_P01027310	ENSMUSG00000073274	processed_transcript	Gm14636		A_55_P2045083	ENSMUSG00000080050	pseudogene	Gm14864		A_30_P01030176	ENSMUSG00000097588	lincRNA	Gm17388
A_55_P2084746	ENSMUSG00000082669	pseudogene	Gm5393		A_66_P126459	ENSMUSG00000085141	processed_transcript	Gm13429		A_30_P01017507	ENSMUSG00000098148	lincRNA	Gm20204
A_55_P2038298	ENSMUSG00000066389	pseudogene	Rpl31-ps1		A_55_P2401427	ENSMUSG00000086047	processed_transcript	9530046B11Rik		A_30_P01017489	ENSMUSG00000056579	processed_transcript	Tug1
A_55_P2012630	ENSMUSG00000096623	pseudogene	Gm8112		A_66_P113862	ENSMUSG00000086898	antisense	1700062I23Rik		A_30_P01020631	ENSMUSG00000097908	lincRNA	4933404O12Rik
A_30_P01033236	ENSMUSG00000095836	pseudogene	Gm21960		A_55_P2026214	ENSMUSG00000096033	pseudogene	Gm5899		A_55_P2161746	ENSMUSG00000081332	pseudogene	Gm12664
A_55_P1973357	ENSMUSG00000094557	pseudogene	Rpl35a-ps7		A_55_P2049365	ENSMUSG00000096517	pseudogene	Gm6919		A_55_P2145164	ENSMUSG00000093460	antisense	Six3os1
A_52_P206436	ENSMUSG00000038491	antisense	4930520K10Rik		A_55_P2065586	ENSMUSG00000074466	antisense	Gm15417		A_30_P01026392	ENSMUSG00000056579	processed_transcript	Tug1
A_55_P1984284	ENSMUSG00000097954	pseudogene	Gm4217		A_52_P676717	ENSMUSG00000086993	processed_transcript	Gm15623		A_55_P2042655	ENSMUSG00000086316	processed_transcript	2210013O21Rik
A_55_P1962049	ENSMUSG00000069540	pseudogene	Gm4925		A_30_P01020750	ENSMUSG00000087004	antisense	Gm14154		A_55_P1998797	ENSMUSG00000083500	pseudogene	Gm15470
A_55_P2175494	ENSMUSG00000092593	processed_transcript	Gm20492		A_30_P01020614	ENSMUSG00000084929	antisense	4732418A04Rik		A_51_P232921	ENSMUSG00000020164	antisense	1700058G18Rik
A_55_P2004811	ENSMUSG00000081319	pseudogene	Gm12936		A_55_P2264762	ENSMUSG00000087396	processed_transcript	4933407K13Rik		A_55_P2228715	ENSMUSG00000097191	lincRNA	5730422E09Rik
A_55_P1993629	ENSMUSG00000097935	pseudogene	Gm3809		A_55_P2070492	ENSMUSG00000070621	pseudogene	Vmn2r-ps60		A_30_P01031558	ENSMUSG00000085705	processed_transcript	Gm16046
A_66_P117913	ENSMUSG00000083573	pseudogene	Gm7312		A_55_P2144341	ENSMUSG00000092174	pseudogene	Gm7029		A_55_P2019267	ENSMUSG00000086522	antisense	Gm4473
A_55_P1956819	ENSMUSG00000058869	pseudogene	Gm4832		A_51_P143446	ENSMUSG00000044228	pseudogene	Olfr1010		A_55_P1957997	ENSMUSG00000086645	antisense	Gm15743
A_55_P2102578	ENSMUSG00000083496	pseudogene	Gm11263		A_30_P01031623	ENSMUSG00000085196	processed_transcript	Gm14963		A_30_P01029324	ENSMUSG00000097636	lincRNA	5830416P10Rik
A_55_P1973360	ENSMUSG00000094557	pseudogene	Rpl35a-ps7		A_55_P1973593	ENSMUSG00000054006	antisense	D630008O14Rik		A_66_P118579	ENSMUSG00000033731	antisense	3300002A11Rik
A_55_P2117710	ENSMUSG00000097188	lincRNA	Snhg1		A_30_P01025702	ENSMUSG00000084929	antisense	4732418A04Rik		A_30_P01019137	ENSMUSG00000097287	lincRNA	D130017N08Rik
A_55_P2168707	ENSMUSG00000043488	antisense	Gm9783		A_30_P01028022	ENSMUSG00000087192	processed_transcript	4930412L05Rik		A_66_P108793	ENSMUSG00000025644	processed_transcript	Gm7628
A_55_P2049025	ENSMUSG00000059827	pseudogene	Gm5670		A_55_P2299275	ENSMUSG00000079875	pseudogene	Olfr22-ps1		A_30_P01023893	ENSMUSG00000092093	pseudogene	Gm17528
A_66_P112006	ENSMUSG00000079491	polymorphic_pseudogene	H2-T10		A_30_P01031187	ENSMUSG00000084816	lincRNA	Gm11463		A_52_P468378	ENSMUSG00000002791	pseudogene	Pdxk-ps
A_55_P2183688	ENSMUSG00000081572	pseudogene	Gm14138		A_55_P2186929	ENSMUSG00000081467	pseudogene	Gm13337		A_30_P01026374	ENSMUSG00000056590	pseudogene	H2afy3
A_66_P119915	ENSMUSG00000081946	pseudogene	Gm11472		A_55_P2070983	ENSMUSG00000082663	pseudogene	Trav13-3		A_30_P01025678	ENSMUSG00000043800	pseudogene	Kifc5c-ps
A_55_P2178784	ENSMUSG00000083335	pseudogene	Gm13397		A_55_P2379779	ENSMUSG00000086135	antisense	1700001J04Rik		A_30_P01032393	ENSMUSG00000086035	processed_transcript	Gm12610
A_55_P2102897	ENSMUSG00000063314	pseudogene	Gm12657		A_55_P2009266	ENSMUSG00000086123	pseudogene	Gm16060		A_55_P2067066	ENSMUSG00000034587	processed_transcript	8430429K09Rik
A_66_P122877	ENSMUSG00000057685	pseudogene	Gm8526		A_30_P01031503	ENSMUSG00000097150	antisense	Gm26513		A_55_P2099910	ENSMUSG00000052125	processed_transcript	F730043M19Rik
A_55_P2135967	ENSMUSG00000083261	pseudogene	Gm7816		A_52_P606065	ENSMUSG00000061469	antisense	Gm12569		A_30_P01025849	ENSMUSG00000097792	lincRNA	Gm27042
A_30_P01020672	ENSMUSG00000073274	processed_transcript	Gm14636		A_55_P2170836	ENSMUSG00000067352	lincRNA	Gm14149		A_30_P01019435	ENSMUSG00000097391	lincRNA	Mirg
A_55_P1962314	ENSMUSG00000091019	pseudogene	Gm7502		A_55_P2033326	ENSMUSG00000094743	pseudogene	Mup-ps7		A_55_P2127664	ENSMUSG00000081674	pseudogene	Gm6184
A_66_P118139	ENSMUSG00000085811	sense_intronic	Gm11669		A_30_P01031272	ENSMUSG00000079457	pseudogene	Gm7609		A_55_P2075613	ENSMUSG00000081501	pseudogene	Gm13286
A_55_P1995210	ENSMUSG00000083572	pseudogene	Gm11849		A_55_P2052804	ENSMUSG00000094884	pseudogene	Olfr105-ps		A_55_P2041137	ENSMUSG00000089699	antisense	Gm1992
A_55_P2166331	ENSMUSG00000087069	lincRNA	Gm13793		A_52_P486051	ENSMUSG00000071332	processed_transcript	E230015B07Rik		A_55_P2171942	ENSMUSG00000092471	pseudogene	Cyp21a2-ps
A_55_P2184478	ENSMUSG00000080955	pseudogene	Gm14263		A_30_P01025928	ENSMUSG00000086447	antisense	Gm13522		A_55_P2343699	ENSMUSG00000089633	antisense	A230009B12Rik
A_55_P2096283	ENSMUSG00000066771	pseudogene	Gm5614		A_51_P163261	ENSMUSG00000087255	pseudogene	Gm6985		A_30_P01019217	ENSMUSG00000054944	lincRNA	5330416C01Rik
A_55_P2026437	ENSMUSG00000084034	pseudogene	Gm12617		A_30_P01030613	ENSMUSG00000098098	lincRNA	Gm20748		A_52_P561772	ENSMUSG00000036045	pseudogene	Gm12221
A_30_P01030136	ENSMUSG00000097624	lincRNA	Gm5091		A_55_P2025911	ENSMUSG00000082245	pseudogene	Gm6292		A_55_P2006930	ENSMUSG00000071793	pseudogene	2610005L07Rik
A_55_P2043531	ENSMUSG00000098412	pseudogene	RP23-292F17.1		A_55_P1970771	ENSMUSG00000082599	pseudogene	Gm13141		A_30_P01021438	ENSMUSG00000092093	pseudogene	Gm17528
A_52_P411430	ENSMUSG00000098120	lincRNA	Gm5914		A_30_P01020484	ENSMUSG00000096965	lincRNA	3300005D01Rik		A_30_P01027569	ENSMUSG00000085180	lincRNA	AI838599
A_66_P103753	ENSMUSG00000053263	processed_transcript	Gm12592		A_55_P2045127	ENSMUSG00000081537	pseudogene	Gm15235		A_55_P2117953	ENSMUSG00000087378	lincRNA	Gm12414
A_51_P431999	ENSMUSG00000060808	antisense	3110043A19Rik		A_55_P2039537	ENSMUSG00000085389	lincRNA	1700003M07Rik		A_55_P2314396	ENSMUSG00000089968	antisense	4921518J05Rik
A_52_P598634	ENSMUSG00000097412	lincRNA	1810014B01Rik		A_55_P1973874	ENSMUSG00000090798	pseudogene	Gm8046		A_55_P2170519	ENSMUSG00000087475	lincRNA	4933406I18Rik
A_55_P2075191	ENSMUSG00000086541	processed_transcript	Has2os		A_52_P1013543	ENSMUSG00000086447	antisense	Gm13522		A_30_P01021697	ENSMUSG00000097890	lincRNA	4930547M16Rik
A_55_P2133115	ENSMUSG00000092617	pseudogene	Gm8412		A_55_P1998561	ENSMUSG00000074620	pseudogene	Gm10731		A_30_P01028401	ENSMUSG00000085566	processed_transcript	A730017L22Rik
A_30_P01032960	ENSMUSG00000081739	pseudogene	Mdm4-ps		A_66_P140570	ENSMUSG00000086808	processed_transcript	Gm11981		A_30_P01019549	ENSMUSG00000097589	processed_transcript	Dleu2
A_55_P1965681	ENSMUSG00000083338	pseudogene	Gm12475		A_55_P2256019	ENSMUSG00000090146	antisense	4930405H06Rik		A_30_P01023928	ENSMUSG00000085912	lincRNA	Trp53cor1
A_55_P2137932	ENSMUSG00000098202	lincRNA	B830012L14Rik		A_55_P2086089	ENSMUSG00000086142	pseudogene	Smek3-ps		A_55_P2412319	ENSMUSG00000097413	lincRNA	A830052D11Rik
A_55_P2155593	ENSMUSG00000081456	pseudogene	Gm7781		A_55_P2131325	ENSMUSG00000085169	processed_transcript	Gm10785		A_30_P01018719	ENSMUSG00000090828	sense_overlapping	Sox2ot
A_55_P2030010	ENSMUSG00000097787	lincRNA	2700046G09Rik		A_30_P01019108	ENSMUSG00000098659	lincRNA	RP23-442I7.1		A_66_P140433	ENSMUSG00000097559	lincRNA	D430018E03Rik
A_30_P01022870	ENSMUSG00000087231	processed_transcript	E230016M11Rik		A_30_P01033522	ENSMUSG00000085237	processed_transcript	Gm15406		A_55_P2010579	ENSMUSG00000084946	antisense	Dlx1os
A_66_P127036	ENSMUSG00000070667	pseudogene	Rpl31-ps10		A_66_P110646	ENSMUSG00000086732	lincRNA	Gm6117		A_55_P1968544	ENSMUSG00000045327	pseudogene	6330549D23Rik
A_52_P289685	ENSMUSG00000050852	pseudogene	Gm12115		A_66_P108088	ENSMUSG00000094865	pseudogene	Gm7426		A_55_P2074165	ENSMUSG00000085161	antisense	Gm7580
A_55_P2099141	ENSMUSG00000082417	pseudogene	Gm13740		A_55_P2078735	ENSMUSG00000087107	lincRNA	AI662270		A_30_P01026069	ENSMUSG00000053656	processed_transcript	Dancr
A_55_P2402134	ENSMUSG00000086568	lincRNA	9130020K20Rik		A_55_P2186038	ENSMUSG00000081150	pseudogene	Gm12684		A_55_P2155827	ENSMUSG00000084185	pseudogene	Rplp1-ps1
A_55_P2351300	ENSMUSG00000097666	lincRNA	A330094K24Rik		A_30_P01018142	ENSMUSG00000099061	lincRNA	RP24-421H18.1		A_52_P489999	ENSMUSG00000097088	lincRNA	Gm26615
A_55_P1996509	ENSMUSG00000083833	pseudogene	Gm13841		A_55_P2118081	ENSMUSG00000086981	lincRNA	Gm12171		A_30_P01031483	ENSMUSG00000097039	lincRNA	Pvt1
A_55_P1963817	ENSMUSG00000063875	pseudogene	Rps6-ps1		A_66_P139615	ENSMUSG00000085876	processed_transcript	Gm12409		A_55_P2322660	ENSMUSG00000098197	antisense	BC051537
A_55_P2146105	ENSMUSG00000061848	pseudogene	Gm5805		A_55_P2020461	ENSMUSG00000082350	pseudogene	Gm14008		A_30_P01020702	ENSMUSG00000085331	antisense	Gm11274
A_55_P2158152	ENSMUSG00000082867	pseudogene	Gm15730		A_66_P130541	ENSMUSG00000082332	pseudogene	Gm13384		A_55_P2282904	ENSMUSG00000093540	processed_transcript	4930505M18Rik
A_52_P649064	ENSMUSG00000086882	pseudogene	Gm13352		A_30_P01017964	ENSMUSG00000096960	lincRNA	A230028O05Rik		A_30_P01022699	ENSMUSG00000097258	lincRNA	Gm26767
A_55_P2164218	ENSMUSG00000084284	pseudogene	Tpt1-ps6		A_66_P100623	ENSMUSG00000074281	processed_transcript	Gm12522		A_52_P395342	ENSMUSG00000051008	lincRNA	4930412M03Rik
A_55_P2157330	ENSMUSG00000082246	pseudogene	Gm13047		A_30_P01029453	ENSMUSG00000097248	lincRNA	Gm2694		A_30_P01033178	ENSMUSG00000050334	lincRNA	C130071C03Rik
A_55_P2470474	ENSMUSG00000097006	lincRNA	9530082P21Rik		A_55_P2175822	ENSMUSG00000093719	pseudogene	Gm4016		A_30_P01023997	ENSMUSG00000097391	lincRNA	Mirg
A_55_P2057912	ENSMUSG00000081262	pseudogene	Gm12261		A_30_P01027962	ENSMUSG00000070342	lincRNA	Gm10287		A_55_P2178423	ENSMUSG00000082990	pseudogene	Gm14052
A_30_P01029560	ENSMUSG00000097666	lincRNA	A330094K24Rik		A_55_P1971330	ENSMUSG00000066958	pseudogene	Gm16391		A_30_P01032950	ENSMUSG00000097258	lincRNA	Gm26767
A_55_P2029642	ENSMUSG00000084166	pseudogene	Gm6451		A_51_P453995	ENSMUSG00000056288	antisense	Gm11961		A_55_P2147291	ENSMUSG00000081394	pseudogene	Gm13215
A_66_P132870	ENSMUSG00000052403	antisense	Gm13520		A_55_P2280811	ENSMUSG00000085664	processed_transcript	4930556N08Rik		A_51_P408749	ENSMUSG00000072893	processed_transcript	4933439C10Rik
A_55_P2166506	ENSMUSG00000082524	pseudogene	Gm6272		A_55_P1989333	ENSMUSG00000082375	pseudogene	Gm14141		A_30_P01023109	ENSMUSG00000078247	antisense	Airn
A_55_P2069787	ENSMUSG00000098068	pseudogene	Gm7909		A_30_P01023388	ENSMUSG00000085658	lincRNA	Gm15704		A_30_P01024042	ENSMUSG00000097088	lincRNA	Gm26615
A_55_P2185214	ENSMUSG00000082151	pseudogene	Gm11810		A_55_P2321493	ENSMUSG00000085420	antisense	4930453O03Rik		A_55_P2215680	ENSMUSG00000085828	processed_transcript	Gm15612
A_55_P2104941	ENSMUSG00000082741	pseudogene	Gm9703		A_66_P108777	ENSMUSG00000086739	antisense	Gm4409		A_30_P01019559	ENSMUSG00000096975	lincRNA	Gm16386
A_66_P120425	ENSMUSG00000080840	pseudogene	Gm11349		A_55_P2021345	ENSMUSG00000086207	antisense	Gm14717		A_30_P01030471	ENSMUSG00000097191	lincRNA	5730422E09Rik
A_55_P1961165	ENSMUSG00000082531	pseudogene	Gm11556		A_51_P394847	ENSMUSG00000085603	pseudogene	Gm11346		A_55_P2375831	ENSMUSG00000097855	lincRNA	A930007I19Rik
A_66_P103092	ENSMUSG00000085718	pseudogene	Rpl9-ps3		A_55_P2139117	ENSMUSG00000085472	antisense	Gm15691		A_30_P01022939	ENSMUSG00000097191	lincRNA	5730422E09Rik
A_55_P2007768	ENSMUSG00000083391	pseudogene	Gm14148		A_52_P504159	ENSMUSG00000084155	pseudogene	Gm7113		A_55_P2422204	ENSMUSG00000086446	antisense	4933426D04Rik
A_52_P729543	ENSMUSG00000087021	pseudogene	Gm5753		A_55_P2324360	ENSMUSG00000097577	lincRNA	6230400D17Rik		A_55_P2176292	ENSMUSG00000084414	pseudogene	Gm11270
A_55_P2048221	ENSMUSG00000081974	pseudogene	Gm11960		A_55_P2042615	ENSMUSG00000085235	antisense	Gm12576		A_55_P1986386	ENSMUSG00000083169	pseudogene	Gm6580
A_55_P2042680	ENSMUSG00000086477	processed_transcript	Gm15506		A_52_P629919	ENSMUSG00000097631	lincRNA	Gm2716		A_30_P01032897	ENSMUSG00000087312	lincRNA	Gm13833
A_66_P111217	ENSMUSG00000081494	pseudogene	Gm14130		A_30_P01028201	ENSMUSG00000079053	lincRNA	Gm14010		A_51_P487668	ENSMUSG00000056590	pseudogene	H2afy3
A_55_P2135631	ENSMUSG00000084299	pseudogene	Gm6630		A_55_P2257341	ENSMUSG00000085338	lincRNA	2410004I01Rik		A_30_P01019745	ENSMUSG00000097494	lincRNA	4933406C10Rik
A_55_P2155574	ENSMUSG00000080996	pseudogene	Gm4986		A_55_P2248095	ENSMUSG00000084834	antisense	4930565N06Rik		A_55_P1957213	ENSMUSG00000086320	lincRNA	Gm12840
A_30_P01025069	ENSMUSG00000097277	lincRNA	2900076A07Rik		A_55_P2107160	ENSMUSG00000028177	antisense	1810013D15Rik		A_55_P1982553	ENSMUSG00000097776	lincRNA	Gm26795
A_55_P1970087	ENSMUSG00000093885	pseudogene	Rpl35a-ps5		A_55_P2266013	ENSMUSG00000085918	processed_transcript	Gm13032		A_30_P01029014	ENSMUSG00000097536	lincRNA	2610037D02Rik
A_55_P1957294	ENSMUSG00000084870	antisense	Gm13954		A_51_P257841	ENSMUSG00000074619	pseudogene	1700034I23Rik		A_30_P01018833	ENSMUSG00000085936	processed_transcript	2610307P16Rik
A_55_P2064523	ENSMUSG00000073679	antisense	Gm10562		A_55_P1987384	ENSMUSG00000081163	pseudogene	Defa-ps12		A_30_P01027421	ENSMUSG00000087312	lincRNA	Gm13833
A_66_P133151	ENSMUSG00000085463	lincRNA	9430024E24Rik		A_55_P2035858	ENSMUSG00000090358	processed_transcript	Gm2822		A_30_P01032653	ENSMUSG00000096948	lincRNA	Gm4221
A_55_P2003048	ENSMUSG00000084177	pseudogene	Gm13508		A_66_P118936	ENSMUSG00000081586	pseudogene	Gm11544		A_30_P01030952	ENSMUSG00000086903	antisense	Hotair
A_55_P2113853	ENSMUSG00000095279	pseudogene	Gm10067		A_55_P2026977	ENSMUSG00000087624	lincRNA	9230111E07Rik		A_55_P2008156	ENSMUSG00000085884	processed_transcript	Gm15342
A_55_P2003492	ENSMUSG00000081969	pseudogene	Gm16471		A_55_P2028214	ENSMUSG00000092496	pseudogene	Vmn1r-ps84		A_30_P01024240	ENSMUSG00000081137	pseudogene	BC022960
A_66_P134539	ENSMUSG00000054135	lincRNA	A430110L20Rik		A_51_P147188	ENSMUSG00000070411	pseudogene	Olfr485		A_55_P2135521	ENSMUSG00000087644	antisense	Gm14703
A_55_P2011235	ENSMUSG00000083539	pseudogene	Gm12466		A_55_P2121042	ENSMUSG00000058908	polymorphic_pseudogene	Pla2g2a		A_55_P2000209	ENSMUSG00000074415	processed_transcript	2610203C20Rik
A_55_P2260648	ENSMUSG00000085227	processed_transcript	6330418K02Rik		A_55_P2418536	ENSMUSG00000084980	antisense	4921508A21Rik		A_55_P2032355	ENSMUSG00000085471	antisense	4933423P22Rik
A_55_P2368570	ENSMUSG00000086655	processed_transcript	C330018A13Rik		A_55_P2332194	ENSMUSG00000086389	processed_transcript	Gm15998		A_55_P2303488	ENSMUSG00000084966	lincRNA	2810471M01Rik
A_55_P2371801	ENSMUSG00000097353	lincRNA	A430046D13Rik		A_52_P18236	ENSMUSG00000081723	pseudogene	Gm15931		A_30_P01018351	ENSMUSG00000085399	processed_transcript	9130206I24Rik
A_55_P2365928	ENSMUSG00000086930	antisense	Gm14873		A_30_P01033152	ENSMUSG00000087004	antisense	Gm14154		A_30_P01024447	ENSMUSG00000086903	antisense	Hotair
A_66_P122160	ENSMUSG00000086029	antisense	Pax6os1		A_55_P2035857	ENSMUSG00000090358	processed_transcript	Gm2822		A_55_P2108397	ENSMUSG00000081593	pseudogene	Gm11841
A_55_P2009206	ENSMUSG00000083025	pseudogene	Gm11829		A_55_P2000007	ENSMUSG00000098383	antisense	RP23-399K8.5		A_30_P01022675	ENSMUSG00000074415	processed_transcript	2610203C20Rik
A_30_P01023492	ENSMUSG00000097375	lincRNA	6720427I07Rik		A_66_P117679	ENSMUSG00000053208	pseudogene	Kat2b-ps		A_30_P01026666	ENSMUSG00000097703	lincRNA	Gm26623
A_55_P2033927	ENSMUSG00000059483	pseudogene	Gm5528		A_55_P2046045	ENSMUSG00000097543	lincRNA	Gm805		A_30_P01025839	ENSMUSG00000098148	lincRNA	Gm20204
A_55_P2186025	ENSMUSG00000080914	pseudogene	Gm7129		A_55_P2182056	ENSMUSG00000095057	pseudogene	Zfp353-ps		A_55_P2068515	ENSMUSG00000089815	lincRNA	Gm5083
A_55_P2167299	ENSMUSG00000081365	pseudogene	Gm15031		A_55_P1973991	ENSMUSG00000033872	pseudogene	Best4-ps		A_51_P288541	ENSMUSG00000074354	antisense	9230115E21Rik
A_55_P1953063	ENSMUSG00000058590	pseudogene	Gm6462		A_30_P01022176	ENSMUSG00000073821	processed_transcript	8030451A03Rik		A_30_P01029658	ENSMUSG00000093387	lincRNA	Gm20732
A_55_P2106426	ENSMUSG00000071102	pseudogene	Gm10313		A_66_P116812	ENSMUSG00000044697	pseudogene	Gm5479		A_55_P2410875	ENSMUSG00000087574	lincRNA	C030037D09Rik
A_55_P2019743	ENSMUSG00000082886	pseudogene	Gm5386		A_30_P01022830	ENSMUSG00000085027	lincRNA	Gm11840		A_55_P2183808	ENSMUSG00000083686	pseudogene	Gm13504
A_66_P135534	ENSMUSG00000074733	processed_transcript	5830428H23Rik		A_55_P2312144	ENSMUSG00000087660	antisense	B230398E01Rik		A_30_P01026866	ENSMUSG00000098148	lincRNA	Gm20204
A_55_P2088360	ENSMUSG00000086670	pseudogene	Gm13194		A_30_P01024801	ENSMUSG00000052295	lincRNA	8030423F21Rik		A_55_P1963578	ENSMUSG00000078270	pseudogene	Gm14193
A_55_P2095573	ENSMUSG00000074876	processed_transcript	Spata5l1		A_66_P110091	ENSMUSG00000084898	lincRNA	Gm12371		A_55_P2021560	ENSMUSG00000044794	pseudogene	9330133O14Rik
A_66_P131205	ENSMUSG00000094852	pseudogene	Gm9034		A_51_P226066	ENSMUSG00000086945	lincRNA	4930562A09Rik		A_30_P01021097	ENSMUSG00000092764	snoRNA	Gm23362
A_66_P115513	ENSMUSG00000073478	processed_transcript	D730003I15Rik		A_55_P2109117	ENSMUSG00000074052	antisense	BC048644		A_30_P01021848	ENSMUSG00000056579	processed_transcript	Tug1
A_55_P2248315	ENSMUSG00000097768	lincRNA	2310043M15Rik		A_55_P2416087	ENSMUSG00000085408	processed_transcript	C530005A16Rik		A_55_P2062310	ENSMUSG00000091194	pseudogene	Gm19840
A_52_P661071	ENSMUSG00000085241	processed_transcript	Snhg3		A_30_P01019163	ENSMUSG00000056735	processed_transcript	A930024E05Rik		A_55_P2028511	ENSMUSG00000081657	pseudogene	Gm15466
A_55_P2388040	ENSMUSG00000097004	lincRNA	4731419I09Rik		A_30_P01032806	ENSMUSG00000098001	lincRNA	Gm27048		A_55_P2124096	ENSMUSG00000084011	pseudogene	Gm12969
A_55_P2061979	ENSMUSG00000083772	pseudogene	Gm15566		A_55_P2094963	ENSMUSG00000094676	pseudogene	Gm10105		A_55_P2123716	ENSMUSG00000056579	processed_transcript	Tug1
A_55_P2186446	ENSMUSG00000098136	pseudogene	Gm8513		A_55_P2335045	ENSMUSG00000097452	lincRNA	Gm2824		A_30_P01033043	ENSMUSG00000096956	lincRNA	0610007N19Rik
A_55_P2402577	ENSMUSG00000086264	lincRNA	Gm15850		A_52_P118706	ENSMUSG00000059027	processed_transcript	9630013D21Rik		A_30_P01022542	ENSMUSG00000086702	lincRNA	Gm12347
A_55_P2203051	ENSMUSG00000086429	antisense	Gt(ROSA)26Sor		A_66_P139032	ENSMUSG00000063087	processed_transcript	Gm10125		A_30_P01032162	ENSMUSG00000097313	lincRNA	Gm26569
A_55_P2026325	ENSMUSG00000098158	pseudogene	Gm4804		A_55_P2240919	ENSMUSG00000085649	antisense	A730032A03Rik		A_55_P2092984	ENSMUSG00000084025	pseudogene	Gm6276
A_55_P2064896	ENSMUSG00000094772	pseudogene	Rpl29-ps2		A_55_P2038467	ENSMUSG00000092189	pseudogene	Gm3644		A_55_P2051479	ENSMUSG00000081093	pseudogene	Gm12565
A_55_P1964464	ENSMUSG00000067344	pseudogene	Rps25-ps1		A_55_P2361927	ENSMUSG00000086332	antisense	4930480G23Rik		A_30_P01027160	ENSMUSG00000097588	lincRNA	Gm17388
A_52_P27075	ENSMUSG00000089889	antisense	0610040B10Rik		A_55_P2033413	ENSMUSG00000080818	pseudogene	Gm9434		A_30_P01032012	ENSMUSG00000098148	lincRNA	Gm20204
A_55_P2166555	ENSMUSG00000046993	pseudogene	Gm5637		A_66_P121171	ENSMUSG00000053049	antisense	Gm15413		A_30_P01027183	ENSMUSG00000051844	processed_transcript	B230319C09Rik
A_55_P2356840	ENSMUSG00000097048	lincRNA	1600020E01Rik		A_30_P01022123	ENSMUSG00000097248	lincRNA	Gm2694		A_30_P01019949	ENSMUSG00000097336	lincRNA	Fendrr
A_55_P1977910	ENSMUSG00000087365	processed_transcript	C430049B03Rik		A_55_P2190010	ENSMUSG00000097755	lincRNA	2010110K18Rik		A_30_P01030293	ENSMUSG00000085455	antisense	1810059H22Rik
A_55_P2176248	ENSMUSG00000082626	pseudogene	Rps13-ps5		A_55_P2103963	ENSMUSG00000096105	pseudogene	Bhmt-ps1		A_55_P2410106	ENSMUSG00000092626	processed_transcript	9130230N09Rik
A_55_P2157260	ENSMUSG00000075514	antisense	Gm13375		A_30_P01020222	ENSMUSG00000085223	lincRNA	Gm11210		A_30_P01028769	ENSMUSG00000097913	lincRNA	Gm26837
A_30_P01032020	ENSMUSG00000085614	processed_transcript	1700123M08Rik		A_55_P2055334	ENSMUSG00000097732	lincRNA	D930048G16Rik		A_30_P01029468	ENSMUSG00000096956	lincRNA	0610007N19Rik
A_55_P2015337	ENSMUSG00000098194	pseudogene	Gm7286		A_66_P102954	ENSMUSG00000097288	lincRNA	Gm2155		A_30_P01021063	ENSMUSG00000072407	pseudogene	Gm6419
A_55_P2152172	ENSMUSG00000084184	pseudogene	Gm13474		A_55_P1993415	ENSMUSG00000073045	lincRNA	Gm5570		A_30_P01031888	ENSMUSG00000087179	lincRNA	Gm14230
A_51_P483557	ENSMUSG00000044639	pseudogene	Gm11507		A_55_P2361932	ENSMUSG00000086777	antisense	B230104C08Rik		A_30_P01026059	ENSMUSG00000086807	processed_transcript	C330013F16Rik
A_55_P2093013	ENSMUSG00000097973	pseudogene	Gm4929		A_55_P2357751	ENSMUSG00000070984	processed_transcript	4930552N02Rik		A_30_P01019643	ENSMUSG00000096956	lincRNA	0610007N19Rik
A_51_P158678	ENSMUSG00000051515	pseudogene	Fam181b		A_55_P2129281	ENSMUSG00000087647	lincRNA	Gm15407		A_55_P2016623	ENSMUSG00000066457	pseudogene	Gm5068
A_52_P459475	ENSMUSG00000046413	antisense	D230002A01Rik		A_55_P1993280	ENSMUSG00000092616	pseudogene	Vmn1r-ps74		A_30_P01027233	ENSMUSG00000085175	antisense	Gm11423
A_55_P2112379	ENSMUSG00000098092	pseudogene	Gm2076		A_66_P114616	ENSMUSG00000083270	pseudogene	Gm13498		A_30_P01024631	ENSMUSG00000053656	processed_transcript	Dancr
A_55_P2064712	ENSMUSG00000091818	pseudogene	Rpl19-ps4		A_55_P2305005	ENSMUSG00000097784	lincRNA	A430105J06Rik		A_55_P2404658	ENSMUSG00000097183	lincRNA	Gm17501
A_55_P2139665	ENSMUSG00000072789	pseudogene	Gm10420		A_55_P2151438	ENSMUSG00000070641	pseudogene	Gm16410		A_65_P14834	ENSMUSG00000097736	lincRNA	9530059O14Rik
A_55_P2012615	ENSMUSG00000092563	pseudogene	Gm3617		A_30_P01021345	ENSMUSG00000097023	lincRNA	AI854517		A_55_P2078516	ENSMUSG00000082320	pseudogene	Gm11877
A_55_P2182077	ENSMUSG00000083460	pseudogene	Gm12182		A_30_P01021847	ENSMUSG00000097632	lincRNA	4930552P12Rik		A_55_P2336173	ENSMUSG00000097391	lincRNA	Mirg
A_66_P134252	ENSMUSG00000084403	pseudogene	Rps15a-ps8		A_55_P2050128	ENSMUSG00000087217	antisense	Gm13209		A_30_P01029746	ENSMUSG00000089726	lincRNA	Mir17hg
A_52_P305053	ENSMUSG00000048406	pseudogene	B330016D10Rik		A_30_P01026854	ENSMUSG00000097648	lincRNA	9330185C12Rik		A_55_P2116496	ENSMUSG00000056904	pseudogene	Gm5620
A_55_P2156093	ENSMUSG00000082778	pseudogene	Gm15191		A_66_P117382	ENSMUSG00000055944	lincRNA	E130018O15Rik		A_30_P01023094	ENSMUSG00000055897	pseudogene	Ppp4r1l-ps
A_55_P2133679	ENSMUSG00000097977	pseudogene	Gm5652		A_55_P2048808	ENSMUSG00000075335	antisense	4930588K23Rik		A_55_P2048867	ENSMUSG00000097391	lincRNA	Mirg
A_55_P2404439	ENSMUSG00000085247	antisense	4930545L23Rik		A_55_P2127254	ENSMUSG00000083123	pseudogene	Gm6826		A_55_P1952850	ENSMUSG00000080711	pseudogene	Gm11686
A_55_P2011674	ENSMUSG00000085812	pseudogene	Gm15843		A_55_P1998687	ENSMUSG00000096137	pseudogene	Gm14527		A_55_P2124097	ENSMUSG00000084011	pseudogene	Gm12969
A_52_P182331	ENSMUSG00000081975	pseudogene	Gm12482		A_55_P2232729	ENSMUSG00000068180	antisense	AY512915		A_30_P01026168	ENSMUSG00000097039	lincRNA	Pvt1
A_66_P131169	ENSMUSG00000097456	lincRNA	Gm16958		A_55_P2021749	ENSMUSG00000087594	processed_transcript	BC039771		A_30_P01022551	ENSMUSG00000074415	processed_transcript	2610203C20Rik
A_55_P2093649	ENSMUSG00000098138	pseudogene	Gm9081		A_55_P2318955	ENSMUSG00000087017	processed_transcript	4930417H01Rik		A_55_P2041700	ENSMUSG00000086427	processed_transcript	Hoxa11os
A_66_P128839	ENSMUSG00000075534	antisense	Gm13262		A_55_P2376413	ENSMUSG00000084848	antisense	4933408N05Rik		A_55_P2252601	ENSMUSG00000085956	processed_transcript	4930481B07Rik
A_55_P1979694	ENSMUSG00000098021	pseudogene	Gm9522		A_55_P2120596	ENSMUSG00000056032	antisense	BC018473		A_30_P01020465	ENSMUSG00000056579	processed_transcript	Tug1
A_55_P1967330	ENSMUSG00000080962	pseudogene	Gm11453		A_55_P2158006	ENSMUSG00000067745	lincRNA	Gm14243		A_55_P2253169	ENSMUSG00000097571	lincRNA	Jpx
A_55_P2161224	ENSMUSG00000089982	antisense	Gm7568		A_55_P2115683	ENSMUSG00000086902	lincRNA	Gm11728		A_55_P2262272	ENSMUSG00000086969	processed_transcript	4930443O20Rik
A_66_P136364	ENSMUSG00000098203	pseudogene	Gm9568		A_55_P2217568	ENSMUSG00000085886	processed_transcript	D030047H15Rik		A_30_P01029541	ENSMUSG00000078247	antisense	Airn
A_55_P2018176	ENSMUSG00000056145	lincRNA	AI504432		A_55_P2179314	ENSMUSG00000078850	pseudogene	Gm2348		A_30_P01020601	ENSMUSG00000087143	antisense	A830082K12Rik
A_55_P2009588	ENSMUSG00000078192	pseudogene	Gm7290		A_30_P01033485	ENSMUSG00000086447	antisense	Gm13522		A_30_P01022784	ENSMUSG00000097290	lincRNA	1300002E11Rik
A_55_P1996414	ENSMUSG00000097251	lincRNA	5033417F24Rik		A_55_P2317556	ENSMUSG00000086124	lincRNA	A530076I17Rik		A_51_P418809	ENSMUSG00000078247	antisense	Airn
A_51_P486497	ENSMUSG00000072847	lincRNA	A530017D24Rik		A_51_P494293	ENSMUSG00000087022	antisense	9130024F11Rik		A_55_P2013273	ENSMUSG00000082512	pseudogene	Gm13937
A_55_P2065239	ENSMUSG00000083914	pseudogene	Rps18-ps1		A_55_P2029488	ENSMUSG00000074388	lincRNA	Gm5544		A_55_P2128704	ENSMUSG00000082012	pseudogene	Gm5257
A_66_P133413	ENSMUSG00000074108	pseudogene	Rpl10-ps2		A_51_P249363	ENSMUSG00000071818	antisense	4930417O22Rik		A_30_P01022886	ENSMUSG00000081732	pseudogene	Gm15495
A_52_P412046	ENSMUSG00000071671	pseudogene	Gm10343		A_66_P135872	ENSMUSG00000044387	lincRNA	2410080I02Rik		A_30_P01028865	ENSMUSG00000097183	lincRNA	Gm17501
A_51_P132718	ENSMUSG00000097162	lincRNA	2310010J17Rik		A_66_P100850	ENSMUSG00000097794	lincRNA	Gm2990		A_30_P01026164	ENSMUSG00000097729	lincRNA	2310015A10Rik
A_52_P470956	ENSMUSG00000068969	pseudogene	Rpl32-ps		A_55_P2027678	ENSMUSG00000011052	antisense	1700049J03Rik		A_30_P01018614	ENSMUSG00000097290	lincRNA	1300002E11Rik
A_30_P01021359	ENSMUSG00000093622	antisense	Gm20703		A_55_P2054470	ENSMUSG00000086919	lincRNA	Gm11497		A_30_P01021482	ENSMUSG00000085936	processed_transcript	2610307P16Rik
A_55_P2001155	ENSMUSG00000097304	pseudogene	Rpl31-ps15		A_55_P2186474	ENSMUSG00000092576	pseudogene	Gm7235		A_30_P01019404	ENSMUSG00000085331	antisense	Gm11274
A_30_P01019608	ENSMUSG00000097089	lincRNA	Gm26879		A_66_P131662	ENSMUSG00000080809	pseudogene	Olfr1273-ps		A_52_P670812	ENSMUSG00000096956	lincRNA	0610007N19Rik
A_55_P2225772	ENSMUSG00000086330	processed_transcript	1700007J10Rik		A_30_P01030303	ENSMUSG00000086272	antisense	BC039966		A_66_P134809	ENSMUSG00000053332	processed_transcript	Gas5
A_55_P2135633	ENSMUSG00000084299	pseudogene	Gm6630		A_55_P1964717	ENSMUSG00000072686	lincRNA	Gm10398		A_30_P01026040	ENSMUSG00000056579	processed_transcript	Tug1
A_55_P2071532	ENSMUSG00000097920	pseudogene	Gm7784		A_55_P2277895	ENSMUSG00000084909	lincRNA	4930528G23Rik		A_30_P01019476	ENSMUSG00000087380	processed_transcript	2210408F21Rik
A_55_P2146976	ENSMUSG00000082248	pseudogene	Gm13161		A_55_P2166799	ENSMUSG00000093537	pseudogene	Gm7584		A_55_P2087375	ENSMUSG00000063816	pseudogene	Gm4987
A_55_P2021351	ENSMUSG00000069196	pseudogene	Gm10161		A_30_P01029894	ENSMUSG00000082107	pseudogene	Gm16216		A_51_P349192	ENSMUSG00000086316	processed_transcript	2210013O21Rik
A_55_P2073841	ENSMUSG00000081575	pseudogene	Gm12090		A_55_P2066041	ENSMUSG00000083311	pseudogene	Gm5643		A_30_P01021814	ENSMUSG00000098148	lincRNA	Gm20204
A_55_P1960375	ENSMUSG00000084148	pseudogene	Gm12380		A_55_P2009329	ENSMUSG00000098179	pseudogene	Gm8709		A_30_P01021465	ENSMUSG00000055897	pseudogene	Ppp4r1l-ps
A_55_P1955209	ENSMUSG00000081274	pseudogene	Gm15727		A_55_P2154880	ENSMUSG00000081629	pseudogene	Eif3s6-ps1		A_55_P1986949	ENSMUSG00000055897	pseudogene	Ppp4r1l-ps
A_52_P621418	ENSMUSG00000081750	pseudogene	Gm4995		A_55_P1974788	ENSMUSG00000053038	pseudogene	Gm6180		A_30_P01020711	ENSMUSG00000056699	lincRNA	Gm5533
A_55_P2062733	ENSMUSG00000097628	pseudogene	Gm2383		A_55_P2152836	ENSMUSG00000084047	pseudogene	Gm14984		A_55_P2337033	ENSMUSG00000087410	lincRNA	2310065F04Rik
A_55_P2080598	ENSMUSG00000028475	lincRNA	5430416O09Rik		A_52_P272054	ENSMUSG00000081524	pseudogene	Gm11658		A_55_P2155826	ENSMUSG00000084185	pseudogene	Rplp1-ps1
A_55_P2007464	ENSMUSG00000085893	pseudogene	Gm12091		A_55_P2195172	ENSMUSG00000086927	lincRNA	Gm11823		A_30_P01026510	ENSMUSG00000087380	processed_transcript	2210408F21Rik
A_55_P2091751	ENSMUSG00000086298	antisense	Gm11716		A_55_P2041581	ENSMUSG00000086174	pseudogene	Gm6425		A_55_P2024012	ENSMUSG00000082178	pseudogene	Gm11307
A_66_P134109	ENSMUSG00000099148	lincRNA	RP23-93M1.2		A_52_P622230	ENSMUSG00000097174	lincRNA	Gm4890		A_51_P119401	ENSMUSG00000056579	processed_transcript	Tug1
A_55_P2087900	ENSMUSG00000083487	pseudogene	Gm13888		A_55_P2120637	ENSMUSG00000086278	pseudogene	Olfr75-ps1		A_30_P01019898	ENSMUSG00000085566	processed_transcript	A730017L22Rik
A_55_P1962483	ENSMUSG00000068487	pseudogene	Gm4943		A_66_P117682	ENSMUSG00000083692	pseudogene	Gm9575		A_52_P476400	ENSMUSG00000083688	pseudogene	Gm13743
A_52_P486702	ENSMUSG00000081111	pseudogene	Gm5913		A_66_P102318	ENSMUSG00000081470	pseudogene	Gm14131		A_55_P2141955	ENSMUSG00000080718	pseudogene	Gm8019
A_30_P01024544	ENSMUSG00000086877	processed_transcript	A230072C01Rik		A_55_P2018959	ENSMUSG00000097723	lincRNA	Gm26848		A_30_P01028387	ENSMUSG00000085385	processed_transcript	9430008C03Rik
A_55_P1999637	ENSMUSG00000081402	pseudogene	Gm15455		A_55_P2078213	ENSMUSG00000085438	lincRNA	1700020I14Rik		A_30_P01020834	ENSMUSG00000097258	lincRNA	Gm26767
A_51_P284555	ENSMUSG00000060029	processed_transcript	4930473A02Rik		A_55_P1954698	ENSMUSG00000085995	processed_transcript	Gm2788		A_30_P01025309	ENSMUSG00000097908	lincRNA	4933404O12Rik
A_55_P2081353	ENSMUSG00000085897	pseudogene	Gm11604		A_55_P1996431	ENSMUSG00000086936	pseudogene	Gm9697		A_30_P01022414	ENSMUSG00000086903	antisense	Hotair
A_52_P793384	ENSMUSG00000087368	processed_transcript	BC065397		A_52_P612251	ENSMUSG00000097310	lincRNA	A930038B10Rik		A_30_P01017639	ENSMUSG00000086003	processed_transcript	B230206L02Rik
A_55_P2364841	ENSMUSG00000086827	processed_transcript	4930461C15Rik		A_55_P2143050	ENSMUSG00000091812	pseudogene	Ear-ps5		A_55_P2022724	ENSMUSG00000074918	antisense	5430417L22Rik
A_55_P2157463	ENSMUSG00000083218	pseudogene	Gm16425		A_55_P2305560	ENSMUSG00000086866	antisense	4930512H18Rik		A_30_P01019150	ENSMUSG00000086903	antisense	Hotair
A_55_P2042229	ENSMUSG00000081715	pseudogene	Rps11-ps3		A_55_P2084345	ENSMUSG00000083922	pseudogene	Gm3835		A_52_P91891	ENSMUSG00000055897	pseudogene	Ppp4r1l-ps
A_55_P1981499	ENSMUSG00000080198	pseudogene	Gm13573		A_55_P2277475	ENSMUSG00000097166	lincRNA	9330179D12Rik		A_30_P01020203	ENSMUSG00000055897	pseudogene	Ppp4r1l-ps
A_55_P2178525	ENSMUSG00000070271	pseudogene	Gm13268		A_55_P2216766	ENSMUSG00000097622	lincRNA	A330033J07Rik		A_30_P01026422	ENSMUSG00000053332	processed_transcript	Gas5
A_52_P561736	ENSMUSG00000082617	pseudogene	Smt3h2-ps		A_66_P102706	ENSMUSG00000097334	lincRNA	2700012I20Rik		A_30_P01031517	ENSMUSG00000073753	pseudogene	Gm10571
A_55_P2037525	ENSMUSG00000090074	pseudogene	Gm6921		A_55_P2373774	ENSMUSG00000085532	lincRNA	B430319H21Rik		A_30_P01030401	ENSMUSG00000078247	antisense	Airn
A_55_P2133187	ENSMUSG00000091363	pseudogene	Gm7701		A_52_P331125	ENSMUSG00000082894	pseudogene	Gm6480		A_55_P2112701	ENSMUSG00000084203	pseudogene	Gm15593
A_66_P124555	ENSMUSG00000071419	pseudogene	Rps15-ps2		A_30_P01033670	ENSMUSG00000096918	lincRNA	Gm16863		A_55_P2050415	ENSMUSG00000081977	processed_transcript	Flg
A_55_P2189903	ENSMUSG00000084846	processed_transcript	A730011C13Rik		A_55_P2269154	ENSMUSG00000098284	antisense	RP23-304I16.1		A_30_P01023053	ENSMUSG00000086003	processed_transcript	B230206L02Rik
A_55_P1980165	ENSMUSG00000082039	pseudogene	Gm15653		A_55_P2125663	ENSMUSG00000087434	antisense	Gm11202		A_30_P01026289	ENSMUSG00000071753	processed_transcript	C230004F18Rik
A_30_P01020144	ENSMUSG00000092203	processed_transcript	1110038B12Rik		A_55_P2099061	ENSMUSG00000081210	pseudogene	Gm12933		A_30_P01028695	ENSMUSG00000098148	lincRNA	Gm20204
A_55_P2045086	ENSMUSG00000081263	pseudogene	Gm14859		A_51_P449638	ENSMUSG00000037247	lincRNA	Pldi		A_30_P01029348	ENSMUSG00000097890	lincRNA	4930547M16Rik
A_55_P1989798	ENSMUSG00000063739	pseudogene	Gm4963		A_52_P544476	ENSMUSG00000064796	misc_RNA	Terc		A_30_P01020038	ENSMUSG00000097088	lincRNA	Gm26615
A_55_P1955239	ENSMUSG00000056772	pseudogene	Rps6-ps2		A_30_P01020716	ENSMUSG00000075511	lincRNA	1700001L05Rik		A_30_P01017703	ENSMUSG00000085936	processed_transcript	2610307P16Rik
A_55_P2167005	ENSMUSG00000098116	pseudogene	Gm7191		A_51_P306919	ENSMUSG00000092517	polymorphic_pseudogene	Art2a-ps		A_30_P01023313	ENSMUSG00000053332	processed_transcript	Gas5
A_55_P2012669	ENSMUSG00000057499	pseudogene	Gm6177		A_55_P2030717	ENSMUSG00000084142	pseudogene	Gm9103		A_30_P01031454	ENSMUSG00000098760	antisense	RP23-230F2.8
A_30_P01018029	ENSMUSG00000085341	antisense	Gm15863		A_52_P99517	ENSMUSG00000020624	lincRNA	4933434M16Rik		A_30_P01018888	ENSMUSG00000097354	lincRNA	2310001H17Rik
A_55_P2005081	ENSMUSG00000074108	pseudogene	Rpl10-ps2		A_55_P2021794	ENSMUSG00000086201	lincRNA	Gm6270		A_30_P01022039	ENSMUSG00000097346	lincRNA	Gm26619
A_66_P116860	ENSMUSG00000097885	lincRNA	5031434O11Rik		A_30_P01027221	ENSMUSG00000087193	antisense	Gm14820		A_30_P01031894	ENSMUSG00000090086	lincRNA	AI480526
A_55_P2185359	ENSMUSG00000069236	pseudogene	Gm7251		A_55_P2116485	ENSMUSG00000071204	pseudogene	Gm10319		A_66_P111216	ENSMUSG00000074024	antisense	4632427E13Rik
A_55_P2019190	ENSMUSG00000092014	pseudogene	Gm4468		A_55_P2161247	ENSMUSG00000094707	lincRNA	A830019P07Rik		A_30_P01031692	ENSMUSG00000098045	lincRNA	Gm26979
A_55_P2120021	ENSMUSG00000071207	pseudogene	Gm8587		A_30_P01026145	ENSMUSG00000083564	pseudogene	Gm11929		A_30_P01023130	ENSMUSG00000096956	lincRNA	0610007N19Rik
A_52_P200925	ENSMUSG00000081892	pseudogene	Gm8864		A_51_P184508	ENSMUSG00000091358	pseudogene	Speer5-ps1		A_55_P1971474	ENSMUSG00000093846	lincRNA	Gm4425
A_30_P01026334	ENSMUSG00000097997	lincRNA	Gm27017		A_55_P2200319	ENSMUSG00000086395	antisense	A630014C17Rik		A_30_P01026417	ENSMUSG00000052951	antisense	C130021I20Rik
A_55_P1984070	ENSMUSG00000082816	pseudogene	Gm11953		A_55_P2235895	ENSMUSG00000097160	lincRNA	A630072L19Rik		A_55_P2068429	ENSMUSG00000073164	lincRNA	2410018L13Rik
A_55_P2033250	ENSMUSG00000035129	pseudogene	Gm6781		A_66_P129665	ENSMUSG00000097746	lincRNA	Gm6225		A_55_P1999154	ENSMUSG00000063816	pseudogene	Gm4987
A_51_P119588	ENSMUSG00000028407	antisense	2010003O02Rik		A_55_P2098593	ENSMUSG00000084085	antisense	Gm16140		A_30_P01029645	ENSMUSG00000096956	lincRNA	0610007N19Rik
A_55_P2418082	ENSMUSG00000085143	antisense	Gm11520		A_66_P136132	ENSMUSG00000098157	pseudogene	Gm9022		A_52_P771446	ENSMUSG00000086191	antisense	1110035M17Rik
A_52_P167511	ENSMUSG00000085066	pseudogene	Gm4989		A_30_P01022165	ENSMUSG00000087292	antisense	Gm13832		A_30_P01032082	ENSMUSG00000085976	lincRNA	Gm13816
A_55_P2136813	ENSMUSG00000079179	antisense	1700012B15Rik		A_52_P489838	ENSMUSG00000091466	pseudogene	Gm17183		A_30_P01024125	ENSMUSG00000085287	lincRNA	4833418N02Rik
A_52_P658974	ENSMUSG00000084275	pseudogene	Gm5396		A_55_P2096515	ENSMUSG00000074508	antisense	Gm10706		A_30_P01029174	ENSMUSG00000085936	processed_transcript	2610307P16Rik
A_55_P2167521	ENSMUSG00000084964	sense_intronic	Gm15503		A_55_P2134712	ENSMUSG00000085328	pseudogene	Gm17131		A_55_P2178378	ENSMUSG00000053332	processed_transcript	Gas5
A_55_P2138095	ENSMUSG00000044609	pseudogene	Gm9294		A_55_P2368098	ENSMUSG00000097134	lincRNA	1110002J07Rik		A_55_P2347976	ENSMUSG00000089726	lincRNA	Mir17hg
A_55_P2015632	ENSMUSG00000089645	pseudogene	Gm5766		A_55_P2210301	ENSMUSG00000085667	processed_transcript	Gm12992		A_30_P01025067	ENSMUSG00000098825	misc_RNA	FTX_3
A_55_P2042813	ENSMUSG00000092021	polymorphic_pseudogene	Gbp11		A_55_P2186302	ENSMUSG00000094002	lincRNA	Gm9866		A_30_P01032635	ENSMUSG00000097571	lincRNA	Jpx
A_51_P471911	ENSMUSG00000027196	processed_transcript	4921507L20Rik		A_55_P2040330	ENSMUSG00000067156	pseudogene	Gm7337		A_30_P01019374	ENSMUSG00000097391	lincRNA	Mirg
A_30_P01026070	ENSMUSG00000096929	lincRNA	A330023F24Rik		A_55_P2023352	ENSMUSG00000082010	pseudogene	Olfr1171-ps1		A_30_P01028919	ENSMUSG00000097354	lincRNA	2310001H17Rik
A_55_P2175272	ENSMUSG00000098057	pseudogene	Gm6283		A_55_P2021615	ENSMUSG00000083059	pseudogene	Olfr268-ps1		A_30_P01028474	ENSMUSG00000074024	antisense	4632427E13Rik
A_55_P2074080	ENSMUSG00000081680	pseudogene	Gm14473		A_55_P2148679	ENSMUSG00000078314	lincRNA	Gm14762		A_30_P01023919	ENSMUSG00000074415	processed_transcript	2610203C20Rik
A_55_P2425938	ENSMUSG00000091475	processed_transcript	2810468N07Rik		A_55_P2070747	ENSMUSG00000079379	pseudogene	Gm3242		A_30_P01027085	ENSMUSG00000097536	lincRNA	2610037D02Rik
A_55_P2186808	ENSMUSG00000093978	pseudogene	Gm12612		A_55_P2079457	ENSMUSG00000074507	lincRNA	Gm14340		A_30_P01025159	ENSMUSG00000097354	lincRNA	2310001H17Rik
A_55_P2065330	ENSMUSG00000084050	pseudogene	Gm14439		A_55_P2075806	ENSMUSG00000091707	pseudogene	Gm8224		A_55_P2108483	ENSMUSG00000092224	pseudogene	Gm8815
A_55_P2076176	ENSMUSG00000083454	pseudogene	Gm13226		A_55_P2374197	ENSMUSG00000085244	antisense	B930086A06Rik		A_55_P2294936	ENSMUSG00000085819	antisense	A930028C08Rik
A_55_P2069176	ENSMUSG00000083812	pseudogene	Gm5054		A_55_P2035311	ENSMUSG00000085582	lincRNA	3110099E03Rik		A_30_P01021647	ENSMUSG00000097571	lincRNA	Jpx
A_30_P01025225	ENSMUSG00000095454	pseudogene	Gm11273		A_55_P2014787	ENSMUSG00000062280	pseudogene	Olfr1285		A_30_P01020941	ENSMUSG00000085936	processed_transcript	2610307P16Rik
A_55_P2091247	ENSMUSG00000092257	pseudogene	Gm2308		A_55_P2426564	ENSMUSG00000098912	processed_transcript	RP23-199B2.4		A_30_P01031112	ENSMUSG00000090086	lincRNA	AI480526
A_55_P1976109	ENSMUSG00000097669	pseudogene	Gm8649		A_55_P1981519	ENSMUSG00000087283	antisense	Gm13580		A_30_P01025731	ENSMUSG00000087403	lincRNA	2900056M20Rik
A_55_P2157102	ENSMUSG00000097244	pseudogene	Gm7928		A_55_P2129886	ENSMUSG00000073420	pseudogene	Btnl5-ps		A_30_P01023076	ENSMUSG00000097391	lincRNA	Mirg
A_55_P2003614	ENSMUSG00000097284	lincRNA	4930480K23Rik		A_55_P2197638	ENSMUSG00000085457	antisense	1110046J04Rik		A_30_P01027049	ENSMUSG00000085936	processed_transcript	2610307P16Rik
A_55_P2030802	ENSMUSG00000083011	pseudogene	Gm12816		A_55_P1953638	ENSMUSG00000097662	lincRNA	Gm2093		A_30_P01032640	ENSMUSG00000087403	lincRNA	2900056M20Rik
A_55_P2158873	ENSMUSG00000083860	pseudogene	Gm13313		A_55_P2050366	ENSMUSG00000058934	antisense	Gm16176		A_30_P01027118	ENSMUSG00000097225	lincRNA	A330076H08Rik
A_55_P2090698	ENSMUSG00000082204	pseudogene	Gm7722		A_55_P2326260	ENSMUSG00000097276	antisense	4930525G20Rik		A_30_P01029029	ENSMUSG00000097595	lincRNA	2510016G02Rik
A_30_P01027043	ENSMUSG00000085614	processed_transcript	1700123M08Rik		A_55_P1959064	ENSMUSG00000029605	polymorphic_pseudogene	Oas1b		A_30_P01018168	ENSMUSG00000097258	lincRNA	Gm26767
A_55_P2021908	ENSMUSG00000083310	pseudogene	Gm5760		A_55_P2083368	ENSMUSG00000085354	lincRNA	Gm2044		A_55_P2024313	ENSMUSG00000096948	lincRNA	Gm4221
A_30_P01030489	ENSMUSG00000085614	processed_transcript	1700123M08Rik		A_30_P01029563	ENSMUSG00000087332	lincRNA	Gm12690		A_30_P01018650	ENSMUSG00000096956	lincRNA	0610007N19Rik
A_55_P1965448	ENSMUSG00000084118	pseudogene	Gm14989		A_55_P2129999	ENSMUSG00000085620	lincRNA	G630018N14Rik		A_30_P01018462	ENSMUSG00000098148	lincRNA	Gm20204
A_55_P2308283	ENSMUSG00000087249	antisense	Gm16062		A_55_P2049801	ENSMUSG00000074113	lincRNA	Gm10629		A_30_P01018977	ENSMUSG00000090386	processed_transcript	2810055G20Rik
A_55_P2063558	ENSMUSG00000083236	pseudogene	Gm7222		A_55_P1956507	ENSMUSG00000074813	processed_transcript	Gm14005		A_30_P01025495	ENSMUSG00000097589	processed_transcript	Dleu2
A_55_P2152245	ENSMUSG00000064281	pseudogene	Rpl19-ps1		A_55_P2060764	ENSMUSG00000085852	antisense	Gm13807		A_30_P01027593	ENSMUSG00000097225	lincRNA	A330076H08Rik
A_55_P2082425	ENSMUSG00000051319	lincRNA	1500011K16Rik		A_55_P2044005	ENSMUSG00000098184	antisense	Gm27011		A_30_P01031015	ENSMUSG00000086363	lincRNA	A330102I10Rik
A_55_P2022421	ENSMUSG00000078925	lincRNA	D030018L15Rik		A_55_P2152528	ENSMUSG00000090682	pseudogene	Gm3852		A_55_P2023037	ENSMUSG00000053541	pseudogene	Gm4759
A_55_P2183389	ENSMUSG00000082026	pseudogene	Gm5764		A_55_P2148554	ENSMUSG00000085755	antisense	Gm13496		A_55_P2111289	ENSMUSG00000074024	antisense	4632427E13Rik
A_30_P01031153	ENSMUSG00000085614	processed_transcript	1700123M08Rik		A_55_P2116898	ENSMUSG00000072589	antisense	Gm10371		A_52_P629451	ENSMUSG00000078684	pseudogene	5830417I10Rik
A_55_P2120074	ENSMUSG00000083700	pseudogene	Gm2986		A_55_P2028228	ENSMUSG00000087228	lincRNA	Gm12827		A_30_P01019216	ENSMUSG00000074024	antisense	4632427E13Rik
A_55_P1997894	ENSMUSG00000081491	pseudogene	Gm12778		A_66_P137210	ENSMUSG00000085683	lincRNA	9130409J20Rik		A_30_P01024768	ENSMUSG00000090386	processed_transcript	2810055G20Rik
A_55_P1997895	ENSMUSG00000081491	pseudogene	Gm12778		A_55_P2037313	ENSMUSG00000086911	lincRNA	Gm12027		A_30_P01027568	ENSMUSG00000097354	lincRNA	2310001H17Rik
A_30_P01017464	ENSMUSG00000086877	processed_transcript	A230072C01Rik		A_51_P117640	ENSMUSG00000098322	antisense	RP23-81K14.3		A_30_P01029801	ENSMUSG00000087312	lincRNA	Gm13833
A_55_P2011237	ENSMUSG00000083539	pseudogene	Gm12466		A_55_P2117760	ENSMUSG00000078214	pseudogene	Gm5925		A_30_P01029118	ENSMUSG00000097589	processed_transcript	Dleu2
A_55_P2077806	ENSMUSG00000079356	pseudogene	Mettl4-ps1		A_55_P2315012	ENSMUSG00000087611	processed_transcript	4930458D05Rik		A_30_P01032942	ENSMUSG00000087366	antisense	BC042782
A_55_P2058384	ENSMUSG00000090114	pseudogene	Gm3076		A_55_P2397854	ENSMUSG00000085851	antisense	4921518K17Rik		A_30_P01017798	ENSMUSG00000086804	lincRNA	Gm13847
A_55_P2094474	ENSMUSG00000052248	antisense	Gm13476		A_55_P2222437	ENSMUSG00000087589	processed_transcript	D430040D24Rik		A_30_P01032008	ENSMUSG00000072723	processed_transcript	Gm10044
A_52_P535012	ENSMUSG00000096269	pseudogene	Rpl31-ps21		A_66_P117204	ENSMUSG00000055110	antisense	A630012P03Rik		A_51_P347789	ENSMUSG00000079528	antisense	1700021O21Rik
A_30_P01032974	ENSMUSG00000082377	pseudogene	Gm14415		A_55_P2105045	ENSMUSG00000085436	antisense	Gm11458		A_30_P01026673	ENSMUSG00000087179	lincRNA	Gm14230
A_66_P106238	ENSMUSG00000097279	lincRNA	Gm5106		A_55_P2008042	ENSMUSG00000074469	lincRNA	Gm15348		A_55_P2168140	ENSMUSG00000087144	pseudogene	Gm5958
A_55_P2182106	ENSMUSG00000082423	pseudogene	Gm15148		A_55_P2160043	ENSMUSG00000097868	lincRNA	A330069E16Rik		A_55_P2004960	ENSMUSG00000055134	processed_transcript	9130017K11Rik
A_30_P01024470	ENSMUSG00000097089	lincRNA	Gm26879		A_55_P2147402	ENSMUSG00000072874	lincRNA	Gm6116		A_52_P354373	ENSMUSG00000098318	lincRNA	RP23-45G16.5
A_55_P1964559	ENSMUSG00000083027	pseudogene	Gm13140		A_55_P2049913	ENSMUSG00000085090	lincRNA	Gm12711		A_30_P01017966	ENSMUSG00000090828	sense_overlapping	Sox2ot
A_55_P2219151	ENSMUSG00000096935	lincRNA	1700113A16Rik		A_66_P128923	ENSMUSG00000097071	lincRNA	4930544I03Rik		A_55_P2058601	ENSMUSG00000052426	pseudogene	Gm9877
A_30_P01025798	ENSMUSG00000092274	lincRNA	Neat1		A_55_P2161675	ENSMUSG00000083674	pseudogene	Zfp133-ps		A_55_P2112797	ENSMUSG00000097952	pseudogene	Gm4398
A_66_P128701	ENSMUSG00000074930	pseudogene	Gm13981		A_66_P117152	ENSMUSG00000074343	antisense	1700104A03Rik		A_66_P117484	ENSMUSG00000086179	lincRNA	Gm14317
A_30_P01030943	ENSMUSG00000097971	processed_transcript	Gm26917		A_66_P136180	ENSMUSG00000082772	pseudogene	Gm381		A_30_P01031240	ENSMUSG00000097225	lincRNA	A330076H08Rik
A_55_P2093650	ENSMUSG00000098138	pseudogene	Gm9081		A_55_P2247096	ENSMUSG00000085185	processed_transcript	BC028777		A_55_P2223582	ENSMUSG00000087269	processed_transcript	D330023K18Rik
A_55_P2179796	ENSMUSG00000075279	pseudogene	Mrpl23-ps1		A_55_P2169311	ENSMUSG00000092183	antisense	4930515G01Rik		A_30_P01023358	ENSMUSG00000096939	pseudogene	Gm8321
A_52_P84803	ENSMUSG00000082108	pseudogene	Gm13777		A_55_P1983380	ENSMUSG00000071217	pseudogene	Gm2022		A_55_P2056619	ENSMUSG00000092474	antisense	Gm20478
A_55_P2101473	ENSMUSG00000058430	pseudogene	Rpl27a-ps2		A_55_P1963930	ENSMUSG00000073155	lincRNA	1810058I24Rik		A_55_P2111563	ENSMUSG00000099253	pseudogene	RP24-221A23.1
A_52_P173368	ENSMUSG00000061486	pseudogene	Gm5161		A_55_P2035129	ENSMUSG00000073420	pseudogene	Btnl5-ps		A_51_P245102	ENSMUSG00000039138	lincRNA	4930591A17Rik
A_51_P500104	ENSMUSG00000021566	antisense	5430425J12Rik		A_30_P01024298	ENSMUSG00000090370	processed_transcript	Gm21989		A_55_P2183652	ENSMUSG00000085399	processed_transcript	9130206I24Rik
A_55_P1970399	ENSMUSG00000082018	pseudogene	Gm6322		A_55_P1981362	ENSMUSG00000084955	pseudogene	Gm14349		A_66_P101646	ENSMUSG00000083563	pseudogene	Gm13340
A_55_P2186122	ENSMUSG00000074733	processed_transcript	5830428H23Rik		A_55_P2180481	ENSMUSG00000089997	lincRNA	1810020O05Rik		A_55_P2098471	ENSMUSG00000096699	pseudogene	Rps19-ps4
A_55_P2074081	ENSMUSG00000081680	pseudogene	Gm14473		A_55_P2243566	ENSMUSG00000096982	lincRNA	Redrum		A_30_P01020952	ENSMUSG00000056579	processed_transcript	Tug1
A_55_P1969522	ENSMUSG00000074184	pseudogene	Smt3h2-ps2		A_66_P117519	ENSMUSG00000074758	lincRNA	Gm5535		A_55_P1999785	ENSMUSG00000080989	pseudogene	Gm14048
A_55_P2185461	ENSMUSG00000095847	pseudogene	Gm5451		A_55_P2121697	ENSMUSG00000075020	lincRNA	E530001K10Rik		A_55_P1963645	ENSMUSG00000095331	pseudogene	Ptma-ps1
A_55_P2136737	ENSMUSG00000097392	lincRNA	D930016D06Rik		A_55_P1989248	ENSMUSG00000081982	pseudogene	Gm6168		A_30_P01032690	ENSMUSG00000056579	processed_transcript	Tug1
A_55_P2012406	ENSMUSG00000098154	pseudogene	Gm5787		A_55_P2057936	ENSMUSG00000082292	pseudogene	Gm12250		A_30_P01021944	ENSMUSG00000081137	pseudogene	BC022960
A_66_P107745	ENSMUSG00000097047	lincRNA	1110020A21Rik		A_55_P2072041	ENSMUSG00000086907	lincRNA	Gm15298		A_30_P01022467	ENSMUSG00000056579	processed_transcript	Tug1
A_55_P2041893	ENSMUSG00000061669	pseudogene	Gm6404		A_55_P2388197	ENSMUSG00000097863	lincRNA	1010001B22Rik		A_55_P1978615	ENSMUSG00000066714	pseudogene	Gm8062
A_55_P2079729	ENSMUSG00000052192	pseudogene	Gm5963		A_55_P2142156	ENSMUSG00000086989	pseudogene	Gm16441		A_55_P2103682	ENSMUSG00000052482	pseudogene	Gm8174
A_55_P2088218	ENSMUSG00000021741	pseudogene	Gm5457		A_66_P137084	ENSMUSG00000097493	lincRNA	9930014A18Rik		A_30_P01031271	ENSMUSG00000098024	antisense	Gm27003
A_55_P1976108	ENSMUSG00000097669	pseudogene	Gm8649		A_55_P2283870	ENSMUSG00000085902	antisense	Gm12200		A_66_P118093	ENSMUSG00000074912	processed_transcript	Gm14207
A_55_P2172619	ENSMUSG00000090467	pseudogene	Gm4613		A_55_P2202425	ENSMUSG00000097638	lincRNA	4933439G12Rik		A_30_P01030677	ENSMUSG00000097588	lincRNA	Gm17388
A_55_P2157992	ENSMUSG00000080870	pseudogene	Gm14111		A_55_P2042973	ENSMUSG00000097222	lincRNA	1010001N08Rik		A_55_P2060608	ENSMUSG00000082535	pseudogene	Gm7860
A_30_P01026106	ENSMUSG00000097971	processed_transcript	Gm26917		A_55_P2150283	ENSMUSG00000097327	pseudogene	E030030I06Rik		A_30_P01032791	ENSMUSG00000087143	antisense	A830082K12Rik
A_55_P2032598	ENSMUSG00000093514	pseudogene	Gm9320		A_51_P372156	ENSMUSG00000053574	processed_transcript	4930563E22Rik		A_30_P01030029	ENSMUSG00000089815	lincRNA	Gm5083
A_55_P2102579	ENSMUSG00000083496	pseudogene	Gm11263		A_55_P2062558	ENSMUSG00000072884	processed_transcript	Gm10433		A_55_P2073383	ENSMUSG00000083434	pseudogene	Gm12760
A_55_P2133356	ENSMUSG00000082061	pseudogene	Gm12726		A_55_P1952117	ENSMUSG00000087117	processed_transcript	Gm11523		A_30_P01022038	ENSMUSG00000087380	processed_transcript	2210408F21Rik
A_55_P2101074	ENSMUSG00000085883	antisense	Gm3848		A_51_P286073	ENSMUSG00000020033	lincRNA	4930463O16Rik		A_55_P2141889	ENSMUSG00000081389	pseudogene	Gm13368
A_55_P2067153	ENSMUSG00000098224	pseudogene	Gm7985		A_30_P01018697	ENSMUSG00000097466	antisense	D430036J16Rik		A_30_P01023875	ENSMUSG00000097908	lincRNA	4933404O12Rik
A_66_P122415	ENSMUSG00000098234	lincRNA	Snhg6		A_55_P2054373	ENSMUSG00000095813	pseudogene	Defa-ps1		A_52_P542970	ENSMUSG00000082743	pseudogene	Gm12988
A_55_P1970536	ENSMUSG00000082634	pseudogene	Gm12900		A_55_P2100194	ENSMUSG00000072109	antisense	A530040E14Rik		A_55_P2024011	ENSMUSG00000082178	pseudogene	Gm11307
A_55_P2071326	ENSMUSG00000084186	pseudogene	Rpl36-ps10		A_55_P2251569	ENSMUSG00000092399	antisense	4930556N13Rik		A_30_P01018104	ENSMUSG00000097588	lincRNA	Gm17388
A_30_P01024273	ENSMUSG00000097277	lincRNA	2900076A07Rik		A_66_P100761	ENSMUSG00000097115	lincRNA	1810019N24Rik		A_52_P370022	ENSMUSG00000082013	pseudogene	Gm13216
A_55_P2033530	ENSMUSG00000098222	pseudogene	Gm8318		A_55_P2053083	ENSMUSG00000096400	pseudogene	Gm6098		A_55_P2166743	ENSMUSG00000063714	antisense	1700011J10Rik
A_55_P2352344	ENSMUSG00000086058	processed_transcript	Gm12575		A_55_P2439006	ENSMUSG00000059277	processed_transcript	R74862		A_55_P2017389	ENSMUSG00000083640	pseudogene	Gm8876
A_66_P111840	ENSMUSG00000082861	pseudogene	Gm11362		A_30_P01026251	ENSMUSG00000097848	lincRNA	Gm807		A_55_P2103145	ENSMUSG00000058816	pseudogene	Ppp1r2-ps3
A_55_P2048684	ENSMUSG00000079137	pseudogene	Rpl27-ps1		A_55_P1998962	ENSMUSG00000029605	polymorphic_pseudogene	Oas1b		A_30_P01020090	ENSMUSG00000097072	lincRNA	Foxl2os
A_52_P497388	ENSMUSG00000096086	pseudogene	Gm4761		A_55_P2050365	ENSMUSG00000058934	antisense	Gm16176		A_30_P01017632	ENSMUSG00000098090	pseudogene	2700099C18Rik
A_55_P2097398	ENSMUSG00000097195	lincRNA	Snhg5		A_55_P2353462	ENSMUSG00000097453	lincRNA	Gm26894		A_55_P1978905	ENSMUSG00000066489	pseudogene	Rpl26-ps2
A_55_P2022263	ENSMUSG00000083705	pseudogene	Gm8624		A_55_P2046593	ENSMUSG00000087677	lincRNA	Gm15226		A_30_P01026049	ENSMUSG00000097229	lincRNA	Gm26598
A_55_P2069955	ENSMUSG00000098181	pseudogene	Rps12l2		A_55_P2127717	ENSMUSG00000092173	pseudogene	Vmn2r-ps38		A_55_P2331546	ENSMUSG00000085171	lincRNA	D830026I12Rik
A_55_P1970204	ENSMUSG00000092300	polymorphic_pseudogene	Cdk3-ps		A_55_P2002889	ENSMUSG00000073699	lincRNA	Gm833		A_55_P2092983	ENSMUSG00000084025	pseudogene	Gm6276
A_55_P2015519	ENSMUSG00000051319	lincRNA	1500011K16Rik		A_55_P2316041	ENSMUSG00000092131	antisense	BC050972		A_55_P1957393	ENSMUSG00000097999	pseudogene	Gm9061
A_55_P2038299	ENSMUSG00000066389	pseudogene	Rpl31-ps1		A_66_P115539	ENSMUSG00000085034	processed_transcript	Gm11240		A_52_P560628	ENSMUSG00000097290	lincRNA	1300002E11Rik
A_55_P2314321	ENSMUSG00000097211	antisense	BC065403		A_52_P400637	ENSMUSG00000085628	antisense	D630032N06Rik		A_30_P01024255	ENSMUSG00000056579	processed_transcript	Tug1
A_55_P2005719	ENSMUSG00000083072	pseudogene	Gm13668		A_55_P2097626	ENSMUSG00000083942	pseudogene	Scgb1b26-ps		A_66_P126480	ENSMUSG00000085382	lincRNA	Gm13861
A_55_P2091230	ENSMUSG00000083912	pseudogene	Gm5391		A_55_P2045249	ENSMUSG00000095487	pseudogene	Scgb1b21		A_55_P2278604	ENSMUSG00000097915	lincRNA	A330009N23Rik
A_55_P2096166	ENSMUSG00000058567	pseudogene	Gm2531		A_51_P176752	ENSMUSG00000047938	processed_transcript	4930483J18Rik		A_51_P358953	ENSMUSG00000049576	pseudogene	Zfa-ps
A_30_P01027988	ENSMUSG00000097624	lincRNA	Gm5091		A_55_P1958876	ENSMUSG00000074782	antisense	4833422C13Rik		A_66_P122621	ENSMUSG00000052769	pseudogene	Gm9889
A_55_P2122491	ENSMUSG00000083019	pseudogene	Gm6222		A_55_P2135200	ENSMUSG00000072621	pseudogene	Slfn10-ps		A_55_P2016838	ENSMUSG00000082961	pseudogene	Gm15131
A_55_P2139889	ENSMUSG00000072653	pseudogene	Zfp783		A_55_P2075894	ENSMUSG00000050978	pseudogene	Gm5215		A_55_P2091012	ENSMUSG00000047652	pseudogene	Pea15b
A_55_P1962065	ENSMUSG00000079962	pseudogene	Gm12643		A_55_P2414146	ENSMUSG00000085329	lincRNA	2810404F17Rik		A_55_P2086087	ENSMUSG00000082804	pseudogene	Rpl17-ps1
A_66_P131036	ENSMUSG00000082196	pseudogene	Gm14231		A_52_P463962	ENSMUSG00000096534	pseudogene	Krtap16-3		A_30_P01030176	ENSMUSG00000097588	lincRNA	Gm17388
A_30_P01033672	ENSMUSG00000081571	pseudogene	Gm12125		A_55_P1953984	ENSMUSG00000079011	lincRNA	Gm11033		A_55_P2010364	ENSMUSG00000095967	pseudogene	Gm5116
A_30_P01030953	ENSMUSG00000097375	lincRNA	6720427I07Rik		A_30_P01023361	ENSMUSG00000097050	lincRNA	Gm9918		A_30_P01017507	ENSMUSG00000098148	lincRNA	Gm20204
A_66_P112399	ENSMUSG00000074649	processed_transcript	BC029722		A_30_P01023935	ENSMUSG00000084856	lincRNA	Gm11528		A_30_P01017489	ENSMUSG00000056579	processed_transcript	Tug1
A_55_P2087589	ENSMUSG00000081096	pseudogene	Gm12691		A_66_P118394	ENSMUSG00000074292	lincRNA	Gm10660		A_30_P01020631	ENSMUSG00000097908	lincRNA	4933404O12Rik
A_55_P2105035	ENSMUSG00000062235	pseudogene	Gm5341		A_55_P2058602	ENSMUSG00000089835	antisense	Gm7097		A_55_P2049147	ENSMUSG00000090001	pseudogene	Gm9719
A_55_P2170405	ENSMUSG00000085977	pseudogene	Gm5970		A_51_P422223	ENSMUSG00000034764	processed_transcript	1700006J14Rik		A_55_P2083566	ENSMUSG00000080718	pseudogene	Gm8019
A_55_P2053810	ENSMUSG00000092339	pseudogene	Gm4831		A_55_P2414707	ENSMUSG00000097762	lincRNA	4732463B04Rik		A_55_P2161746	ENSMUSG00000081332	pseudogene	Gm12664
A_55_P1971614	ENSMUSG00000084164	pseudogene	Gm13902		A_55_P1975135	ENSMUSG00000082728	pseudogene	Supt20-ps		A_55_P2145164	ENSMUSG00000093460	antisense	Six3os1
A_52_P305579	ENSMUSG00000073437	processed_transcript	D330041H03Rik		A_55_P2086522	ENSMUSG00000081410	pseudogene	Gm6797		A_55_P1981099	ENSMUSG00000097952	pseudogene	Gm4398
A_55_P2126827	ENSMUSG00000052825	pseudogene	Gm9892		A_55_P2052510	ENSMUSG00000084869	lincRNA	Gm13063		A_55_P2148046	ENSMUSG00000092224	pseudogene	Gm8815
A_51_P444447	ENSMUSG00000071637	pseudogene	Cebpd		A_55_P2136686	ENSMUSG00000083317	pseudogene	Gm14402		A_30_P01026392	ENSMUSG00000056579	processed_transcript	Tug1
A_55_P2066568	ENSMUSG00000044141	pseudogene	E130201H02Rik		A_55_P1974114	ENSMUSG00000083878	pseudogene	Gm12034		A_55_P2042655	ENSMUSG00000086316	processed_transcript	2210013O21Rik
A_52_P31814	ENSMUSG00000092203	processed_transcript	1110038B12Rik		A_55_P2112292	ENSMUSG00000097435	lincRNA	Gm26783		A_30_P01026069	ENSMUSG00000053656	processed_transcript	Dancr
A_55_P2009576	ENSMUSG00000065176	snRNA	Rnu12		A_30_P01030479	ENSMUSG00000084929	antisense	4732418A04Rik		A_52_P489999	ENSMUSG00000097088	lincRNA	Gm26615
A_55_P1960371	ENSMUSG00000084148	pseudogene	Gm12380		A_30_P01024161	ENSMUSG00000054304	pseudogene	D130007C19Rik		A_55_P2178423	ENSMUSG00000082990	pseudogene	Gm14052
A_55_P2022116	ENSMUSG00000081797	pseudogene	Gm8662		A_55_P2004354	ENSMUSG00000097248	lincRNA	Gm2694		A_55_P2147291	ENSMUSG00000081394	pseudogene	Gm13215
A_52_P456243	ENSMUSG00000087038	lincRNA	2900079G21Rik		A_55_P1957245	ENSMUSG00000096270	pseudogene	Vmn2r-ps134		A_30_P01024042	ENSMUSG00000097088	lincRNA	Gm26615
A_55_P2161126	ENSMUSG00000083107	pseudogene	Gm5303		A_30_P01017843	ENSMUSG00000075020	lincRNA	E530001K10Rik		A_30_P01019745	ENSMUSG00000097494	lincRNA	4933406C10Rik
A_55_P2029471	ENSMUSG00000082964	pseudogene	Rpl13-ps5		A_30_P01017702	ENSMUSG00000075020	lincRNA	E530001K10Rik		A_55_P1982553	ENSMUSG00000097776	lincRNA	Gm26795
A_30_P01020776	ENSMUSG00000085614	processed_transcript	1700123M08Rik		A_30_P01024411	ENSMUSG00000093452	processed_transcript	Gm20687		A_30_P01018833	ENSMUSG00000085936	processed_transcript	2610307P16Rik
A_30_P01029469	ENSMUSG00000084007	pseudogene	Gm9003		A_55_P2350553	ENSMUSG00000097852	lincRNA	4933405D12Rik		A_55_P2008156	ENSMUSG00000085884	processed_transcript	Gm15342
A_52_P673917	ENSMUSG00000086877	processed_transcript	A230072C01Rik		A_55_P1959525	ENSMUSG00000054909	processed_transcript	Wbscr25		A_55_P2000209	ENSMUSG00000074415	processed_transcript	2610203C20Rik
A_30_P01029111	ENSMUSG00000085614	processed_transcript	1700123M08Rik		A_30_P01031128	ENSMUSG00000087004	antisense	Gm14154		A_55_P2303488	ENSMUSG00000084966	lincRNA	2810471M01Rik
A_55_P1952475	ENSMUSG00000060209	pseudogene	Gm6570		A_55_P2351670	ENSMUSG00000097527	lincRNA	1700112J16Rik		A_30_P01018351	ENSMUSG00000085399	processed_transcript	9130206I24Rik
A_55_P2108644	ENSMUSG00000080754	pseudogene	Rpl36-ps7		A_51_P236738	ENSMUSG00000094868	antisense	Dlx6os2		A_30_P01026666	ENSMUSG00000097703	lincRNA	Gm26623
A_52_P110070	ENSMUSG00000081793	pseudogene	5730416F02Rik		A_30_P01029156	ENSMUSG00000070342	lincRNA	Gm10287		A_30_P01025839	ENSMUSG00000098148	lincRNA	Gm20204
A_55_P1978465	ENSMUSG00000055413	pseudogene	H2-Q5		A_55_P1970461	ENSMUSG00000087321	pseudogene	Gm5353		A_55_P2068515	ENSMUSG00000089815	lincRNA	Gm5083
A_55_P1989511	ENSMUSG00000084304	pseudogene	Gm6142		A_55_P2082418	ENSMUSG00000085236	processed_transcript	2610206C17Rik		A_30_P01029658	ENSMUSG00000093387	lincRNA	Gm20732
A_52_P199776	ENSMUSG00000097052	lincRNA	Snhg7		A_52_P53470	ENSMUSG00000061510	lincRNA	Gm10101		A_30_P01026866	ENSMUSG00000098148	lincRNA	Gm20204
A_55_P2045085	ENSMUSG00000081263	pseudogene	Gm14859		A_55_P2299637	ENSMUSG00000083674	pseudogene	Zfp133-ps		A_55_P2054128	ENSMUSG00000097951	pseudogene	Gm7611
A_55_P2035590	ENSMUSG00000095150	pseudogene	Rps19-ps13		A_55_P2116900	ENSMUSG00000072589	antisense	Gm10371		A_30_P01029790	ENSMUSG00000097621	lincRNA	Gm26562
A_30_P01031118	ENSMUSG00000097068	lincRNA	Gm26760		A_55_P2196180	ENSMUSG00000085026	antisense	4930521C21Rik		A_66_P136582	ENSMUSG00000062477	pseudogene	Hmgb1l
A_55_P2171977	ENSMUSG00000090516	pseudogene	Rps11-ps1		A_66_P131517	ENSMUSG00000075437	lincRNA	Gm11681		A_55_P2163404	ENSMUSG00000059565	pseudogene	Gm5292
A_55_P2008870	ENSMUSG00000082202	pseudogene	Gm4910		A_52_P302051	ENSMUSG00000092328	pseudogene	Vmn2r-ps57		A_55_P2138306	ENSMUSG00000081350	pseudogene	Gm5388
A_30_P01018771	ENSMUSG00000097375	lincRNA	6720427I07Rik		A_66_P134984	ENSMUSG00000074398	processed_transcript	Gm15441		A_30_P01032943	ENSMUSG00000053332	processed_transcript	Gas5
A_55_P1955346	ENSMUSG00000083362	pseudogene	Gm8606		A_52_P195706	ENSMUSG00000081297	pseudogene	Gm12209		A_30_P01024671	ENSMUSG00000097346	lincRNA	Gm26619
A_66_P111430	ENSMUSG00000086841	processed_transcript	2410006H16Rik		A_55_P2185839	ENSMUSG00000086232	antisense	Gm7546		A_30_P01017444	ENSMUSG00000085409	sense_intronic	Gm16155
A_30_P01025102	ENSMUSG00000097375	lincRNA	6720427I07Rik		A_55_P2083233	ENSMUSG00000081207	processed_transcript	Gm13775		A_52_P352563	ENSMUSG00000087204	pseudogene	1700073E17Rik
A_30_P01018460	ENSMUSG00000097068	lincRNA	Gm26760		A_51_P492701	ENSMUSG00000055408	antisense	Gm15053		A_55_P2024799	ENSMUSG00000083569	pseudogene	Gm13666
A_52_P272534	ENSMUSG00000091825	pseudogene	Gm5778		A_55_P2002135	ENSMUSG00000074164	pseudogene	Vmn2r-ps54		A_55_P2150452	ENSMUSG00000081314	pseudogene	Gm14132
A_30_P01028048	ENSMUSG00000092203	processed_transcript	1110038B12Rik		A_55_P2174376	ENSMUSG00000046590	pseudogene	Olfr1165-ps		A_30_P01029537	ENSMUSG00000081732	pseudogene	Gm15495
A_55_P2121537	ENSMUSG00000045694	pseudogene	Gm4997		A_66_P130853	ENSMUSG00000054910	processed_transcript	4931415C17Rik		A_30_P01024425	ENSMUSG00000085566	processed_transcript	A730017L22Rik
A_55_P2159869	ENSMUSG00000058661	pseudogene	Gm7452		A_30_P01021084	ENSMUSG00000097080	lincRNA	1700086O06Rik		A_30_P01022983	ENSMUSG00000097229	lincRNA	Gm26598
A_51_P273064	ENSMUSG00000059731	pseudogene	Olfr837		A_30_P01023853	ENSMUSG00000097468	lincRNA	2310010G23Rik		A_55_P2236228	ENSMUSG00000086155	processed_transcript	9430041J12Rik
A_55_P1993813	ENSMUSG00000059033	pseudogene	Rpl18a-ps1		A_55_P2040341	ENSMUSG00000098001	lincRNA	Gm27048		A_30_P01019757	ENSMUSG00000081732	pseudogene	Gm15495
A_55_P2026156	ENSMUSG00000063442	pseudogene	Gm7117		A_55_P1978825	ENSMUSG00000097043	lincRNA	Gm10556		A_55_P2408651	ENSMUSG00000072893	processed_transcript	4933439C10Rik
A_55_P2154240	ENSMUSG00000059064	pseudogene	Gm10059		A_66_P120572	ENSMUSG00000075416	processed_transcript	Gm14488		A_55_P2021490	ENSMUSG00000096975	lincRNA	Gm16386
A_55_P2003548	ENSMUSG00000058838	pseudogene	Rps27a-ps2		A_55_P2068496	ENSMUSG00000087540	lincRNA	Gm11412		A_30_P01030231	ENSMUSG00000097230	lincRNA	Gm26853
A_55_P2256163	ENSMUSG00000087478	processed_transcript	4930506C21Rik		A_55_P1966216	ENSMUSG00000094055	pseudogene	Gm14700		A_55_P2164503	ENSMUSG00000078270	pseudogene	Gm14193
A_55_P2096257	ENSMUSG00000060680	pseudogene	Gm8894		A_30_P01030738	ENSMUSG00000079457	pseudogene	Gm7609		A_30_P01023024	ENSMUSG00000097729	lincRNA	2310015A10Rik
A_55_P1955244	ENSMUSG00000089944	pseudogene	Gm8292		A_55_P1993733	ENSMUSG00000097452	lincRNA	Gm2824		A_30_P01026728	ENSMUSG00000085385	processed_transcript	9430008C03Rik
A_55_P1955243	ENSMUSG00000089944	pseudogene	Gm8292		A_55_P1961302	ENSMUSG00000085156	processed_transcript	Gm11974		A_55_P2168254	ENSMUSG00000081443	pseudogene	Gm3880
A_30_P01030152	ENSMUSG00000085277	lincRNA	Gm13943		A_55_P2385749	ENSMUSG00000097944	lincRNA	A130014A01Rik		A_30_P01032942	ENSMUSG00000087366	antisense	BC042782
A_55_P1992470	ENSMUSG00000098222	pseudogene	Gm8318		A_55_P2358216	ENSMUSG00000087278	lincRNA	A930006I01Rik		A_55_P1990740	ENSMUSG00000092224	pseudogene	Gm8815
A_55_P1982744	ENSMUSG00000083471	pseudogene	Gm12118		A_30_P01019190	ENSMUSG00000084856	lincRNA	Gm11528		A_30_P01029937	ENSMUSG00000097391	lincRNA	Mirg
A_55_P2038077	ENSMUSG00000082978	pseudogene	Rpsa-ps11		A_55_P1953608	ENSMUSG00000092249	pseudogene	Gm5708		A_52_P127877	ENSMUSG00000081977	processed_transcript	Flg
A_55_P2029022	ENSMUSG00000082655	pseudogene	Gm7857		A_55_P2009239	ENSMUSG00000078962	lincRNA	4932414J04Rik		A_30_P01028335	ENSMUSG00000073753	pseudogene	Gm10571
A_55_P1960813	ENSMUSG00000082180	pseudogene	Gm12230		A_66_P116635	ENSMUSG00000086266	antisense	Igf2os		A_55_P2145159	ENSMUSG00000093460	antisense	Six3os1
A_55_P2174258	ENSMUSG00000082549	pseudogene	Gm14813		A_55_P2118861	ENSMUSG00000066158	processed_transcript	AY512931		A_30_P01031597	ENSMUSG00000051844	processed_transcript	B230319C09Rik
A_55_P2058953	ENSMUSG00000081159	pseudogene	Gm6023		A_66_P138634	ENSMUSG00000081355	pseudogene	Gm15264		A_30_P01026591	ENSMUSG00000086702	lincRNA	Gm12347
A_55_P2007368	ENSMUSG00000085709	lincRNA	Gm14211		A_55_P2103603	ENSMUSG00000078531	lincRNA	Gm831		A_30_P01031052	ENSMUSG00000097557	lincRNA	C130060C02Rik
A_55_P2068566	ENSMUSG00000059150	pseudogene	Rpl26-ps4		A_55_P2086099	ENSMUSG00000097615	lincRNA	Gm2061		A_30_P01025830	ENSMUSG00000086191	antisense	1110035M17Rik
A_55_P2322104	ENSMUSG00000097665	lincRNA	Gm16853		A_55_P1972517	ENSMUSG00000081586	pseudogene	Gm11544		A_30_P01020395	ENSMUSG00000097230	lincRNA	Gm26853
A_55_P2072030	ENSMUSG00000097719	pseudogene	Rpl31-ps18		A_66_P113708	ENSMUSG00000086537	antisense	Nespos		A_55_P2179925	ENSMUSG00000073164	lincRNA	2410018L13Rik
A_55_P1993880	ENSMUSG00000062284	pseudogene	Gm6030		A_55_P2390796	ENSMUSG00000098332	processed_transcript	RP24-176F12.8		A_30_P01026655	ENSMUSG00000053332	processed_transcript	Gas5
A_55_P2168189	ENSMUSG00000081142	pseudogene	Gm15497		A_66_P118299	ENSMUSG00000097107	lincRNA	Gm6846		A_30_P01018458	ENSMUSG00000097636	lincRNA	5830416P10Rik
A_52_P157880	ENSMUSG00000083841	pseudogene	Gm1947		A_30_P01022707	ENSMUSG00000085085	lincRNA	1700086P04Rik		A_30_P01029619	ENSMUSG00000098045	lincRNA	Gm26979
A_51_P383755	ENSMUSG00000030664	antisense	1110006G14Rik		A_55_P1990221	ENSMUSG00000085152	lincRNA	Gm11496		A_30_P01022396	ENSMUSG00000098148	lincRNA	Gm20204
A_55_P1970380	ENSMUSG00000083116	pseudogene	Gm13410		A_55_P2397999	ENSMUSG00000085641	lincRNA	4930465M20Rik		A_30_P01017798	ENSMUSG00000086804	lincRNA	Gm13847
A_66_P107734	ENSMUSG00000085812	pseudogene	Gm15843		A_55_P2148961	ENSMUSG00000073529	processed_transcript	F830208F22Rik		A_30_P01021484	ENSMUSG00000085912	lincRNA	Trp53cor1
A_51_P424256	ENSMUSG00000091577	pseudogene	Gm6211		A_55_P2024634	ENSMUSG00000086862	antisense	Gm13546		A_30_P01022562	ENSMUSG00000087366	antisense	BC042782
A_55_P2055682	ENSMUSG00000042962	pseudogene	Gm5436		A_55_P2014853	ENSMUSG00000084354	pseudogene	Gm14708		A_30_P01017725	ENSMUSG00000085912	lincRNA	Trp53cor1
A_55_P2279807	ENSMUSG00000097375	lincRNA	6720427I07Rik		A_66_P120605	ENSMUSG00000083623	pseudogene	Gm7224		A_30_P01020195	ENSMUSG00000086370	lincRNA	Ftx
A_55_P2147191	ENSMUSG00000066620	pseudogene	Gm4883		A_55_P1957244	ENSMUSG00000096270	pseudogene	Vmn2r-ps134		A_30_P01028072	ENSMUSG00000097230	lincRNA	Gm26853
A_55_P2089507	ENSMUSG00000082633	pseudogene	Gm15779		A_66_P125709	ENSMUSG00000097735	lincRNA	D930032P07Rik		A_30_P01026285	ENSMUSG00000097156	lincRNA	Gm3764
A_66_P105298	ENSMUSG00000097624	lincRNA	Gm5091		A_55_P2091393	ENSMUSG00000059244	lincRNA	Gm10062		A_55_P2103481	ENSMUSG00000092404	processed_transcript	Gm9921
A_55_P1976984	ENSMUSG00000024205	pseudogene	Rpl36-ps2		A_55_P2359610	ENSMUSG00000087521	antisense	AI646519		A_30_P01019681	ENSMUSG00000054944	lincRNA	5330416C01Rik
A_55_P2036942	ENSMUSG00000091083	pseudogene	Gm4535		A_55_P2295731	ENSMUSG00000092570	antisense	2210019I11Rik		A_30_P01022284	ENSMUSG00000097588	lincRNA	Gm17388
A_55_P2073010	ENSMUSG00000058869	pseudogene	Gm4832		A_52_P214646	ENSMUSG00000086379	antisense	1700026D11Rik		A_30_P01020626	ENSMUSG00000097156	lincRNA	Gm3764
A_52_P431615	ENSMUSG00000073902	pseudogene	Gm1966		A_55_P2279575	ENSMUSG00000097699	lincRNA	5430400D12Rik		A_30_P01019826	ENSMUSG00000097313	lincRNA	Gm26569
A_55_P2351193	ENSMUSG00000088108	snoRNA	Snora47		A_55_P2419564	ENSMUSG00000086978	lincRNA	4933435F18Rik		A_30_P01031239	ENSMUSG00000085455	antisense	1810059H22Rik
A_55_P2128626	ENSMUSG00000097532	lincRNA	Gm4349		A_30_P01023221	ENSMUSG00000057215	lincRNA	Gm15514		A_55_P2036095	ENSMUSG00000097156	lincRNA	Gm3764
A_30_P01033095	ENSMUSG00000096929	lincRNA	A330023F24Rik		A_30_P01032992	ENSMUSG00000090370	processed_transcript	Gm21989		A_55_P2034784	ENSMUSG00000085385	processed_transcript	9430008C03Rik
A_55_P2008639	ENSMUSG00000080775	pseudogene	Gm6368		A_55_P2102833	ENSMUSG00000078494	antisense	Gm13201		A_55_P2155654	ENSMUSG00000097039	lincRNA	Pvt1
A_52_P286928	ENSMUSG00000082625	pseudogene	Gm15204		A_52_P119350	ENSMUSG00000097203	lincRNA	4732419C18Rik		A_30_P01018181	ENSMUSG00000084885	processed_transcript	3010001F23Rik
A_52_P163515	ENSMUSG00000081405	pseudogene	Gm13142		A_55_P2111048	ENSMUSG00000075325	lincRNA	Gm13582		A_55_P2130135	ENSMUSG00000041674	processed_transcript	BC006965
A_55_P2152246	ENSMUSG00000081094	pseudogene	Rpl19-ps11		A_55_P2094434	ENSMUSG00000097467	lincRNA	Gm26737		A_30_P01033028	ENSMUSG00000098108	antisense	Gm27008
A_52_P593212	ENSMUSG00000056445	antisense	5730446D14Rik		A_55_P2118537	ENSMUSG00000082956	pseudogene	Naip3		A_30_P01023156	ENSMUSG00000086191	antisense	1110035M17Rik
A_55_P1972839	ENSMUSG00000082220	pseudogene	Gm12943		A_55_P2071360	ENSMUSG00000086019	lincRNA	Gm15762		A_55_P2136214	ENSMUSG00000031736	lincRNA	4933436C20Rik
A_51_P208263	ENSMUSG00000080798	pseudogene	Gm5135		A_52_P39314	ENSMUSG00000089871	processed_transcript	Speer7-ps1		A_55_P2055199	ENSMUSG00000078247	antisense	Airn
A_52_P223508	ENSMUSG00000085396	processed_transcript	6720401G13Rik		A_55_P2348948	ENSMUSG00000089952	sense_intronic	4933413C19Rik		A_30_P01017923	ENSMUSG00000074024	antisense	4632427E13Rik
A_55_P2165028	ENSMUSG00000069125	pseudogene	Rps24-ps2		A_66_P136129	ENSMUSG00000082853	pseudogene	Gm7134		A_30_P01028218	ENSMUSG00000098148	lincRNA	Gm20204
A_55_P2261395	ENSMUSG00000078635	processed_transcript	1700028N14Rik		A_52_P52637	ENSMUSG00000090603	pseudogene	Gm17186		A_30_P01027960	ENSMUSG00000097336	lincRNA	Fendrr
A_55_P1960775	ENSMUSG00000067058	pseudogene	Rps15a-ps5		A_55_P1958227	ENSMUSG00000097376	lincRNA	Gm8705		A_30_P01018855	ENSMUSG00000097736	lincRNA	9530059O14Rik
A_30_P01027833	ENSMUSG00000097971	processed_transcript	Gm26917		A_55_P1952901	ENSMUSG00000073699	lincRNA	Gm833		A_30_P01022835	ENSMUSG00000098108	antisense	Gm27008
A_55_P2117375	ENSMUSG00000072847	lincRNA	A530017D24Rik		A_55_P2004469	ENSMUSG00000097679	pseudogene	Rps19-ps5		A_51_P130544	ENSMUSG00000053332	processed_transcript	Gas5
A_55_P2126470	ENSMUSG00000080758	pseudogene	Gm5392		A_55_P2137628	ENSMUSG00000093711	pseudogene	Vmn2r-ps125		A_30_P01030899	ENSMUSG00000087377	antisense	AV099323
A_55_P2135632	ENSMUSG00000084299	pseudogene	Gm6630		A_66_P131433	ENSMUSG00000081291	pseudogene	Gm14738		A_55_P2071536	ENSMUSG00000086003	processed_transcript	B230206L02Rik
A_30_P01020579	ENSMUSG00000097207	lincRNA	6030443J06Rik		A_55_P2034049	ENSMUSG00000098195	pseudogene	Gm7693		A_30_P01022682	ENSMUSG00000097287	lincRNA	D130017N08Rik
A_52_P274749	ENSMUSG00000092464	pseudogene	Gm8902		A_55_P2042860	ENSMUSG00000059014	pseudogene	Gm5409		A_55_P1954521	ENSMUSG00000074918	antisense	5430417L22Rik
A_30_P01018499	ENSMUSG00000097324	lincRNA	Mir143hg		A_55_P1980764	ENSMUSG00000043747	processed_transcript	1520401A03Rik		A_55_P2370219	ENSMUSG00000097709	lincRNA	2810429I04Rik
A_55_P2069961	ENSMUSG00000098181	pseudogene	Rps12l2		A_55_P2074661	ENSMUSG00000074987	antisense	AI314831		A_30_P01017596	ENSMUSG00000043800	pseudogene	Kifc5c-ps
A_55_P2143095	ENSMUSG00000079467	antisense	Gm14966		A_55_P2062314	ENSMUSG00000054418	processed_transcript	2900041M22Rik		A_51_P309589	ENSMUSG00000098090	pseudogene	2700099C18Rik
A_55_P2037524	ENSMUSG00000090074	pseudogene	Gm6921		A_52_P571109	ENSMUSG00000062280	pseudogene	Olfr1285		A_30_P01020056	ENSMUSG00000098318	lincRNA	RP23-45G16.5
A_55_P2109943	ENSMUSG00000083757	pseudogene	Rps15a-ps4		A_30_P01027958	ENSMUSG00000085675	lincRNA	Gm12022		A_55_P2110941	ENSMUSG00000084053	pseudogene	Gm14904
A_51_P291460	ENSMUSG00000063885	pseudogene	Gm6498		A_30_P01020993	ENSMUSG00000085675	lincRNA	Gm12022		A_30_P01027661	ENSMUSG00000043800	pseudogene	Kifc5c-ps
A_52_P616332	ENSMUSG00000046808	processed_transcript	Atp10d		A_55_P2080587	ENSMUSG00000086919	lincRNA	Gm11497		A_30_P01032656	ENSMUSG00000087377	antisense	AV099323
A_55_P2114724	ENSMUSG00000046487	pseudogene	Mospd4		A_55_P2068595	ENSMUSG00000041596	pseudogene	Nlrp5-ps		A_30_P01023644	ENSMUSG00000097230	lincRNA	Gm26853
A_30_P01023446	ENSMUSG00000095123	lincRNA	Gm21781		A_55_P2147036	ENSMUSG00000078952	lincRNA	Gm2373		A_30_P01032008	ENSMUSG00000072723	processed_transcript	Gm10044
A_55_P2074864	ENSMUSG00000081763	pseudogene	Gm9435		A_55_P2027018	ENSMUSG00000064252	pseudogene	Olfr329-ps		A_55_P2078093	ENSMUSG00000097072	lincRNA	Foxl2os
A_55_P2401403	ENSMUSG00000093470	lincRNA	Gm20645		A_55_P1999261	ENSMUSG00000056329	processed_transcript	1810010K12Rik		A_30_P01031652	ENSMUSG00000053957	lincRNA	Gm12474
A_55_P2081482	ENSMUSG00000068120	pseudogene	Gm10231		A_55_P2018422	ENSMUSG00000034185	antisense	6430628N08Rik		A_51_P347789	ENSMUSG00000079528	antisense	1700021O21Rik
A_55_P2026025	ENSMUSG00000067351	pseudogene	Rps15a-ps2		A_66_P125161	ENSMUSG00000084757	lincRNA	1700057H15Rik		A_30_P01028679	ENSMUSG00000090086	lincRNA	AI480526
A_55_P2175832	ENSMUSG00000098292	lincRNA	RP23-59B16.8		A_52_P237957	ENSMUSG00000061975	pseudogene	Olfr492		A_51_P378381	ENSMUSG00000031736	lincRNA	4933436C20Rik
A_55_P2033461	ENSMUSG00000097987	pseudogene	Gm17786		A_51_P246653	ENSMUSG00000079293	polymorphic_pseudogene	Clec7a		A_30_P01027508	ENSMUSG00000085385	processed_transcript	9430008C03Rik
A_55_P2112922	ENSMUSG00000071041	pseudogene	Gm15210		A_55_P1993012	ENSMUSG00000078263	pseudogene	Gm14188		A_55_P2171785	ENSMUSG00000073242	antisense	Gm10485
A_66_P109296	ENSMUSG00000082272	pseudogene	Gm11675		A_55_P1993933	ENSMUSG00000074973	pseudogene	Gm11382		A_30_P01019416	ENSMUSG00000097229	lincRNA	Gm26598
A_66_P111689	ENSMUSG00000090474	pseudogene	Gm9372		A_55_P1957165	ENSMUSG00000097893	lincRNA	1700034P13Rik		A_30_P01021179	ENSMUSG00000098318	lincRNA	RP23-45G16.5
A_55_P2042783	ENSMUSG00000089718	lincRNA	2310075C17Rik		A_55_P2076524	ENSMUSG00000056821	lincRNA	1700028I16Rik		A_30_P01028102	ENSMUSG00000097908	lincRNA	4933404O12Rik
A_30_P01020727	ENSMUSG00000049246	pseudogene	Hspe1-ps2		A_55_P2257251	ENSMUSG00000097553	lincRNA	4930455D15Rik		A_55_P2073905	ENSMUSG00000097230	lincRNA	Gm26853
A_55_P2074883	ENSMUSG00000085965	lincRNA	2310016D23Rik		A_30_P01024854	ENSMUSG00000097921	lincRNA	Gm26576		A_30_P01019940	ENSMUSG00000021874	lincRNA	4933413J09Rik
A_55_P2086866	ENSMUSG00000080774	pseudogene	Gm9143		A_30_P01024637	ENSMUSG00000097113	lincRNA	Gm19705		A_30_P01018404	ENSMUSG00000050334	lincRNA	C130071C03Rik
A_52_P146457	ENSMUSG00000075587	pseudogene	Gm11531		A_51_P413803	ENSMUSG00000028590	antisense	D530049N12Rik		A_30_P01032812	ENSMUSG00000060424	antisense	2610017I09Rik
A_30_P01018824	ENSMUSG00000090222	pseudogene	Gm16340		A_30_P01017498	ENSMUSG00000093452	processed_transcript	Gm20687		A_30_P01026673	ENSMUSG00000087179	lincRNA	Gm14230
A_55_P2155834	ENSMUSG00000060879	pseudogene	Gm6564		A_55_P2317580	ENSMUSG00000086514	antisense	Gm11747		A_55_P2168140	ENSMUSG00000087144	pseudogene	Gm5958
A_55_P2077671	ENSMUSG00000097295	pseudogene	Hmgb1-ps8		A_55_P1985510	ENSMUSG00000049830	pseudogene	Gm9839		A_30_P01024610	ENSMUSG00000085385	processed_transcript	9430008C03Rik
A_55_P2169356	ENSMUSG00000073902	pseudogene	Gm1966		A_55_P2093277	ENSMUSG00000081027	pseudogene	Olfr1077-ps1		A_55_P2004960	ENSMUSG00000055134	processed_transcript	9130017K11Rik
A_55_P2273656	ENSMUSG00000068638	processed_transcript	4930403O15Rik		A_30_P01032380	ENSMUSG00000078838	lincRNA	Gm17382		A_30_P01028111	ENSMUSG00000097908	lincRNA	4933404O12Rik
A_55_P2038831	ENSMUSG00000064231	pseudogene	Gm5321		A_55_P2149407	ENSMUSG00000075389	processed_transcript	2810410L24Rik		A_30_P01019240	ENSMUSG00000087400	processed_transcript	Gm15270
A_30_P01032646	ENSMUSG00000096929	lincRNA	A330023F24Rik		A_30_P01032909	ENSMUSG00000085156	processed_transcript	Gm11974		A_30_P01017646	ENSMUSG00000097354	lincRNA	2310001H17Rik
A_55_P2120277	ENSMUSG00000082478	pseudogene	Gm11619		A_55_P2043792	ENSMUSG00000098801	lincRNA	RP24-282D16.6		A_30_P01023509	ENSMUSG00000089815	lincRNA	Gm5083
A_55_P2003494	ENSMUSG00000081969	pseudogene	Gm16471		A_55_P2382070	ENSMUSG00000097725	lincRNA	4930593A02Rik		A_52_P354373	ENSMUSG00000098318	lincRNA	RP23-45G16.5
A_55_P2104612	ENSMUSG00000079505	antisense	Gm11131		A_55_P2186928	ENSMUSG00000081467	pseudogene	Gm13337		A_52_P244309	ENSMUSG00000086607	processed_transcript	4930511M06Rik
A_55_P2041894	ENSMUSG00000061669	pseudogene	Gm6404		A_55_P2350067	ENSMUSG00000085112	processed_transcript	A530072M11Rik		A_30_P01023293	ENSMUSG00000097225	lincRNA	A330076H08Rik
A_55_P2089506	ENSMUSG00000082633	pseudogene	Gm15779		A_55_P1963439	ENSMUSG00000084802	antisense	Gm14089		A_30_P01027696	ENSMUSG00000052951	antisense	C130021I20Rik
A_55_P2167512	ENSMUSG00000062554	pseudogene	Gm12751		A_55_P1962568	ENSMUSG00000083470	pseudogene	Nsa2-ps2		A_30_P01026350	ENSMUSG00000085455	antisense	1810059H22Rik
A_30_P01024465	ENSMUSG00000097207	lincRNA	6030443J06Rik		A_55_P2286493	ENSMUSG00000086209	lincRNA	4933405E24Rik		A_55_P1973120	ENSMUSG00000073731	antisense	AI507597
A_55_P2033462	ENSMUSG00000097987	pseudogene	Gm17786		A_66_P102218	ENSMUSG00000078600	processed_transcript	1700092K14Rik		A_30_P01033636	ENSMUSG00000097494	lincRNA	4933406C10Rik
A_55_P1964525	ENSMUSG00000082193	pseudogene	Rpl5-ps1		A_66_P123979	ENSMUSG00000087393	lincRNA	1700023C21Rik		A_55_P2055050	ENSMUSG00000097890	lincRNA	4930547M16Rik
A_55_P2144055	ENSMUSG00000059571	pseudogene	Gm16218		A_55_P2183513	ENSMUSG00000097773	lincRNA	Gm10614		A_51_P443443	ENSMUSG00000078684	pseudogene	5830417I10Rik
A_55_P2045916	ENSMUSG00000092253	pseudogene	H2-Q3		A_30_P01017570	ENSMUSG00000085860	processed_transcript	2410003L11Rik		A_55_P2240161	ENSMUSG00000086552	antisense	A730090H04Rik
A_30_P01019332	ENSMUSG00000097277	lincRNA	2900076A07Rik		A_55_P2319020	ENSMUSG00000084938	processed_transcript	BB557941		A_55_P2377261	ENSMUSG00000087374	antisense	Gm15457
A_30_P01019037	ENSMUSG00000092274	lincRNA	Neat1		A_66_P121857	ENSMUSG00000087035	antisense	BC052486		A_30_P01030698	ENSMUSG00000087060	processed_transcript	2810442I21Rik
A_30_P01030419	ENSMUSG00000086782	lincRNA	E130102H24Rik		A_52_P424627	ENSMUSG00000046219	processed_transcript	C230012O17Rik		A_30_P01026820	ENSMUSG00000021874	lincRNA	4933413J09Rik
A_30_P01023495	ENSMUSG00000087361	lincRNA	0610043K17Rik		A_30_P01023277	ENSMUSG00000075555	antisense	Gm10863		A_30_P01030448	ENSMUSG00000085450	antisense	Gm13686
A_30_P01029006	ENSMUSG00000092274	lincRNA	Neat1		A_51_P224868	ENSMUSG00000078618	lincRNA	4930456L15Rik		A_30_P01017966	ENSMUSG00000090828	sense_overlapping	Sox2ot
A_55_P1976224	ENSMUSG00000083679	pseudogene	Gm12892		A_30_P01017482	ENSMUSG00000083041	pseudogene	Gm9835		A_30_P01018068	ENSMUSG00000097156	lincRNA	Gm3764
A_30_P01030815	ENSMUSG00000097324	lincRNA	Mir143hg		A_30_P01021577	ENSMUSG00000056735	processed_transcript	A930024E05Rik		A_30_P01020051	ENSMUSG00000085331	antisense	Gm11274
A_55_P2090535	ENSMUSG00000082625	pseudogene	Gm15204		A_55_P2041082	ENSMUSG00000083145	pseudogene	Gm12579		A_30_P01030644	ENSMUSG00000086807	processed_transcript	C330013F16Rik
A_55_P2133248	ENSMUSG00000063286	pseudogene	Gm8995		A_30_P01028243	ENSMUSG00000097150	antisense	Gm26513		A_30_P01027088	ENSMUSG00000087269	processed_transcript	D330023K18Rik
A_30_P01032120	ENSMUSG00000087365	processed_transcript	C430049B03Rik		A_55_P2079020	ENSMUSG00000086775	antisense	5730588L14Rik		A_30_P01030752	ENSMUSG00000087403	lincRNA	2900056M20Rik
A_30_P01023251	ENSMUSG00000092274	lincRNA	Neat1		A_55_P1991806	ENSMUSG00000082450	pseudogene	Mageb7-ps		A_30_P01028683	ENSMUSG00000097156	lincRNA	Gm3764
A_30_P01031072	ENSMUSG00000092341	lincRNA	Malat1		A_55_P2275692	ENSMUSG00000043833	processed_transcript	2900005J15Rik		A_30_P01018170	ENSMUSG00000097536	lincRNA	2610037D02Rik
A_55_P2026475	ENSMUSG00000081255	pseudogene	Gm5380		A_51_P120785	ENSMUSG00000083333	pseudogene	Magea7-ps		A_30_P01024634	ENSMUSG00000098760	antisense	RP23-230F2.8
A_30_P01027180	ENSMUSG00000098178	lincRNA	Gm26924		A_55_P2024504	ENSMUSG00000093592	pseudogene	Vmn2r-ps122		A_30_P01031307	ENSMUSG00000089726	lincRNA	Mir17hg
A_30_P01020135	ENSMUSG00000092274	lincRNA	Neat1		A_66_P102062	ENSMUSG00000081121	pseudogene	Gm12791		A_30_P01022657	ENSMUSG00000085455	antisense	1810059H22Rik
A_55_P2171066	ENSMUSG00000096862	pseudogene	Gm13301		A_55_P2296566	ENSMUSG00000086392	antisense	A330050B17Rik		A_30_P01029562	ENSMUSG00000097039	lincRNA	Pvt1
A_52_P480351	ENSMUSG00000098872	lincRNA	RP23-103I12.13		A_55_P2102095	ENSMUSG00000078607	antisense	1810010H24Rik		A_30_P01019193	ENSMUSG00000097141	lincRNA	Gm10524
A_55_P1964628	ENSMUSG00000086869	pseudogene	Gm7809		A_55_P2008101	ENSMUSG00000073765	antisense	Gm12863		A_30_P01021146	ENSMUSG00000087366	antisense	BC042782
A_55_P2119552	ENSMUSG00000096862	pseudogene	Gm13301		A_66_P140858	ENSMUSG00000082604	pseudogene	Gm8482		A_30_P01029964	ENSMUSG00000043800	pseudogene	Kifc5c-ps
A_52_P629037	ENSMUSG00000081055	pseudogene	Gm6987		A_55_P1985490	ENSMUSG00000087208	pseudogene	Gm5125		A_55_P2058601	ENSMUSG00000052426	pseudogene	Gm9877
A_30_P01022812	ENSMUSG00000097089	lincRNA	Gm26879		A_52_P432052	ENSMUSG00000049202	pseudogene	4930515G13Rik		A_30_P01022686	ENSMUSG00000085455	antisense	1810059H22Rik
A_55_P2076713	ENSMUSG00000051116	pseudogene	Gm8121		A_52_P32385	ENSMUSG00000055061	processed_transcript	4931431C16Rik		A_30_P01032405	ENSMUSG00000097448	lincRNA	Gm16880
A_66_P106095	ENSMUSG00000087090	processed_transcript	Nctc1		A_55_P2020133	ENSMUSG00000069554	lincRNA	I830134H01Rik		A_30_P01023139	ENSMUSG00000060424	antisense	2610017I09Rik
A_30_P01022001	ENSMUSG00000086503	lincRNA	Xist		A_30_P01020472	ENSMUSG00000087579	processed_transcript	1500017E21Rik		A_30_P01032861	ENSMUSG00000085455	antisense	1810059H22Rik
A_52_P763938	ENSMUSG00000085829	antisense	Gm4285		A_30_P01030382	ENSMUSG00000087292	antisense	Gm13832		A_51_P419246	ENSMUSG00000097636	lincRNA	5830416P10Rik
A_30_P01028538	ENSMUSG00000092341	lincRNA	Malat1		A_55_P2088113	ENSMUSG00000073739	antisense	Gm16287		A_55_P2112797	ENSMUSG00000097952	pseudogene	Gm4398
A_30_P01032509	ENSMUSG00000081739	pseudogene	Mdm4-ps		A_55_P2124817	ENSMUSG00000091453	pseudogene	Gm6541		A_30_P01032979	ENSMUSG00000098760	antisense	RP23-230F2.8
A_55_P2209273	ENSMUSG00000085178	antisense	1700064E03Rik		A_55_P2148949	ENSMUSG00000082080	pseudogene	Gm9246		A_30_P01018019	ENSMUSG00000043800	pseudogene	Kifc5c-ps
A_55_P1962110	ENSMUSG00000056877	pseudogene	Rps15a-ps1		A_30_P01022849	ENSMUSG00000097960	lincRNA	A330074K22Rik		A_30_P01019255	ENSMUSG00000098148	lincRNA	Gm20204
A_55_P2165451	ENSMUSG00000082793	pseudogene	Gm9308		A_55_P2341243	ENSMUSG00000085350	lincRNA	4930529I22Rik		A_30_P01032289	ENSMUSG00000086316	processed_transcript	2210013O21Rik
A_52_P300376	ENSMUSG00000086503	lincRNA	Xist		A_55_P2424060	ENSMUSG00000093528	antisense	4930529F24Rik		A_55_P2003359	ENSMUSG00000060380	lincRNA	C030014I23Rik
A_30_P01029720	ENSMUSG00000092274	lincRNA	Neat1		A_55_P1976749	ENSMUSG00000093711	pseudogene	Vmn2r-ps125		A_30_P01018866	ENSMUSG00000085399	processed_transcript	9130206I24Rik
A_30_P01023029	ENSMUSG00000098178	lincRNA	Gm26924		A_30_P01032459	ENSMUSG00000087620	lincRNA	5330434G04Rik		A_66_P117484	ENSMUSG00000086179	lincRNA	Gm14317
A_30_P01020325	ENSMUSG00000092341	lincRNA	Malat1		A_30_P01031873	ENSMUSG00000086272	antisense	BC039966		A_30_P01024066	ENSMUSG00000090086	lincRNA	AI480526
A_30_P01031754	ENSMUSG00000092341	lincRNA	Malat1		A_30_P01020426	ENSMUSG00000085196	processed_transcript	Gm14963		A_30_P01028603	ENSMUSG00000063018	processed_transcript	2010204K13Rik
A_55_P1998641	ENSMUSG00000078190	antisense	Dnm3os		A_66_P127463	ENSMUSG00000085022	lincRNA	Gm5860		A_30_P01029128	ENSMUSG00000087400	processed_transcript	Gm15270
A_30_P01029715	ENSMUSG00000097997	lincRNA	Gm27017		A_55_P2230484	ENSMUSG00000096932	lincRNA	5033403F01Rik		A_30_P01032830	ENSMUSG00000097908	lincRNA	4933404O12Rik
A_55_P2041372	ENSMUSG00000098128	antisense	Gm3693		A_66_P108629	ENSMUSG00000072918	antisense	1700022K14Rik		A_30_P01026232	ENSMUSG00000087377	antisense	AV099323
A_55_P2181029	ENSMUSG00000098496	processed_transcript	RP23-32A8.1		A_55_P2393021	ENSMUSG00000098206	lincRNA	A430106G13Rik		A_30_P01027977	ENSMUSG00000052951	antisense	C130021I20Rik
A_30_P01023566	ENSMUSG00000086877	processed_transcript	A230072C01Rik		A_30_P01030114	ENSMUSG00000078838	lincRNA	Gm17382		A_55_P2181262	ENSMUSG00000083569	pseudogene	Gm13666
A_55_P1976983	ENSMUSG00000091845	pseudogene	Gm4604		A_66_P129958	ENSMUSG00000086650	lincRNA	A430048G15Rik		A_55_P2075661	ENSMUSG00000073627	processed_transcript	C130036L24Rik
A_51_P221955	ENSMUSG00000055370	lincRNA	Gm9968		A_52_P81630	ENSMUSG00000087497	antisense	2810001G20Rik		A_30_P01031240	ENSMUSG00000097225	lincRNA	A330076H08Rik
A_30_P01020514	ENSMUSG00000098178	lincRNA	Gm26924		A_55_P2075515	ENSMUSG00000085741	antisense	5430405H02Rik		A_55_P2038273	ENSMUSG00000082990	pseudogene	Gm14052
A_55_P2235911	ENSMUSG00000086714	processed_transcript	0610009E02Rik		A_55_P1998663	ENSMUSG00000079070	lincRNA	Gm3985		A_55_P2044187	ENSMUSG00000085455	antisense	1810059H22Rik
A_55_P1961799	ENSMUSG00000090778	antisense	Gm3235		A_30_P01018151	ENSMUSG00000085655	antisense	Gm15952		A_30_P01032466	ENSMUSG00000097225	lincRNA	A330076H08Rik
A_55_P2024358	ENSMUSG00000066116	pseudogene	Gm10154		A_52_P32353	ENSMUSG00000085889	antisense	1700054M17Rik		A_30_P01024432	ENSMUSG00000060424	antisense	2610017I09Rik
A_30_P01026276	ENSMUSG00000097324	lincRNA	Mir143hg		A_55_P2423513	ENSMUSG00000086350	antisense	B230369F24Rik		A_55_P2223582	ENSMUSG00000087269	processed_transcript	D330023K18Rik
A_30_P01021078	ENSMUSG00000092341	lincRNA	Malat1		A_30_P01032507	ENSMUSG00000097468	lincRNA	2310010G23Rik		A_55_P2116159	ENSMUSG00000086731	antisense	Gm7518
A_30_P01025818	ENSMUSG00000092274	lincRNA	Neat1		A_55_P1990810	ENSMUSG00000075070	processed_transcript	4932412D23Rik		A_30_P01031095	ENSMUSG00000097141	lincRNA	Gm10524
A_55_P2243431	ENSMUSG00000096954	lincRNA	Gdap10		A_30_P01031786	ENSMUSG00000087003	antisense	1700067G03Rik		A_30_P01023358	ENSMUSG00000096939	pseudogene	Gm8321
A_55_P1954886	ENSMUSG00000091845	pseudogene	Gm4604		A_30_P01027327	ENSMUSG00000097725	lincRNA	4930593A02Rik		A_55_P2056619	ENSMUSG00000092474	antisense	Gm20478
A_30_P01021631	ENSMUSG00000092274	lincRNA	Neat1		A_55_P2049323	ENSMUSG00000096940	lincRNA	Gm4755		A_30_P01033590	ENSMUSG00000085715	antisense	Tsix
A_51_P234692	ENSMUSG00000092274	lincRNA	Neat1		A_30_P01031018	ENSMUSG00000092368	antisense	A930015D03Rik		A_55_P2051084	ENSMUSG00000085486	antisense	Gm11634
A_66_P110798	ENSMUSG00000098178	lincRNA	Gm26924		A_30_P01026755	ENSMUSG00000070342	lincRNA	Gm10287		A_30_P01025687	ENSMUSG00000097039	lincRNA	Pvt1
A_55_P2021187	ENSMUSG00000092341	lincRNA	Malat1		A_55_P2087114	ENSMUSG00000082308	pseudogene	Gm15770		A_55_P2164694	ENSMUSG00000097039	lincRNA	Pvt1
A_55_P1995127	ENSMUSG00000084178	pseudogene	Gm11759		A_55_P2067473	ENSMUSG00000087226	lincRNA	Gm14015		A_55_P2111563	ENSMUSG00000099253	pseudogene	RP24-221A23.1
A_55_P2011672	ENSMUSG00000085812	pseudogene	Gm15843		A_66_P114964	ENSMUSG00000085717	antisense	4930546G22Rik		A_55_P1973560	ENSMUSG00000084301	pseudogene	Gm7856
A_52_P113537	ENSMUSG00000086503	lincRNA	Xist		A_55_P2009267	ENSMUSG00000086123	pseudogene	Gm16060		A_30_P01017440	ENSMUSG00000072723	processed_transcript	Gm10044
A_30_P01019829	ENSMUSG00000092341	lincRNA	Malat1		A_55_P2354296	ENSMUSG00000097321	lincRNA	1700028E10Rik		A_51_P245102	ENSMUSG00000039138	lincRNA	4930591A17Rik
A_55_P2404554	ENSMUSG00000085779	antisense	2310050B05Rik		A_51_P355094	ENSMUSG00000081315	pseudogene	Olfr621-ps1		A_30_P01030407	ENSMUSG00000086804	lincRNA	Gm13847
A_30_P01024163	ENSMUSG00000090222	pseudogene	Gm16340		A_30_P01019634	ENSMUSG00000097113	lincRNA	Gm19705		A_30_P01020091	ENSMUSG00000071753	processed_transcript	C230004F18Rik
A_30_P01025238	ENSMUSG00000087176	processed_transcript	D230022J07Rik		A_55_P2275817	ENSMUSG00000097254	lincRNA	C430042M11Rik		A_55_P2166745	ENSMUSG00000063714	antisense	1700011J10Rik
A_30_P01030803	ENSMUSG00000086503	lincRNA	Xist		A_55_P2032440	ENSMUSG00000090722	processed_transcript	Gm8378		A_55_P2183652	ENSMUSG00000085399	processed_transcript	9130206I24Rik
A_55_P1998646	ENSMUSG00000078190	antisense	Dnm3os		A_55_P1996399	ENSMUSG00000097491	lincRNA	Gm2366		A_66_P101646	ENSMUSG00000083563	pseudogene	Gm13340
A_30_P01020935	ENSMUSG00000092341	lincRNA	Malat1		A_55_P1994418	ENSMUSG00000090356	pseudogene	2310042E22Rik		A_30_P01021565	ENSMUSG00000097913	lincRNA	Gm26837
A_55_P2143790	ENSMUSG00000082765	pseudogene	Gm14411		A_55_P2009430	ENSMUSG00000097081	lincRNA	Gm10425		A_30_P01026503	ENSMUSG00000090828	sense_overlapping	Sox2ot
A_30_P01019221	ENSMUSG00000092341	lincRNA	Malat1		A_55_P2105416	ENSMUSG00000071204	pseudogene	Gm10319		A_30_P01019821	ENSMUSG00000097072	lincRNA	Foxl2os
A_55_P2329298	ENSMUSG00000085105	processed_transcript	Gm12758		A_30_P01020565	ENSMUSG00000073430	lincRNA	Gm10505		A_30_P01031682	ENSMUSG00000097141	lincRNA	Gm10524
A_55_P1993858	ENSMUSG00000088088	misc_RNA	Rmrp		A_55_P2107681	ENSMUSG00000091752	pseudogene	Gm3208		A_51_P367916	ENSMUSG00000050179	lincRNA	A930002I21Rik
A_30_P01021970	ENSMUSG00000092341	lincRNA	Malat1		A_30_P01031575	ENSMUSG00000086641	processed_transcript	Gm13663		A_55_P2098471	ENSMUSG00000096699	pseudogene	Rps19-ps4
A_30_P01023652	ENSMUSG00000086503	lincRNA	Xist		A_66_P138046	ENSMUSG00000072834	antisense	Gm12298		A_55_P2100222	ENSMUSG00000093846	lincRNA	Gm4425
A_30_P01032945	ENSMUSG00000086503	lincRNA	Xist		A_55_P2133436	ENSMUSG00000090270	antisense	Gm17226		A_30_P01020952	ENSMUSG00000056579	processed_transcript	Tug1
A_30_P01028215	ENSMUSG00000092341	lincRNA	Malat1		A_52_P365044	ENSMUSG00000055159	processed_transcript	4930583K01Rik		A_55_P1963645	ENSMUSG00000095331	pseudogene	Ptma-ps1
A_55_P2054708	ENSMUSG00000086746	antisense	Gm15222		A_55_P1958464	ENSMUSG00000091401	pseudogene	Gm9252		A_30_P01032690	ENSMUSG00000056579	processed_transcript	Tug1
A_30_P01023888	ENSMUSG00000098178	lincRNA	Gm26924		A_55_P2317332	ENSMUSG00000085078	sense_intronic	C030013C21Rik		A_30_P01022467	ENSMUSG00000056579	processed_transcript	Tug1
A_55_P2192397	ENSMUSG00000096929	lincRNA	A330023F24Rik		A_66_P124728	ENSMUSG00000066060	lincRNA	Gm12866		A_30_P01031271	ENSMUSG00000098024	antisense	Gm27003
A_30_P01020783	ENSMUSG00000086503	lincRNA	Xist		A_55_P2151437	ENSMUSG00000070641	pseudogene	Gm16410		A_66_P118093	ENSMUSG00000074912	processed_transcript	Gm14207
A_55_P1961127	ENSMUSG00000000031	lincRNA	H19		A_52_P272854	ENSMUSG00000057890	pseudogene	Olfr1375-ps1		A_30_P01030677	ENSMUSG00000097588	lincRNA	Gm17388
A_30_P01024314	ENSMUSG00000097207	lincRNA	6030443J06Rik		A_55_P2022504	ENSMUSG00000085757	lincRNA	1700019B21Rik		A_55_P2073383	ENSMUSG00000083434	pseudogene	Gm12760
A_55_P2000047	ENSMUSG00000044730	processed_transcript	9930104L06Rik		A_30_P01028416	ENSMUSG00000099061	lincRNA	RP24-421H18.1		A_30_P01023875	ENSMUSG00000097908	lincRNA	4933404O12Rik
A_55_P2216561	ENSMUSG00000096917	lincRNA	2500002B13Rik		A_55_P2183061	ENSMUSG00000075046	pseudogene	4933403O03Rik		A_30_P01018104	ENSMUSG00000097588	lincRNA	Gm17388
A_51_P322123	ENSMUSG00000079179	antisense	1700012B15Rik		A_55_P2167955	ENSMUSG00000068151	lincRNA	A230006K03Rik		A_30_P01024255	ENSMUSG00000056579	processed_transcript	Tug1
A_55_P2169276	ENSMUSG00000097350	lincRNA	4732491K20Rik		A_55_P2044314	ENSMUSG00000084774	lincRNA	Gm14110		A_66_P126480	ENSMUSG00000085382	lincRNA	Gm13861
A_55_P1955672	ENSMUSG00000083573	pseudogene	Gm7312		A_55_P1994302	ENSMUSG00000082068	pseudogene	Gm2673		A_55_P2278604	ENSMUSG00000097915	lincRNA	A330009N23Rik
A_52_P938109	ENSMUSG00000081126	pseudogene	Gm15784		A_55_P2353004	ENSMUSG00000090220	antisense	4930568K20Rik		A_66_P122621	ENSMUSG00000052769	pseudogene	Gm9889
A_66_P129209	ENSMUSG00000066176	lincRNA	Gm12511		A_55_P2128668	ENSMUSG00000048574	pseudogene	Gm5593		A_55_P2010364	ENSMUSG00000095967	pseudogene	Gm5116
A_55_P2335529	ENSMUSG00000085704	processed_transcript	4921531C22Rik		A_55_P2063047	ENSMUSG00000086163	antisense	Gm14206		A_55_P2049147	ENSMUSG00000090001	pseudogene	Gm9719
A_55_P2033404	ENSMUSG00000080759	pseudogene	Gm15573		A_66_P129355	ENSMUSG00000093721	antisense	Gm3896		A_55_P2083566	ENSMUSG00000080718	pseudogene	Gm8019
A_55_P1980931	ENSMUSG00000081153	pseudogene	Gm11401		A_55_P2023419	ENSMUSG00000097617	lincRNA	Gm10687		A_55_P2161746	ENSMUSG00000081332	pseudogene	Gm12664
A_55_P2109564	ENSMUSG00000056145	lincRNA	AI504432		A_30_P01023365	ENSMUSG00000079457	pseudogene	Gm7609		A_55_P2145164	ENSMUSG00000093460	antisense	Six3os1
A_55_P2133568	ENSMUSG00000097195	lincRNA	Snhg5		A_55_P1981197	ENSMUSG00000086253	processed_transcript	Gm13773		A_66_P100601	ENSMUSG00000082012	pseudogene	Gm5257
A_55_P1989797	ENSMUSG00000063739	pseudogene	Gm4963		A_55_P2109608	ENSMUSG00000085933	lincRNA	Tmem61		A_55_P1998797	ENSMUSG00000083500	pseudogene	Gm15470
A_66_P105032	ENSMUSG00000087006	lincRNA	Gm13889		A_66_P105319	ENSMUSG00000086013	lincRNA	Gm15706		A_52_P247927	ENSMUSG00000087060	processed_transcript	2810442I21Rik
A_55_P2086393	ENSMUSG00000093483	processed_transcript	AA465934		A_55_P2202524	ENSMUSG00000086448	processed_transcript	9330162012Rik		A_51_P232921	ENSMUSG00000020164	antisense	1700058G18Rik
A_66_P128694	ENSMUSG00000080847	pseudogene	Gm4773		A_55_P2055920	ENSMUSG00000074346	antisense	1700095B22Rik		A_30_P01017425	ENSMUSG00000098148	lincRNA	Gm20204
A_55_P2100241	ENSMUSG00000098178	lincRNA	Gm26924		A_66_P131569	ENSMUSG00000098212	pseudogene	Gm20997		A_55_P2228715	ENSMUSG00000097191	lincRNA	5730422E09Rik
A_51_P153013	ENSMUSG00000042549	antisense	Gm16516		A_55_P2306858	ENSMUSG00000086396	processed_transcript	4930555B11Rik		A_30_P01019709	ENSMUSG00000085455	antisense	1810059H22Rik
A_55_P2075230	ENSMUSG00000092564	antisense	BC051226		A_55_P2191002	ENSMUSG00000087013	processed_transcript	2610027K06Rik		A_30_P01028468	ENSMUSG00000085455	antisense	1810059H22Rik
A_55_P2003236	ENSMUSG00000043794	pseudogene	D830025C05Rik		A_55_P2094906	ENSMUSG00000085655	antisense	Gm15952		A_30_P01031558	ENSMUSG00000085705	processed_transcript	Gm16046
A_55_P1993390	ENSMUSG00000082476	pseudogene	Gm12242		A_55_P2306659	ENSMUSG00000086933	antisense	4933426K07Rik		A_55_P1957997	ENSMUSG00000086645	antisense	Gm15743
A_55_P2010020	ENSMUSG00000089800	pseudogene	Rps19-ps10		A_30_P01024848	ENSMUSG00000099061	lincRNA	RP24-421H18.1		A_66_P135471	ENSMUSG00000053541	pseudogene	Gm4759
A_55_P2181508	ENSMUSG00000074250	pseudogene	Gm10653		A_55_P2015019	ENSMUSG00000044538	pseudogene	Gm4830		A_66_P118579	ENSMUSG00000033731	antisense	3300002A11Rik
A_51_P520857	ENSMUSG00000085415	processed_transcript	Gm12060		A_55_P2150683	ENSMUSG00000082965	pseudogene	Gm6754		A_55_P2343704	ENSMUSG00000089633	antisense	A230009B12Rik
A_55_P2021350	ENSMUSG00000069196	pseudogene	Gm10161		A_30_P01028823	ENSMUSG00000082107	pseudogene	Gm16216		A_30_P01019137	ENSMUSG00000097287	lincRNA	D130017N08Rik
A_55_P2127265	ENSMUSG00000098080	pseudogene	Gm5732		A_55_P2199457	ENSMUSG00000086763	antisense	B230378P21Rik		A_30_P01033603	ENSMUSG00000052951	antisense	C130021I20Rik
A_55_P2061294	ENSMUSG00000094250	pseudogene	Gm4479		A_55_P1952256	ENSMUSG00000048574	pseudogene	Gm5593		A_66_P108793	ENSMUSG00000025644	processed_transcript	Gm7628
A_66_P132969	ENSMUSG00000083016	pseudogene	Gm12618		A_30_P01029881	ENSMUSG00000097725	lincRNA	4930593A02Rik		A_30_P01031710	ENSMUSG00000097636	lincRNA	5830416P10Rik
A_55_P2256158	ENSMUSG00000087478	processed_transcript	4930506C21Rik		A_55_P1973688	ENSMUSG00000086711	processed_transcript	Gm15482		A_30_P01023893	ENSMUSG00000092093	pseudogene	Gm17528
A_55_P2154097	ENSMUSG00000083568	pseudogene	Gm12770		A_30_P01018128	ENSMUSG00000087579	processed_transcript	1500017E21Rik		A_52_P468378	ENSMUSG00000002791	pseudogene	Pdxk-ps
A_55_P2003393	ENSMUSG00000097974	lincRNA	Gm10605		A_30_P01033147	ENSMUSG00000031294	lincRNA	D630029K05Rik		A_30_P01030395	ENSMUSG00000097494	lincRNA	4933406C10Rik
A_55_P2136786	ENSMUSG00000081306	pseudogene	Gm15266		A_55_P2162640	ENSMUSG00000081084	pseudogene	Gm5638		A_30_P01032953	ENSMUSG00000087400	processed_transcript	Gm15270
A_52_P165455	ENSMUSG00000084241	pseudogene	Gm13416		A_30_P01030715	ENSMUSG00000086447	antisense	Gm13522		A_30_P01026374	ENSMUSG00000056590	pseudogene	H2afy3
A_55_P1995438	ENSMUSG00000081968	pseudogene	Rpl23a-ps2		A_55_P2387915	ENSMUSG00000075025	lincRNA	Gm10804		A_55_P2044433	ENSMUSG00000074415	processed_transcript	2610203C20Rik
A_52_P234910	ENSMUSG00000081568	pseudogene	Gm15032		A_55_P2130154	ENSMUSG00000098959	processed_transcript	RP24-282D16.2		A_30_P01025678	ENSMUSG00000043800	pseudogene	Kifc5c-ps
A_30_P01027310	ENSMUSG00000073274	processed_transcript	Gm14636		A_51_P249104	ENSMUSG00000074981	pseudogene	Dcdc5		A_30_P01032393	ENSMUSG00000086035	processed_transcript	Gm12610
A_55_P2084746	ENSMUSG00000082669	pseudogene	Gm5393		A_51_P152797	ENSMUSG00000099034	pseudogene	RP24-289J12.1		A_55_P2067066	ENSMUSG00000034587	processed_transcript	8430429K09Rik
A_55_P2038298	ENSMUSG00000066389	pseudogene	Rpl31-ps1		A_30_P01023639	ENSMUSG00000079457	pseudogene	Gm7609		A_55_P2099910	ENSMUSG00000052125	processed_transcript	F730043M19Rik
A_55_P2012630	ENSMUSG00000096623	pseudogene	Gm8112		A_55_P2017496	ENSMUSG00000056821	lincRNA	1700028I16Rik		A_30_P01027403	ENSMUSG00000097230	lincRNA	Gm26853
A_30_P01033236	ENSMUSG00000095836	pseudogene	Gm21960		A_55_P2425342	ENSMUSG00000086805	processed_transcript	4932443L11Rik		A_52_P616544	ENSMUSG00000097993	processed_transcript	Ptprv
A_55_P1973357	ENSMUSG00000094557	pseudogene	Rpl35a-ps7		A_66_P116077	ENSMUSG00000097398	lincRNA	2410088K16Rik		A_30_P01019435	ENSMUSG00000097391	lincRNA	Mirg
A_52_P206436	ENSMUSG00000038491	antisense	4930520K10Rik		A_52_P520341	ENSMUSG00000050066	sense_intronic	A130023I24Rik		A_30_P01033576	ENSMUSG00000087366	antisense	BC042782
A_55_P1984284	ENSMUSG00000097954	pseudogene	Gm4217		A_55_P1956171	ENSMUSG00000056777	pseudogene	Rpl21-ps13		A_30_P01022548	ENSMUSG00000085399	processed_transcript	9130206I24Rik
A_55_P1962049	ENSMUSG00000069540	pseudogene	Gm4925		A_55_P2012331	ENSMUSG00000083440	pseudogene	Rpl7a-ps12		A_55_P2160663	ENSMUSG00000087143	antisense	A830082K12Rik
A_55_P2175494	ENSMUSG00000092593	processed_transcript	Gm20492		A_66_P130994	ENSMUSG00000075314	lincRNA	Gm1322		A_55_P2127664	ENSMUSG00000081674	pseudogene	Gm6184
A_55_P2004811	ENSMUSG00000081319	pseudogene	Gm12936		A_30_P01030997	ENSMUSG00000087362	lincRNA	Gm13710		A_30_P01028316	ENSMUSG00000097156	lincRNA	Gm3764
A_55_P1993629	ENSMUSG00000097935	pseudogene	Gm3809		A_55_P2119239	ENSMUSG00000085798	lincRNA	Gm2018		A_55_P2041137	ENSMUSG00000089699	antisense	Gm1992
A_66_P117913	ENSMUSG00000083573	pseudogene	Gm7312		A_55_P1994569	ENSMUSG00000085324	lincRNA	Gm11680		A_30_P01031102	ENSMUSG00000097230	lincRNA	Gm26853
A_55_P1956819	ENSMUSG00000058869	pseudogene	Gm4832		A_30_P01033213	ENSMUSG00000084856	lincRNA	Gm11528		A_55_P2171942	ENSMUSG00000092471	pseudogene	Cyp21a2-ps
A_55_P2102578	ENSMUSG00000083496	pseudogene	Gm11263		A_66_P126662	ENSMUSG00000086943	lincRNA	4732414G09Rik		A_55_P2343699	ENSMUSG00000089633	antisense	A230009B12Rik
A_55_P1973360	ENSMUSG00000094557	pseudogene	Rpl35a-ps7		A_51_P376711	ENSMUSG00000079163	lincRNA	Gm15498		A_30_P01019217	ENSMUSG00000054944	lincRNA	5330416C01Rik
A_55_P2117710	ENSMUSG00000097188	lincRNA	Snhg1		A_55_P2143934	ENSMUSG00000043661	pseudogene	Gm9785		A_52_P561772	ENSMUSG00000036045	pseudogene	Gm12221
A_55_P2168707	ENSMUSG00000043488	antisense	Gm9783		A_51_P358052	ENSMUSG00000022915	antisense	1700093J21Rik		A_30_P01020995	ENSMUSG00000097088	lincRNA	Gm26615
A_55_P2049025	ENSMUSG00000059827	pseudogene	Gm5670		A_55_P2160880	ENSMUSG00000096702	pseudogene	Gm5301		A_30_P01021438	ENSMUSG00000092093	pseudogene	Gm17528
A_66_P112006	ENSMUSG00000079491	polymorphic_pseudogene	H2-T10		A_55_P2099952	ENSMUSG00000084092	pseudogene	Gm5843		A_30_P01027569	ENSMUSG00000085180	lincRNA	AI838599
A_55_P2183688	ENSMUSG00000081572	pseudogene	Gm14138		A_55_P2041935	ENSMUSG00000087145	lincRNA	Gm12665		A_30_P01032580	ENSMUSG00000053656	processed_transcript	Dancr
A_66_P119915	ENSMUSG00000081946	pseudogene	Gm11472		A_30_P01026555	ENSMUSG00000085223	lincRNA	Gm11210		A_55_P2117953	ENSMUSG00000087378	lincRNA	Gm12414
A_55_P2178784	ENSMUSG00000083335	pseudogene	Gm13397		A_52_P1037027	ENSMUSG00000074303	processed_transcript	Gm10664		A_55_P2170519	ENSMUSG00000087475	lincRNA	4933406I18Rik
A_55_P2102897	ENSMUSG00000063314	pseudogene	Gm12657		A_55_P2086358	ENSMUSG00000073843	antisense	Gm12542		A_30_P01027417	ENSMUSG00000097595	lincRNA	2510016G02Rik
A_66_P122877	ENSMUSG00000057685	pseudogene	Gm8526		A_55_P2246650	ENSMUSG00000097177	lincRNA	9330159M07Rik		A_30_P01021697	ENSMUSG00000097890	lincRNA	4930547M16Rik
A_55_P2135967	ENSMUSG00000083261	pseudogene	Gm7816		A_30_P01029108	ENSMUSG00000085207	antisense	Gm11767		A_30_P01028401	ENSMUSG00000085566	processed_transcript	A730017L22Rik
A_30_P01020672	ENSMUSG00000073274	processed_transcript	Gm14636		A_55_P2384636	ENSMUSG00000092309	processed_transcript	4930518C09Rik		A_30_P01019549	ENSMUSG00000097589	processed_transcript	Dleu2
A_55_P1962314	ENSMUSG00000091019	pseudogene	Gm7502		A_51_P321930	ENSMUSG00000044062	antisense	0610009B14Rik		A_30_P01024249	ENSMUSG00000098045	lincRNA	Gm26979
A_66_P118139	ENSMUSG00000085811	sense_intronic	Gm11669		A_66_P103411	ENSMUSG00000052724	antisense	Gm9888		A_30_P01026872	ENSMUSG00000090828	sense_overlapping	Sox2ot
A_55_P1995210	ENSMUSG00000083572	pseudogene	Gm11849		A_55_P2141918	ENSMUSG00000075598	pseudogene	Smok3c		A_30_P01023928	ENSMUSG00000085912	lincRNA	Trp53cor1
A_55_P2166331	ENSMUSG00000087069	lincRNA	Gm13793		A_55_P2408112	ENSMUSG00000075042	processed_transcript	4930431P03Rik		A_30_P01027830	ENSMUSG00000097058	lincRNA	4930556M19Rik
A_55_P2184478	ENSMUSG00000080955	pseudogene	Gm14263		A_55_P2024145	ENSMUSG00000060420	pseudogene	Vmn1r62		A_55_P2412319	ENSMUSG00000097413	lincRNA	A830052D11Rik
A_55_P2096283	ENSMUSG00000066771	pseudogene	Gm5614		A_55_P1994062	ENSMUSG00000087095	antisense	Emx2os		A_66_P140433	ENSMUSG00000097559	lincRNA	D430018E03Rik
A_55_P2263342	ENSMUSG00000086788	lincRNA	1700029M20Rik		A_55_P2160691	ENSMUSG00000083814	pseudogene	Gm5133		A_55_P2074917	ENSMUSG00000084203	pseudogene	Gm15593
A_55_P2026437	ENSMUSG00000084034	pseudogene	Gm12617		A_55_P2151360	ENSMUSG00000093761	pseudogene	Gm5496		A_55_P1968544	ENSMUSG00000045327	pseudogene	6330549D23Rik
A_30_P01030136	ENSMUSG00000097624	lincRNA	Gm5091		A_55_P1954292	ENSMUSG00000092452	pseudogene	Vmn2r-ps45		A_55_P2074165	ENSMUSG00000085161	antisense	Gm7580
A_66_P117254	ENSMUSG00000051805	antisense	A530095I07Rik		A_55_P1967342	ENSMUSG00000081632	pseudogene	Gm11443		A_30_P01026069	ENSMUSG00000053656	processed_transcript	Dancr
A_55_P2043531	ENSMUSG00000098412	pseudogene	RP23-292F17.1		A_55_P2113176	ENSMUSG00000087077	lincRNA	Gm12480		A_55_P2155827	ENSMUSG00000084185	pseudogene	Rplp1-ps1
A_55_P1965015	ENSMUSG00000079499	processed_transcript	6530402F18Rik		A_51_P276681	ENSMUSG00000074164	pseudogene	Vmn2r-ps54		A_30_P01033178	ENSMUSG00000050334	lincRNA	C130071C03Rik
A_52_P411430	ENSMUSG00000098120	lincRNA	Gm5914		A_30_P01024879	ENSMUSG00000066057	lincRNA	Gm1976		A_55_P2147291	ENSMUSG00000081394	pseudogene	Gm13215
A_66_P103753	ENSMUSG00000053263	processed_transcript	Gm12592		A_55_P2034453	ENSMUSG00000045010	antisense	Gm4779		A_51_P408749	ENSMUSG00000072893	processed_transcript	4933439C10Rik
A_30_P01027389	ENSMUSG00000073236	processed_transcript	2500004C02Rik		A_55_P2133495	ENSMUSG00000082848	processed_transcript	Gm16066		A_30_P01019559	ENSMUSG00000096975	lincRNA	Gm16386
A_51_P431999	ENSMUSG00000060808	antisense	3110043A19Rik		A_66_P108609	ENSMUSG00000098609	antisense	RP24-530J21.3		A_55_P2375831	ENSMUSG00000097855	lincRNA	A930007I19Rik
A_52_P598634	ENSMUSG00000097412	lincRNA	1810014B01Rik		A_66_P128120	ENSMUSG00000085747	antisense	Gm11194		A_55_P1957213	ENSMUSG00000086320	lincRNA	Gm12840
A_55_P2075191	ENSMUSG00000086541	processed_transcript	Has2os		A_55_P2047496	ENSMUSG00000086119	lincRNA	Gm2415		A_55_P1982553	ENSMUSG00000097776	lincRNA	Gm26795
A_55_P1969486	ENSMUSG00000079871	pseudogene	Gm4984		A_55_P2177736	ENSMUSG00000087103	antisense	Gm13344		A_55_P2008156	ENSMUSG00000085884	processed_transcript	Gm15342
A_51_P377377	ENSMUSG00000072852	antisense	2310040G07Rik		A_55_P2044413	ENSMUSG00000060183	polymorphic_pseudogene	Cxcl11		A_55_P2135521	ENSMUSG00000087644	antisense	Gm14703
A_55_P2133115	ENSMUSG00000092617	pseudogene	Gm8412		A_55_P2319533	ENSMUSG00000085323	antisense	9130410C08Rik		A_55_P2032355	ENSMUSG00000085471	antisense	4933423P22Rik
A_66_P138053	ENSMUSG00000097099	lincRNA	Gm9917		A_55_P2248330	ENSMUSG00000086172	antisense	2700068H02Rik		A_55_P2303488	ENSMUSG00000084966	lincRNA	2810471M01Rik
A_30_P01032960	ENSMUSG00000081739	pseudogene	Mdm4-ps		A_66_P104624	ENSMUSG00000096986	lincRNA	4930509E16Rik		A_30_P01018351	ENSMUSG00000085399	processed_transcript	9130206I24Rik
A_55_P1965681	ENSMUSG00000083338	pseudogene	Gm12475		A_55_P2344804	ENSMUSG00000087461	lincRNA	C230014O12Rik		A_30_P01026666	ENSMUSG00000097703	lincRNA	Gm26623
A_55_P2137932	ENSMUSG00000098202	lincRNA	B830012L14Rik		A_55_P1997620	ENSMUSG00000080749	pseudogene	Gm12134		A_30_P01029658	ENSMUSG00000093387	lincRNA	Gm20732
A_55_P2155593	ENSMUSG00000081456	pseudogene	Gm7781		A_55_P1954680	ENSMUSG00000086844	processed_transcript	B230206H07Rik		A_55_P2183808	ENSMUSG00000083686	pseudogene	Gm13504
A_30_P01020342	ENSMUSG00000085032	lincRNA	Gm11217		A_30_P01027959	ENSMUSG00000085457	antisense	1110046J04Rik		A_30_P01026866	ENSMUSG00000098148	lincRNA	Gm20204
A_55_P2030010	ENSMUSG00000097787	lincRNA	2700046G09Rik		A_55_P1962861	ENSMUSG00000097758	lincRNA	Dio3os		A_55_P2021560	ENSMUSG00000044794	pseudogene	9330133O14Rik
A_30_P01022870	ENSMUSG00000087231	processed_transcript	E230016M11Rik		A_55_P2408175	ENSMUSG00000085321	processed_transcript	4930412F09Rik		A_30_P01019795	ENSMUSG00000097636	lincRNA	5830416P10Rik
A_66_P127036	ENSMUSG00000070667	pseudogene	Rpl31-ps10		A_55_P2279498	ENSMUSG00000093617	antisense	4933438K21Rik		A_66_P136582	ENSMUSG00000062477	pseudogene	Hmgb1l
A_52_P289685	ENSMUSG00000050852	pseudogene	Gm12115		A_55_P1954744	ENSMUSG00000084081	pseudogene	Gm12057		A_30_P01018289	ENSMUSG00000098024	antisense	Gm27003
A_55_P2099141	ENSMUSG00000082417	pseudogene	Gm13740		A_51_P305061	ENSMUSG00000058812	antisense	0610039K10Rik		A_55_P2163404	ENSMUSG00000059565	pseudogene	Gm5292
A_55_P2402134	ENSMUSG00000086568	lincRNA	9130020K20Rik		A_55_P2169129	ENSMUSG00000085804	lincRNA	Gm12973		A_30_P01026233	ENSMUSG00000098148	lincRNA	Gm20204
A_55_P2351300	ENSMUSG00000097666	lincRNA	A330094K24Rik		A_55_P2278895	ENSMUSG00000085631	antisense	9630028H03Rik		A_30_P01020445	ENSMUSG00000085976	lincRNA	Gm13816
A_55_P1996509	ENSMUSG00000083833	pseudogene	Gm13841		A_52_P397184	ENSMUSG00000082843	pseudogene	4930448K20Rik		A_55_P2138306	ENSMUSG00000081350	pseudogene	Gm5388
A_55_P1963817	ENSMUSG00000063875	pseudogene	Rps6-ps1		A_66_P104915	ENSMUSG00000086008	lincRNA	Gm8817		A_30_P01024671	ENSMUSG00000097346	lincRNA	Gm26619
A_55_P2146105	ENSMUSG00000061848	pseudogene	Gm5805		A_55_P1965512	ENSMUSG00000087289	antisense	4933424M12Rik		A_30_P01017444	ENSMUSG00000085409	sense_intronic	Gm16155
A_55_P2158152	ENSMUSG00000082867	pseudogene	Gm15730		A_30_P01023479	ENSMUSG00000097960	lincRNA	A330074K22Rik		A_52_P352563	ENSMUSG00000087204	pseudogene	1700073E17Rik
A_52_P649064	ENSMUSG00000086882	pseudogene	Gm13352		A_55_P2164794	ENSMUSG00000087388	lincRNA	Gm12128		A_30_P01029537	ENSMUSG00000081732	pseudogene	Gm15495
A_55_P2164218	ENSMUSG00000084284	pseudogene	Tpt1-ps6		A_30_P01018492	ENSMUSG00000098682	lincRNA	RP23-131O4.2		A_30_P01024425	ENSMUSG00000085566	processed_transcript	A730017L22Rik
A_55_P2080016	ENSMUSG00000074235	processed_transcript	Gm10649		A_55_P2035852	ENSMUSG00000078955	sense_intronic	Gm14222		A_30_P01019757	ENSMUSG00000081732	pseudogene	Gm15495
A_55_P2157330	ENSMUSG00000082246	pseudogene	Gm13047		A_55_P1978113	ENSMUSG00000084859	lincRNA	1700080N15Rik		A_55_P2062310	ENSMUSG00000091194	pseudogene	Gm19840
A_55_P2470474	ENSMUSG00000097006	lincRNA	9530082P21Rik		A_30_P01032754	ENSMUSG00000097921	lincRNA	Gm26576		A_55_P2028511	ENSMUSG00000081657	pseudogene	Gm15466
A_55_P2057912	ENSMUSG00000081262	pseudogene	Gm12261		A_55_P2256551	ENSMUSG00000099139	lincRNA	RP23-235K2.1		A_55_P2124096	ENSMUSG00000084011	pseudogene	Gm12969
A_30_P01029560	ENSMUSG00000097666	lincRNA	A330094K24Rik		A_55_P2064831	ENSMUSG00000097649	lincRNA	Gm10561		A_55_P2051479	ENSMUSG00000081093	pseudogene	Gm12565
A_55_P2029642	ENSMUSG00000084166	pseudogene	Gm6451		A_55_P1974636	ENSMUSG00000096127	pseudogene	Gm14625		A_55_P2410106	ENSMUSG00000092626	processed_transcript	9130230N09Rik
A_66_P132870	ENSMUSG00000052403	antisense	Gm13520		A_55_P2072164	ENSMUSG00000075277	antisense	6720416L17Rik		A_30_P01029468	ENSMUSG00000096956	lincRNA	0610007N19Rik
A_55_P2166506	ENSMUSG00000082524	pseudogene	Gm6272		A_55_P1976664	ENSMUSG00000096127	pseudogene	Gm14625		A_30_P01021063	ENSMUSG00000072407	pseudogene	Gm6419
A_55_P2069787	ENSMUSG00000098068	pseudogene	Gm7909		A_55_P2234489	ENSMUSG00000091993	antisense	B930036N10Rik		A_30_P01026059	ENSMUSG00000086807	processed_transcript	C330013F16Rik
A_55_P2185214	ENSMUSG00000082151	pseudogene	Gm11810		A_55_P2123185	ENSMUSG00000046119	lincRNA	1110008E08Rik		A_55_P2016623	ENSMUSG00000066457	pseudogene	Gm5068
A_55_P2104941	ENSMUSG00000082741	pseudogene	Gm9703		A_55_P2337416	ENSMUSG00000097874	antisense	C030010L15Rik		A_30_P01027233	ENSMUSG00000085175	antisense	Gm11423
A_66_P120425	ENSMUSG00000080840	pseudogene	Gm11349		A_55_P2013612	ENSMUSG00000081666	pseudogene	Gm11677		A_30_P01027305	ENSMUSG00000097225	lincRNA	A330076H08Rik
A_55_P1961165	ENSMUSG00000082531	pseudogene	Gm11556		A_55_P2048101	ENSMUSG00000086984	pseudogene	Gm6762		A_65_P14834	ENSMUSG00000097736	lincRNA	9530059O14Rik
A_66_P103092	ENSMUSG00000085718	pseudogene	Rpl9-ps3		A_66_P133112	ENSMUSG00000087591	lincRNA	Gm14635		A_55_P2078516	ENSMUSG00000082320	pseudogene	Gm11877
A_55_P2007768	ENSMUSG00000083391	pseudogene	Gm14148		A_55_P2094964	ENSMUSG00000094676	pseudogene	Gm10105		A_55_P2116496	ENSMUSG00000056904	pseudogene	Gm5620
A_52_P729543	ENSMUSG00000087021	pseudogene	Gm5753		A_30_P01023425	ENSMUSG00000075555	antisense	Gm10863		A_30_P01024385	ENSMUSG00000098825	misc_RNA	FTX_3
A_55_P2048221	ENSMUSG00000081974	pseudogene	Gm11960		A_30_P01033063	ENSMUSG00000093452	processed_transcript	Gm20687		A_55_P2048867	ENSMUSG00000097391	lincRNA	Mirg
A_66_P111217	ENSMUSG00000081494	pseudogene	Gm14130		A_51_P152444	ENSMUSG00000056682	pseudogene	4930465K10Rik		A_55_P1952850	ENSMUSG00000080711	pseudogene	Gm11686
A_55_P2135631	ENSMUSG00000084299	pseudogene	Gm6630		A_55_P1998688	ENSMUSG00000096137	pseudogene	Gm14527		A_55_P2041700	ENSMUSG00000086427	processed_transcript	Hoxa11os
A_55_P2155574	ENSMUSG00000080996	pseudogene	Gm4986		A_55_P2283254	ENSMUSG00000086693	processed_transcript	A730081D07Rik		A_55_P2252601	ENSMUSG00000085956	processed_transcript	4930481B07Rik
A_30_P01025069	ENSMUSG00000097277	lincRNA	2900076A07Rik		A_55_P1977275	ENSMUSG00000084257	pseudogene	Gm11597		A_55_P2274423	ENSMUSG00000086924	lincRNA	Gm11766
A_55_P1970087	ENSMUSG00000093885	pseudogene	Rpl35a-ps5		A_30_P01033640	ENSMUSG00000082095	pseudogene	Gm11991		A_55_P2262272	ENSMUSG00000086969	processed_transcript	4930443O20Rik
A_55_P1957294	ENSMUSG00000084870	antisense	Gm13954		A_52_P73559	ENSMUSG00000089808	pseudogene	Gm7241		A_30_P01032125	ENSMUSG00000097571	lincRNA	Jpx
A_55_P2064523	ENSMUSG00000073679	antisense	Gm10562		A_55_P2236577	ENSMUSG00000097172	lincRNA	4930444M15Rik		A_30_P01020601	ENSMUSG00000087143	antisense	A830082K12Rik
A_66_P133151	ENSMUSG00000085463	lincRNA	9430024E24Rik		A_55_P2106788	ENSMUSG00000086735	antisense	Gm13977		A_55_P2013273	ENSMUSG00000082512	pseudogene	Gm13937
A_55_P2003048	ENSMUSG00000084177	pseudogene	Gm13508		A_55_P2408968	ENSMUSG00000085820	lincRNA	4933406K04Rik		A_30_P01021482	ENSMUSG00000085936	processed_transcript	2610307P16Rik
A_55_P2113853	ENSMUSG00000095279	pseudogene	Gm10067		A_30_P01020031	ENSMUSG00000085024	lincRNA	C230035I16Rik		A_30_P01019404	ENSMUSG00000085331	antisense	Gm11274
A_55_P2003492	ENSMUSG00000081969	pseudogene	Gm16471		A_30_P01030747	ENSMUSG00000085861	antisense	1700016G14Rik		A_30_P01026040	ENSMUSG00000056579	processed_transcript	Tug1
A_66_P134539	ENSMUSG00000054135	lincRNA	A430110L20Rik		A_55_P2149927	ENSMUSG00000097814	lincRNA	Gm5101		A_55_P1986949	ENSMUSG00000055897	pseudogene	Ppp4r1l-ps
A_55_P2011235	ENSMUSG00000083539	pseudogene	Gm12466		A_55_P2241314	ENSMUSG00000098682	lincRNA	RP23-131O4.2		A_55_P2337033	ENSMUSG00000087410	lincRNA	2310065F04Rik
A_55_P2260648	ENSMUSG00000085227	processed_transcript	6330418K02Rik		A_66_P120267	ENSMUSG00000098854	lincRNA	RP23-302F9.2		A_52_P476400	ENSMUSG00000083688	pseudogene	Gm13743
A_55_P2371801	ENSMUSG00000097353	lincRNA	A430046D13Rik		A_52_P298165	ENSMUSG00000052188	antisense	Gm14964		A_55_P2050415	ENSMUSG00000081977	processed_transcript	Flg
A_55_P2365928	ENSMUSG00000086930	antisense	Gm14873		A_52_P322474	ENSMUSG00000073821	processed_transcript	8030451A03Rik		A_30_P01026417	ENSMUSG00000052951	antisense	C130021I20Rik
A_66_P122160	ENSMUSG00000086029	antisense	Pax6os1		A_30_P01018279	ENSMUSG00000096111	antisense	Gm21917		A_55_P1999154	ENSMUSG00000063816	pseudogene	Gm4987
A_55_P2009206	ENSMUSG00000083025	pseudogene	Gm11829		A_52_P406975	ENSMUSG00000089973	pseudogene	Vmn1r190-ps		A_30_P01029645	ENSMUSG00000096956	lincRNA	0610007N19Rik
A_30_P01023492	ENSMUSG00000097375	lincRNA	6720427I07Rik		A_55_P2314657	ENSMUSG00000097329	lincRNA	4931403G20Rik		A_30_P01032082	ENSMUSG00000085976	lincRNA	Gm13816
A_55_P2033927	ENSMUSG00000059483	pseudogene	Gm5528		A_55_P2105571	ENSMUSG00000080860	pseudogene	Gm13815		A_30_P01024125	ENSMUSG00000085287	lincRNA	4833418N02Rik
A_55_P2186025	ENSMUSG00000080914	pseudogene	Gm7129		A_30_P01026641	ENSMUSG00000096918	lincRNA	Gm16863		A_55_P2294936	ENSMUSG00000085819	antisense	A930028C08Rik
A_55_P2167299	ENSMUSG00000081365	pseudogene	Gm15031		A_55_P2129477	ENSMUSG00000058953	pseudogene	Gm4822		A_30_P01025649	ENSMUSG00000085287	lincRNA	4833418N02Rik
A_55_P1953063	ENSMUSG00000058590	pseudogene	Gm6462		A_51_P305239	ENSMUSG00000038792	lincRNA	4931403M11Rik		A_30_P01027593	ENSMUSG00000097225	lincRNA	A330076H08Rik
A_55_P2106426	ENSMUSG00000071102	pseudogene	Gm10313		A_55_P2047837	ENSMUSG00000089963	pseudogene	Gm14555		A_55_P2186080	ENSMUSG00000087349	processed_transcript	Gm12680
A_52_P868555	ENSMUSG00000098127	antisense	Gm4665		A_55_P2035029	ENSMUSG00000095532	pseudogene	Mup-ps13		A_55_P2408651	ENSMUSG00000072893	processed_transcript	4933439C10Rik
A_55_P2019743	ENSMUSG00000082886	pseudogene	Gm5386		A_55_P2424627	ENSMUSG00000092171	lincRNA	4833427F10Rik		A_55_P2021490	ENSMUSG00000096975	lincRNA	Gm16386
A_66_P135534	ENSMUSG00000074733	processed_transcript	5830428H23Rik		A_55_P2071893	ENSMUSG00000082507	pseudogene	Gm9378		A_30_P01030231	ENSMUSG00000097230	lincRNA	Gm26853
A_55_P2088360	ENSMUSG00000086670	pseudogene	Gm13194		A_55_P2176670	ENSMUSG00000084842	pseudogene	Pabpc1l2b-ps		A_55_P2164503	ENSMUSG00000078270	pseudogene	Gm14193
A_55_P2095573	ENSMUSG00000074876	processed_transcript	Spata5l1		A_30_P01021550	ENSMUSG00000097632	lincRNA	4930552P12Rik		A_30_P01023024	ENSMUSG00000097729	lincRNA	2310015A10Rik
A_66_P131205	ENSMUSG00000094852	pseudogene	Gm9034		A_55_P2185367	ENSMUSG00000079143	antisense	Gm11052		A_30_P01026728	ENSMUSG00000085385	processed_transcript	9430008C03Rik
A_66_P115513	ENSMUSG00000073478	processed_transcript	D730003I15Rik		A_52_P83834	ENSMUSG00000069925	pseudogene	4932416K20Rik		A_55_P2168254	ENSMUSG00000081443	pseudogene	Gm3880
A_55_P2248315	ENSMUSG00000097768	lincRNA	2310043M15Rik		A_55_P2387865	ENSMUSG00000097632	lincRNA	4930552P12Rik		A_30_P01032942	ENSMUSG00000087366	antisense	BC042782
A_52_P661071	ENSMUSG00000085241	processed_transcript	Snhg3		A_55_P2038534	ENSMUSG00000097927	lincRNA	Gm6999		A_55_P1990740	ENSMUSG00000092224	pseudogene	Gm8815
A_55_P2388040	ENSMUSG00000097004	lincRNA	4731419I09Rik		A_55_P1992904	ENSMUSG00000089685	antisense	Gm9017		A_30_P01029937	ENSMUSG00000097391	lincRNA	Mirg
A_55_P2061979	ENSMUSG00000083772	pseudogene	Gm15566		A_55_P2194049	ENSMUSG00000087302	antisense	4933415D12Rik		A_52_P127877	ENSMUSG00000081977	processed_transcript	Flg
A_55_P2186446	ENSMUSG00000098136	pseudogene	Gm8513		A_30_P01026414	ENSMUSG00000086485	lincRNA	Gm15458		A_30_P01028335	ENSMUSG00000073753	pseudogene	Gm10571
A_55_P2402577	ENSMUSG00000086264	lincRNA	Gm15850		A_30_P01018280	ENSMUSG00000073155	lincRNA	1810058I24Rik		A_55_P2145159	ENSMUSG00000093460	antisense	Six3os1
A_55_P2203051	ENSMUSG00000086429	antisense	Gt(ROSA)26Sor		A_52_P18596	ENSMUSG00000083993	pseudogene	Gm14398		A_30_P01031597	ENSMUSG00000051844	processed_transcript	B230319C09Rik
A_55_P2026325	ENSMUSG00000098158	pseudogene	Gm4804		A_52_P104961	ENSMUSG00000028612	antisense	4930430J20Rik		A_30_P01026591	ENSMUSG00000086702	lincRNA	Gm12347
A_55_P2064896	ENSMUSG00000094772	pseudogene	Rpl29-ps2		A_52_P549892	ENSMUSG00000086899	lincRNA	1600002D24Rik		A_30_P01031052	ENSMUSG00000097557	lincRNA	C130060C02Rik
A_55_P1964464	ENSMUSG00000067344	pseudogene	Rps25-ps1		A_55_P2064766	ENSMUSG00000083179	pseudogene	Gm12693		A_30_P01025830	ENSMUSG00000086191	antisense	1110035M17Rik
A_52_P27075	ENSMUSG00000089889	antisense	0610040B10Rik		A_55_P2156718	ENSMUSG00000083814	pseudogene	Gm5133		A_30_P01020395	ENSMUSG00000097230	lincRNA	Gm26853
A_55_P2166555	ENSMUSG00000046993	pseudogene	Gm5637		A_52_P325555	ENSMUSG00000097049	lincRNA	6530411M01Rik		A_55_P2179925	ENSMUSG00000073164	lincRNA	2410018L13Rik
A_55_P2356840	ENSMUSG00000097048	lincRNA	1600020E01Rik		A_55_P2048505	ENSMUSG00000079070	lincRNA	Gm3985		A_30_P01026655	ENSMUSG00000053332	processed_transcript	Gas5
A_55_P1977910	ENSMUSG00000087365	processed_transcript	C430049B03Rik		A_51_P477736	ENSMUSG00000062036	lincRNA	4932415M13Rik		A_30_P01018458	ENSMUSG00000097636	lincRNA	5830416P10Rik
A_55_P2176248	ENSMUSG00000082626	pseudogene	Rps13-ps5		A_55_P2164047	ENSMUSG00000090188	pseudogene	Gm7418		A_30_P01029619	ENSMUSG00000098045	lincRNA	Gm26979
A_55_P2157260	ENSMUSG00000075514	antisense	Gm13375		A_52_P113916	ENSMUSG00000079963	pseudogene	Gm7146		A_30_P01022396	ENSMUSG00000098148	lincRNA	Gm20204
A_30_P01032020	ENSMUSG00000085614	processed_transcript	1700123M08Rik		A_30_P01028928	ENSMUSG00000031294	lincRNA	D630029K05Rik		A_30_P01017798	ENSMUSG00000086804	lincRNA	Gm13847
A_55_P2015337	ENSMUSG00000098194	pseudogene	Gm7286		A_55_P2039514	ENSMUSG00000073067	processed_transcript	9130019P16Rik		A_30_P01021484	ENSMUSG00000085912	lincRNA	Trp53cor1
A_55_P2152172	ENSMUSG00000084184	pseudogene	Gm13474		A_52_P2160	ENSMUSG00000006462	lincRNA	A530013C23Rik		A_30_P01022562	ENSMUSG00000087366	antisense	BC042782
A_51_P483557	ENSMUSG00000044639	pseudogene	Gm11507		A_55_P2034695	ENSMUSG00000093482	lincRNA	Gm20619		A_30_P01017725	ENSMUSG00000085912	lincRNA	Trp53cor1
A_55_P2093013	ENSMUSG00000097973	pseudogene	Gm4929		A_55_P2045083	ENSMUSG00000080050	pseudogene	Gm14864		A_30_P01020195	ENSMUSG00000086370	lincRNA	Ftx
A_51_P158678	ENSMUSG00000051515	pseudogene	Fam181b		A_66_P126459	ENSMUSG00000085141	processed_transcript	Gm13429		A_30_P01028072	ENSMUSG00000097230	lincRNA	Gm26853
A_52_P459475	ENSMUSG00000046413	antisense	D230002A01Rik		A_55_P2401427	ENSMUSG00000086047	processed_transcript	9530046B11Rik		A_30_P01026285	ENSMUSG00000097156	lincRNA	Gm3764
A_55_P2112379	ENSMUSG00000098092	pseudogene	Gm2076		A_66_P113862	ENSMUSG00000086898	antisense	1700062I23Rik		A_30_P01019681	ENSMUSG00000054944	lincRNA	5330416C01Rik
A_55_P2064712	ENSMUSG00000091818	pseudogene	Rpl19-ps4		A_55_P2026214	ENSMUSG00000096033	pseudogene	Gm5899		A_30_P01022284	ENSMUSG00000097588	lincRNA	Gm17388
A_55_P2139665	ENSMUSG00000072789	pseudogene	Gm10420		A_55_P2049365	ENSMUSG00000096517	pseudogene	Gm6919		A_30_P01019826	ENSMUSG00000097313	lincRNA	Gm26569
A_55_P2012615	ENSMUSG00000092563	pseudogene	Gm3617		A_55_P2065586	ENSMUSG00000074466	antisense	Gm15417		A_30_P01031239	ENSMUSG00000085455	antisense	1810059H22Rik
A_55_P2182077	ENSMUSG00000083460	pseudogene	Gm12182		A_52_P676717	ENSMUSG00000086993	processed_transcript	Gm15623		A_55_P2036095	ENSMUSG00000097156	lincRNA	Gm3764
A_66_P134252	ENSMUSG00000084403	pseudogene	Rps15a-ps8		A_30_P01020750	ENSMUSG00000087004	antisense	Gm14154		A_55_P2034784	ENSMUSG00000085385	processed_transcript	9430008C03Rik
A_52_P305053	ENSMUSG00000048406	pseudogene	B330016D10Rik		A_30_P01020614	ENSMUSG00000084929	antisense	4732418A04Rik		A_55_P2155654	ENSMUSG00000097039	lincRNA	Pvt1
A_55_P2156093	ENSMUSG00000082778	pseudogene	Gm15191		A_55_P2264762	ENSMUSG00000087396	processed_transcript	4933407K13Rik		A_55_P2130135	ENSMUSG00000041674	processed_transcript	BC006965
A_55_P2133679	ENSMUSG00000097977	pseudogene	Gm5652		A_55_P2070492	ENSMUSG00000070621	pseudogene	Vmn2r-ps60		A_30_P01033028	ENSMUSG00000098108	antisense	Gm27008
A_55_P2011674	ENSMUSG00000085812	pseudogene	Gm15843		A_55_P2144341	ENSMUSG00000092174	pseudogene	Gm7029		A_30_P01023156	ENSMUSG00000086191	antisense	1110035M17Rik
A_52_P182331	ENSMUSG00000081975	pseudogene	Gm12482		A_51_P143446	ENSMUSG00000044228	pseudogene	Olfr1010		A_55_P2136214	ENSMUSG00000031736	lincRNA	4933436C20Rik
A_66_P131169	ENSMUSG00000097456	lincRNA	Gm16958		A_30_P01031623	ENSMUSG00000085196	processed_transcript	Gm14963		A_55_P2055199	ENSMUSG00000078247	antisense	Airn
A_55_P2093649	ENSMUSG00000098138	pseudogene	Gm9081		A_55_P1973593	ENSMUSG00000054006	antisense	D630008O14Rik		A_30_P01017923	ENSMUSG00000074024	antisense	4632427E13Rik
A_66_P128839	ENSMUSG00000075534	antisense	Gm13262		A_30_P01025702	ENSMUSG00000084929	antisense	4732418A04Rik		A_30_P01028218	ENSMUSG00000098148	lincRNA	Gm20204
A_55_P1979694	ENSMUSG00000098021	pseudogene	Gm9522		A_30_P01028022	ENSMUSG00000087192	processed_transcript	4930412L05Rik		A_30_P01027960	ENSMUSG00000097336	lincRNA	Fendrr
A_55_P1967330	ENSMUSG00000080962	pseudogene	Gm11453		A_30_P01031187	ENSMUSG00000084816	lincRNA	Gm11463		A_30_P01018855	ENSMUSG00000097736	lincRNA	9530059O14Rik
A_55_P2161224	ENSMUSG00000089982	antisense	Gm7568		A_55_P2186929	ENSMUSG00000081467	pseudogene	Gm13337		A_30_P01022835	ENSMUSG00000098108	antisense	Gm27008
A_66_P136364	ENSMUSG00000098203	pseudogene	Gm9568		A_55_P2070983	ENSMUSG00000082663	pseudogene	Trav13-3		A_51_P130544	ENSMUSG00000053332	processed_transcript	Gas5
A_55_P2018176	ENSMUSG00000056145	lincRNA	AI504432		A_55_P2379779	ENSMUSG00000086135	antisense	1700001J04Rik		A_30_P01030899	ENSMUSG00000087377	antisense	AV099323
A_55_P2009588	ENSMUSG00000078192	pseudogene	Gm7290		A_55_P2009266	ENSMUSG00000086123	pseudogene	Gm16060		A_55_P2071536	ENSMUSG00000086003	processed_transcript	B230206L02Rik
A_55_P1996414	ENSMUSG00000097251	lincRNA	5033417F24Rik		A_30_P01031503	ENSMUSG00000097150	antisense	Gm26513		A_30_P01022682	ENSMUSG00000097287	lincRNA	D130017N08Rik
A_51_P486497	ENSMUSG00000072847	lincRNA	A530017D24Rik		A_52_P606065	ENSMUSG00000061469	antisense	Gm12569		A_55_P1954521	ENSMUSG00000074918	antisense	5430417L22Rik
A_55_P2065239	ENSMUSG00000083914	pseudogene	Rps18-ps1		A_55_P2170836	ENSMUSG00000067352	lincRNA	Gm14149		A_55_P2370219	ENSMUSG00000097709	lincRNA	2810429I04Rik
A_66_P133413	ENSMUSG00000074108	pseudogene	Rpl10-ps2		A_55_P2033326	ENSMUSG00000094743	pseudogene	Mup-ps7		A_30_P01017596	ENSMUSG00000043800	pseudogene	Kifc5c-ps
A_52_P412046	ENSMUSG00000071671	pseudogene	Gm10343		A_30_P01031272	ENSMUSG00000079457	pseudogene	Gm7609		A_51_P309589	ENSMUSG00000098090	pseudogene	2700099C18Rik
A_51_P132718	ENSMUSG00000097162	lincRNA	2310010J17Rik		A_55_P2052804	ENSMUSG00000094884	pseudogene	Olfr105-ps		A_30_P01020056	ENSMUSG00000098318	lincRNA	RP23-45G16.5
A_52_P470956	ENSMUSG00000068969	pseudogene	Rpl32-ps		A_52_P486051	ENSMUSG00000071332	processed_transcript	E230015B07Rik		A_30_P01027661	ENSMUSG00000043800	pseudogene	Kifc5c-ps
A_30_P01021359	ENSMUSG00000093622	antisense	Gm20703		A_30_P01025928	ENSMUSG00000086447	antisense	Gm13522		A_30_P01032656	ENSMUSG00000087377	antisense	AV099323
A_55_P2001155	ENSMUSG00000097304	pseudogene	Rpl31-ps15		A_51_P163261	ENSMUSG00000087255	pseudogene	Gm6985		A_30_P01032008	ENSMUSG00000072723	processed_transcript	Gm10044
A_30_P01019608	ENSMUSG00000097089	lincRNA	Gm26879		A_30_P01030613	ENSMUSG00000098098	lincRNA	Gm20748		A_55_P2078093	ENSMUSG00000097072	lincRNA	Foxl2os
A_55_P2225772	ENSMUSG00000086330	processed_transcript	1700007J10Rik		A_55_P2025911	ENSMUSG00000082245	pseudogene	Gm6292		A_51_P347789	ENSMUSG00000079528	antisense	1700021O21Rik
A_55_P2135633	ENSMUSG00000084299	pseudogene	Gm6630		A_55_P1970771	ENSMUSG00000082599	pseudogene	Gm13141		A_30_P01028679	ENSMUSG00000090086	lincRNA	AI480526
A_55_P2071532	ENSMUSG00000097920	pseudogene	Gm7784		A_30_P01020484	ENSMUSG00000096965	lincRNA	3300005D01Rik		A_51_P378381	ENSMUSG00000031736	lincRNA	4933436C20Rik
A_55_P2146976	ENSMUSG00000082248	pseudogene	Gm13161		A_55_P2045127	ENSMUSG00000081537	pseudogene	Gm15235		A_30_P01027508	ENSMUSG00000085385	processed_transcript	9430008C03Rik
A_55_P2021351	ENSMUSG00000069196	pseudogene	Gm10161		A_55_P2039537	ENSMUSG00000085389	lincRNA	1700003M07Rik		A_30_P01019416	ENSMUSG00000097229	lincRNA	Gm26598
A_55_P2073841	ENSMUSG00000081575	pseudogene	Gm12090		A_55_P1973874	ENSMUSG00000090798	pseudogene	Gm8046		A_30_P01021179	ENSMUSG00000098318	lincRNA	RP23-45G16.5
A_55_P1960375	ENSMUSG00000084148	pseudogene	Gm12380		A_52_P1013543	ENSMUSG00000086447	antisense	Gm13522		A_30_P01028102	ENSMUSG00000097908	lincRNA	4933404O12Rik
A_55_P1955209	ENSMUSG00000081274	pseudogene	Gm15727		A_55_P1998561	ENSMUSG00000074620	pseudogene	Gm10731		A_55_P2073905	ENSMUSG00000097230	lincRNA	Gm26853
A_52_P621418	ENSMUSG00000081750	pseudogene	Gm4995		A_66_P140570	ENSMUSG00000086808	processed_transcript	Gm11981		A_30_P01018404	ENSMUSG00000050334	lincRNA	C130071C03Rik
A_55_P2062733	ENSMUSG00000097628	pseudogene	Gm2383		A_55_P2256019	ENSMUSG00000090146	antisense	4930405H06Rik		A_30_P01032812	ENSMUSG00000060424	antisense	2610017I09Rik
A_55_P2080598	ENSMUSG00000028475	lincRNA	5430416O09Rik		A_55_P2086089	ENSMUSG00000086142	pseudogene	Smek3-ps		A_30_P01026673	ENSMUSG00000087179	lincRNA	Gm14230
A_55_P2007464	ENSMUSG00000085893	pseudogene	Gm12091		A_55_P2131325	ENSMUSG00000085169	processed_transcript	Gm10785		A_55_P2168140	ENSMUSG00000087144	pseudogene	Gm5958
A_55_P2091751	ENSMUSG00000086298	antisense	Gm11716		A_30_P01019108	ENSMUSG00000098659	lincRNA	RP23-442I7.1		A_30_P01024610	ENSMUSG00000085385	processed_transcript	9430008C03Rik
A_55_P2087900	ENSMUSG00000083487	pseudogene	Gm13888		A_30_P01033522	ENSMUSG00000085237	processed_transcript	Gm15406		A_55_P2004960	ENSMUSG00000055134	processed_transcript	9130017K11Rik
A_55_P1962483	ENSMUSG00000068487	pseudogene	Gm4943		A_66_P110646	ENSMUSG00000086732	lincRNA	Gm6117		A_30_P01028111	ENSMUSG00000097908	lincRNA	4933404O12Rik
A_52_P486702	ENSMUSG00000081111	pseudogene	Gm5913		A_66_P108088	ENSMUSG00000094865	pseudogene	Gm7426		A_30_P01019240	ENSMUSG00000087400	processed_transcript	Gm15270
A_55_P1999637	ENSMUSG00000081402	pseudogene	Gm15455		A_55_P2078735	ENSMUSG00000087107	lincRNA	AI662270		A_30_P01017646	ENSMUSG00000097354	lincRNA	2310001H17Rik
A_51_P284555	ENSMUSG00000060029	processed_transcript	4930473A02Rik		A_55_P2186038	ENSMUSG00000081150	pseudogene	Gm12684		A_30_P01023509	ENSMUSG00000089815	lincRNA	Gm5083
A_55_P2081353	ENSMUSG00000085897	pseudogene	Gm11604		A_30_P01018142	ENSMUSG00000099061	lincRNA	RP24-421H18.1		A_52_P354373	ENSMUSG00000098318	lincRNA	RP23-45G16.5
A_52_P793384	ENSMUSG00000087368	processed_transcript	BC065397		A_55_P2118081	ENSMUSG00000086981	lincRNA	Gm12171		A_30_P01023293	ENSMUSG00000097225	lincRNA	A330076H08Rik
A_55_P2364841	ENSMUSG00000086827	processed_transcript	4930461C15Rik		A_66_P139615	ENSMUSG00000085876	processed_transcript	Gm12409		A_30_P01027696	ENSMUSG00000052951	antisense	C130021I20Rik
A_55_P2157463	ENSMUSG00000083218	pseudogene	Gm16425		A_55_P2020461	ENSMUSG00000082350	pseudogene	Gm14008		A_30_P01026350	ENSMUSG00000085455	antisense	1810059H22Rik
A_55_P2042229	ENSMUSG00000081715	pseudogene	Rps11-ps3		A_66_P130541	ENSMUSG00000082332	pseudogene	Gm13384		A_30_P01033636	ENSMUSG00000097494	lincRNA	4933406C10Rik
A_55_P1981499	ENSMUSG00000080198	pseudogene	Gm13573		A_30_P01017964	ENSMUSG00000096960	lincRNA	A230028O05Rik		A_55_P2055050	ENSMUSG00000097890	lincRNA	4930547M16Rik
A_55_P2178525	ENSMUSG00000070271	pseudogene	Gm13268		A_66_P100623	ENSMUSG00000074281	processed_transcript	Gm12522		A_51_P443443	ENSMUSG00000078684	pseudogene	5830417I10Rik
A_52_P561736	ENSMUSG00000082617	pseudogene	Smt3h2-ps		A_30_P01029453	ENSMUSG00000097248	lincRNA	Gm2694		A_30_P01026820	ENSMUSG00000021874	lincRNA	4933413J09Rik
A_55_P2037525	ENSMUSG00000090074	pseudogene	Gm6921		A_55_P2175822	ENSMUSG00000093719	pseudogene	Gm4016		A_30_P01017966	ENSMUSG00000090828	sense_overlapping	Sox2ot
A_55_P2133187	ENSMUSG00000091363	pseudogene	Gm7701		A_55_P1971330	ENSMUSG00000066958	pseudogene	Gm16391		A_30_P01018068	ENSMUSG00000097156	lincRNA	Gm3764
A_66_P124555	ENSMUSG00000071419	pseudogene	Rps15-ps2		A_51_P453995	ENSMUSG00000056288	antisense	Gm11961		A_30_P01020051	ENSMUSG00000085331	antisense	Gm11274
A_55_P2189903	ENSMUSG00000084846	processed_transcript	A730011C13Rik		A_55_P2280811	ENSMUSG00000085664	processed_transcript	4930556N08Rik		A_30_P01030644	ENSMUSG00000086807	processed_transcript	C330013F16Rik
A_55_P1980165	ENSMUSG00000082039	pseudogene	Gm15653		A_55_P1989333	ENSMUSG00000082375	pseudogene	Gm14141		A_30_P01027088	ENSMUSG00000087269	processed_transcript	D330023K18Rik
A_30_P01020144	ENSMUSG00000092203	processed_transcript	1110038B12Rik		A_30_P01023388	ENSMUSG00000085658	lincRNA	Gm15704		A_30_P01028683	ENSMUSG00000097156	lincRNA	Gm3764
A_55_P2045086	ENSMUSG00000081263	pseudogene	Gm14859		A_55_P2321493	ENSMUSG00000085420	antisense	4930453O03Rik		A_30_P01018170	ENSMUSG00000097536	lincRNA	2610037D02Rik
A_55_P1989798	ENSMUSG00000063739	pseudogene	Gm4963		A_66_P108777	ENSMUSG00000086739	antisense	Gm4409		A_30_P01024634	ENSMUSG00000098760	antisense	RP23-230F2.8
A_55_P1955239	ENSMUSG00000056772	pseudogene	Rps6-ps2		A_55_P2021345	ENSMUSG00000086207	antisense	Gm14717		A_30_P01031307	ENSMUSG00000089726	lincRNA	Mir17hg
A_55_P2167005	ENSMUSG00000098116	pseudogene	Gm7191		A_51_P394847	ENSMUSG00000085603	pseudogene	Gm11346		A_30_P01022657	ENSMUSG00000085455	antisense	1810059H22Rik
A_55_P2012669	ENSMUSG00000057499	pseudogene	Gm6177		A_52_P504159	ENSMUSG00000084155	pseudogene	Gm7113		A_30_P01029562	ENSMUSG00000097039	lincRNA	Pvt1
A_30_P01018029	ENSMUSG00000085341	antisense	Gm15863		A_55_P2324360	ENSMUSG00000097577	lincRNA	6230400D17Rik		A_30_P01019193	ENSMUSG00000097141	lincRNA	Gm10524
A_55_P2005081	ENSMUSG00000074108	pseudogene	Rpl10-ps2		A_55_P2042615	ENSMUSG00000085235	antisense	Gm12576		A_30_P01021146	ENSMUSG00000087366	antisense	BC042782
A_66_P116860	ENSMUSG00000097885	lincRNA	5031434O11Rik		A_52_P629919	ENSMUSG00000097631	lincRNA	Gm2716		A_55_P2058601	ENSMUSG00000052426	pseudogene	Gm9877
A_55_P2185359	ENSMUSG00000069236	pseudogene	Gm7251		A_30_P01028201	ENSMUSG00000079053	lincRNA	Gm14010		A_30_P01022686	ENSMUSG00000085455	antisense	1810059H22Rik
A_55_P2019190	ENSMUSG00000092014	pseudogene	Gm4468		A_55_P2257341	ENSMUSG00000085338	lincRNA	2410004I01Rik		A_30_P01023139	ENSMUSG00000060424	antisense	2610017I09Rik
A_55_P2120021	ENSMUSG00000071207	pseudogene	Gm8587		A_55_P2248095	ENSMUSG00000084834	antisense	4930565N06Rik		A_30_P01032861	ENSMUSG00000085455	antisense	1810059H22Rik
A_52_P200925	ENSMUSG00000081892	pseudogene	Gm8864		A_55_P2107160	ENSMUSG00000028177	antisense	1810013D15Rik		A_51_P419246	ENSMUSG00000097636	lincRNA	5830416P10Rik
A_30_P01026334	ENSMUSG00000097997	lincRNA	Gm27017		A_55_P2266013	ENSMUSG00000085918	processed_transcript	Gm13032		A_55_P2112797	ENSMUSG00000097952	pseudogene	Gm4398
A_55_P1984070	ENSMUSG00000082816	pseudogene	Gm11953		A_55_P2035858	ENSMUSG00000090358	processed_transcript	Gm2822		A_30_P01032979	ENSMUSG00000098760	antisense	RP23-230F2.8
A_55_P2033250	ENSMUSG00000035129	pseudogene	Gm6781		A_66_P118936	ENSMUSG00000081586	pseudogene	Gm11544		A_30_P01018019	ENSMUSG00000043800	pseudogene	Kifc5c-ps
A_51_P119588	ENSMUSG00000028407	antisense	2010003O02Rik		A_55_P2026977	ENSMUSG00000087624	lincRNA	9230111E07Rik		A_30_P01019255	ENSMUSG00000098148	lincRNA	Gm20204
A_55_P2418082	ENSMUSG00000085143	antisense	Gm11520		A_55_P2028214	ENSMUSG00000092496	pseudogene	Vmn1r-ps84		A_30_P01032289	ENSMUSG00000086316	processed_transcript	2210013O21Rik
A_52_P167511	ENSMUSG00000085066	pseudogene	Gm4989		A_51_P147188	ENSMUSG00000070411	pseudogene	Olfr485		A_30_P01018866	ENSMUSG00000085399	processed_transcript	9130206I24Rik
A_55_P2136813	ENSMUSG00000079179	antisense	1700012B15Rik		A_55_P2121042	ENSMUSG00000058908	polymorphic_pseudogene	Pla2g2a		A_66_P117484	ENSMUSG00000086179	lincRNA	Gm14317
A_52_P658974	ENSMUSG00000084275	pseudogene	Gm5396		A_55_P2332194	ENSMUSG00000086389	processed_transcript	Gm15998		A_30_P01024066	ENSMUSG00000090086	lincRNA	AI480526
A_55_P2167521	ENSMUSG00000084964	sense_intronic	Gm15503		A_52_P18236	ENSMUSG00000081723	pseudogene	Gm15931		A_30_P01032830	ENSMUSG00000097908	lincRNA	4933404O12Rik
A_55_P2138095	ENSMUSG00000044609	pseudogene	Gm9294		A_55_P2000007	ENSMUSG00000098383	antisense	RP23-399K8.5		A_30_P01027977	ENSMUSG00000052951	antisense	C130021I20Rik
A_55_P2015632	ENSMUSG00000089645	pseudogene	Gm5766		A_66_P117679	ENSMUSG00000053208	pseudogene	Kat2b-ps		A_55_P2181262	ENSMUSG00000083569	pseudogene	Gm13666
A_55_P2042813	ENSMUSG00000092021	polymorphic_pseudogene	Gbp11		A_55_P2046045	ENSMUSG00000097543	lincRNA	Gm805		A_30_P01031240	ENSMUSG00000097225	lincRNA	A330076H08Rik
A_51_P471911	ENSMUSG00000027196	processed_transcript	4921507L20Rik		A_55_P2182056	ENSMUSG00000095057	pseudogene	Zfp353-ps		A_55_P2038273	ENSMUSG00000082990	pseudogene	Gm14052
A_30_P01026070	ENSMUSG00000096929	lincRNA	A330023F24Rik		A_55_P1973991	ENSMUSG00000033872	pseudogene	Best4-ps		A_55_P2044187	ENSMUSG00000085455	antisense	1810059H22Rik
A_55_P2175272	ENSMUSG00000098057	pseudogene	Gm6283		A_30_P01022176	ENSMUSG00000073821	processed_transcript	8030451A03Rik		A_30_P01032466	ENSMUSG00000097225	lincRNA	A330076H08Rik
A_55_P2074080	ENSMUSG00000081680	pseudogene	Gm14473		A_66_P116812	ENSMUSG00000044697	pseudogene	Gm5479		A_55_P2223582	ENSMUSG00000087269	processed_transcript	D330023K18Rik
A_55_P2425938	ENSMUSG00000091475	processed_transcript	2810468N07Rik		A_30_P01022830	ENSMUSG00000085027	lincRNA	Gm11840		A_30_P01023358	ENSMUSG00000096939	pseudogene	Gm8321
A_55_P2186808	ENSMUSG00000093978	pseudogene	Gm12612		A_55_P2312144	ENSMUSG00000087660	antisense	B230398E01Rik		A_55_P2056619	ENSMUSG00000092474	antisense	Gm20478
A_55_P2065330	ENSMUSG00000084050	pseudogene	Gm14439		A_30_P01024801	ENSMUSG00000052295	lincRNA	8030423F21Rik		A_30_P01033590	ENSMUSG00000085715	antisense	Tsix
A_55_P2076176	ENSMUSG00000083454	pseudogene	Gm13226		A_66_P110091	ENSMUSG00000084898	lincRNA	Gm12371		A_55_P2051084	ENSMUSG00000085486	antisense	Gm11634
A_55_P2069176	ENSMUSG00000083812	pseudogene	Gm5054		A_51_P226066	ENSMUSG00000086945	lincRNA	4930562A09Rik		A_30_P01025687	ENSMUSG00000097039	lincRNA	Pvt1
A_30_P01025225	ENSMUSG00000095454	pseudogene	Gm11273		A_55_P2109117	ENSMUSG00000074052	antisense	BC048644		A_55_P2164694	ENSMUSG00000097039	lincRNA	Pvt1
A_55_P2091247	ENSMUSG00000092257	pseudogene	Gm2308		A_55_P2416087	ENSMUSG00000085408	processed_transcript	C530005A16Rik		A_55_P2111563	ENSMUSG00000099253	pseudogene	RP24-221A23.1
A_55_P1976109	ENSMUSG00000097669	pseudogene	Gm8649		A_30_P01019163	ENSMUSG00000056735	processed_transcript	A930024E05Rik		A_51_P245102	ENSMUSG00000039138	lincRNA	4930591A17Rik
A_55_P2157102	ENSMUSG00000097244	pseudogene	Gm7928		A_30_P01032806	ENSMUSG00000098001	lincRNA	Gm27048		A_30_P01030407	ENSMUSG00000086804	lincRNA	Gm13847
A_55_P2003614	ENSMUSG00000097284	lincRNA	4930480K23Rik		A_55_P2094963	ENSMUSG00000094676	pseudogene	Gm10105		A_30_P01020091	ENSMUSG00000071753	processed_transcript	C230004F18Rik
A_55_P2030802	ENSMUSG00000083011	pseudogene	Gm12816		A_55_P2335045	ENSMUSG00000097452	lincRNA	Gm2824		A_55_P2166745	ENSMUSG00000063714	antisense	1700011J10Rik
A_55_P2158873	ENSMUSG00000083860	pseudogene	Gm13313		A_52_P118706	ENSMUSG00000059027	processed_transcript	9630013D21Rik		A_66_P101646	ENSMUSG00000083563	pseudogene	Gm13340
A_55_P2090698	ENSMUSG00000082204	pseudogene	Gm7722		A_66_P139032	ENSMUSG00000063087	processed_transcript	Gm10125		A_30_P01021565	ENSMUSG00000097913	lincRNA	Gm26837
A_30_P01027043	ENSMUSG00000085614	processed_transcript	1700123M08Rik		A_55_P2240919	ENSMUSG00000085649	antisense	A730032A03Rik		A_30_P01026503	ENSMUSG00000090828	sense_overlapping	Sox2ot
A_55_P2021908	ENSMUSG00000083310	pseudogene	Gm5760		A_55_P2038467	ENSMUSG00000092189	pseudogene	Gm3644		A_30_P01019821	ENSMUSG00000097072	lincRNA	Foxl2os
A_30_P01030489	ENSMUSG00000085614	processed_transcript	1700123M08Rik		A_55_P2361927	ENSMUSG00000086332	antisense	4930480G23Rik		A_30_P01031682	ENSMUSG00000097141	lincRNA	Gm10524
A_55_P1965448	ENSMUSG00000084118	pseudogene	Gm14989		A_55_P2033413	ENSMUSG00000080818	pseudogene	Gm9434		A_55_P2098471	ENSMUSG00000096699	pseudogene	Rps19-ps4
A_55_P2308283	ENSMUSG00000087249	antisense	Gm16062		A_66_P121171	ENSMUSG00000053049	antisense	Gm15413		A_55_P2100222	ENSMUSG00000093846	lincRNA	Gm4425
A_55_P2063558	ENSMUSG00000083236	pseudogene	Gm7222		A_30_P01022123	ENSMUSG00000097248	lincRNA	Gm2694		A_55_P1999785	ENSMUSG00000080989	pseudogene	Gm14048
A_55_P2152245	ENSMUSG00000064281	pseudogene	Rpl19-ps1		A_55_P2190010	ENSMUSG00000097755	lincRNA	2010110K18Rik		A_55_P1963645	ENSMUSG00000095331	pseudogene	Ptma-ps1
A_55_P2082425	ENSMUSG00000051319	lincRNA	1500011K16Rik		A_55_P2103963	ENSMUSG00000096105	pseudogene	Bhmt-ps1		A_30_P01021944	ENSMUSG00000081137	pseudogene	BC022960
A_55_P2022421	ENSMUSG00000078925	lincRNA	D030018L15Rik		A_30_P01020222	ENSMUSG00000085223	lincRNA	Gm11210		A_55_P1978615	ENSMUSG00000066714	pseudogene	Gm8062
A_55_P2183389	ENSMUSG00000082026	pseudogene	Gm5764		A_55_P2055334	ENSMUSG00000097732	lincRNA	D930048G16Rik		A_55_P2103682	ENSMUSG00000052482	pseudogene	Gm8174
A_30_P01031153	ENSMUSG00000085614	processed_transcript	1700123M08Rik		A_52_P494020	ENSMUSG00000074805	antisense	Gm14047		A_66_P118093	ENSMUSG00000074912	processed_transcript	Gm14207
A_55_P2120074	ENSMUSG00000083700	pseudogene	Gm2986		A_66_P102954	ENSMUSG00000097288	lincRNA	Gm2155		A_55_P2060608	ENSMUSG00000082535	pseudogene	Gm7860
A_55_P1997894	ENSMUSG00000081491	pseudogene	Gm12778		A_55_P1993415	ENSMUSG00000073045	lincRNA	Gm5570		A_55_P2073383	ENSMUSG00000083434	pseudogene	Gm12760
A_55_P1997895	ENSMUSG00000081491	pseudogene	Gm12778		A_55_P2361932	ENSMUSG00000086777	antisense	B230104C08Rik		A_30_P01022038	ENSMUSG00000087380	processed_transcript	2210408F21Rik
A_30_P01017464	ENSMUSG00000086877	processed_transcript	A230072C01Rik		A_55_P2129281	ENSMUSG00000087647	lincRNA	Gm15407		A_55_P2141889	ENSMUSG00000081389	pseudogene	Gm13368
A_55_P2011237	ENSMUSG00000083539	pseudogene	Gm12466		A_55_P1993280	ENSMUSG00000092616	pseudogene	Vmn1r-ps74		A_52_P542970	ENSMUSG00000082743	pseudogene	Gm12988
A_55_P2077806	ENSMUSG00000079356	pseudogene	Mettl4-ps1		A_66_P114616	ENSMUSG00000083270	pseudogene	Gm13498		A_55_P2024011	ENSMUSG00000082178	pseudogene	Gm11307
A_55_P2058384	ENSMUSG00000090114	pseudogene	Gm3076		A_55_P2305005	ENSMUSG00000097784	lincRNA	A430105J06Rik		A_52_P370022	ENSMUSG00000082013	pseudogene	Gm13216
A_55_P2094474	ENSMUSG00000052248	antisense	Gm13476		A_55_P2151438	ENSMUSG00000070641	pseudogene	Gm16410		A_55_P2017389	ENSMUSG00000083640	pseudogene	Gm8876
A_52_P535012	ENSMUSG00000096269	pseudogene	Rpl31-ps21		A_30_P01021345	ENSMUSG00000097023	lincRNA	AI854517		A_55_P2103145	ENSMUSG00000058816	pseudogene	Ppp1r2-ps3
A_30_P01032974	ENSMUSG00000082377	pseudogene	Gm14415		A_55_P2140162	ENSMUSG00000082652	pseudogene	Gm14725		A_30_P01017632	ENSMUSG00000098090	pseudogene	2700099C18Rik
A_66_P106238	ENSMUSG00000097279	lincRNA	Gm5106		A_30_P01021847	ENSMUSG00000097632	lincRNA	4930552P12Rik		A_55_P1978905	ENSMUSG00000066489	pseudogene	Rpl26-ps2
A_55_P2182106	ENSMUSG00000082423	pseudogene	Gm15148		A_55_P2050128	ENSMUSG00000087217	antisense	Gm13209		A_55_P2331546	ENSMUSG00000085171	lincRNA	D830026I12Rik
A_30_P01024470	ENSMUSG00000097089	lincRNA	Gm26879		A_30_P01026854	ENSMUSG00000097648	lincRNA	9330185C12Rik		A_55_P2092983	ENSMUSG00000084025	pseudogene	Gm6276
A_55_P1964559	ENSMUSG00000083027	pseudogene	Gm13140		A_66_P117382	ENSMUSG00000055944	lincRNA	E130018O15Rik		A_55_P1957393	ENSMUSG00000097999	pseudogene	Gm9061
A_55_P2219151	ENSMUSG00000096935	lincRNA	1700113A16Rik		A_55_P2048808	ENSMUSG00000075335	antisense	4930588K23Rik		A_66_P126480	ENSMUSG00000085382	lincRNA	Gm13861
A_30_P01025798	ENSMUSG00000092274	lincRNA	Neat1		A_55_P1998687	ENSMUSG00000096137	pseudogene	Gm14527		A_51_P358953	ENSMUSG00000049576	pseudogene	Zfa-ps
A_66_P128701	ENSMUSG00000074930	pseudogene	Gm13981		A_55_P2232729	ENSMUSG00000068180	antisense	AY512915		A_55_P2016838	ENSMUSG00000082961	pseudogene	Gm15131
A_30_P01030943	ENSMUSG00000097971	processed_transcript	Gm26917		A_55_P2021749	ENSMUSG00000087594	processed_transcript	BC039771		A_55_P2091012	ENSMUSG00000047652	pseudogene	Pea15b
A_55_P2093650	ENSMUSG00000098138	pseudogene	Gm9081		A_55_P2318955	ENSMUSG00000087017	processed_transcript	4930417H01Rik		A_55_P2086087	ENSMUSG00000082804	pseudogene	Rpl17-ps1
A_55_P2179796	ENSMUSG00000075279	pseudogene	Mrpl23-ps1		A_55_P2376413	ENSMUSG00000084848	antisense	4933408N05Rik		A_55_P2010364	ENSMUSG00000095967	pseudogene	Gm5116
A_52_P84803	ENSMUSG00000082108	pseudogene	Gm13777		A_55_P2120596	ENSMUSG00000056032	antisense	BC018473		A_55_P2049147	ENSMUSG00000090001	pseudogene	Gm9719
A_55_P2101473	ENSMUSG00000058430	pseudogene	Rpl27a-ps2		A_55_P2158006	ENSMUSG00000067745	lincRNA	Gm14243		A_55_P2083566	ENSMUSG00000080718	pseudogene	Gm8019
A_52_P173368	ENSMUSG00000061486	pseudogene	Gm5161		A_55_P2115683	ENSMUSG00000086902	lincRNA	Gm11728		A_55_P1981099	ENSMUSG00000097952	pseudogene	Gm4398
A_51_P500104	ENSMUSG00000021566	antisense	5430425J12Rik		A_55_P2217568	ENSMUSG00000085886	processed_transcript	D030047H15Rik		A_55_P2148046	ENSMUSG00000092224	pseudogene	Gm8815
A_55_P1970399	ENSMUSG00000082018	pseudogene	Gm6322		A_30_P01033485	ENSMUSG00000086447	antisense	Gm13522		A_30_P01022575	ENSMUSG00000086522	antisense	Gm4473
A_55_P2186122	ENSMUSG00000074733	processed_transcript	5830428H23Rik		A_55_P2317556	ENSMUSG00000086124	lincRNA	A530076I17Rik		A_66_P100601	ENSMUSG00000082012	pseudogene	Gm5257
A_55_P2074081	ENSMUSG00000081680	pseudogene	Gm14473		A_51_P494293	ENSMUSG00000087022	antisense	9130024F11Rik		A_52_P247927	ENSMUSG00000087060	processed_transcript	2810442I21Rik
A_55_P1969522	ENSMUSG00000074184	pseudogene	Smt3h2-ps2		A_55_P2029488	ENSMUSG00000074388	lincRNA	Gm5544		A_30_P01017425	ENSMUSG00000098148	lincRNA	Gm20204
A_55_P2185461	ENSMUSG00000095847	pseudogene	Gm5451		A_51_P249363	ENSMUSG00000071818	antisense	4930417O22Rik		A_30_P01019709	ENSMUSG00000085455	antisense	1810059H22Rik
A_55_P2012406	ENSMUSG00000098154	pseudogene	Gm5787		A_66_P135872	ENSMUSG00000044387	lincRNA	2410080I02Rik		A_30_P01028468	ENSMUSG00000085455	antisense	1810059H22Rik
A_66_P107745	ENSMUSG00000097047	lincRNA	1110020A21Rik		A_55_P2027678	ENSMUSG00000011052	antisense	1700049J03Rik		A_30_P01017765	ENSMUSG00000086363	lincRNA	A330102I10Rik
A_55_P2041893	ENSMUSG00000061669	pseudogene	Gm6404		A_55_P2054470	ENSMUSG00000086919	lincRNA	Gm11497		A_55_P2374748	ENSMUSG00000086425	lincRNA	F730016J06Rik
A_55_P2079729	ENSMUSG00000052192	pseudogene	Gm5963		A_55_P2186474	ENSMUSG00000092576	pseudogene	Gm7235		A_30_P01029331	ENSMUSG00000056699	lincRNA	Gm5533
A_55_P2088218	ENSMUSG00000021741	pseudogene	Gm5457		A_66_P131662	ENSMUSG00000080809	pseudogene	Olfr1273-ps		A_30_P01019992	ENSMUSG00000097557	lincRNA	C130060C02Rik
A_55_P1976108	ENSMUSG00000097669	pseudogene	Gm8649		A_30_P01030303	ENSMUSG00000086272	antisense	BC039966		A_30_P01033624	ENSMUSG00000097313	lincRNA	Gm26569
A_55_P2172619	ENSMUSG00000090467	pseudogene	Gm4613		A_55_P1964717	ENSMUSG00000072686	lincRNA	Gm10398		A_66_P135471	ENSMUSG00000053541	pseudogene	Gm4759
A_55_P2157992	ENSMUSG00000080870	pseudogene	Gm14111		A_55_P2277895	ENSMUSG00000084909	lincRNA	4930528G23Rik		A_55_P2343704	ENSMUSG00000089633	antisense	A230009B12Rik
A_30_P01026106	ENSMUSG00000097971	processed_transcript	Gm26917		A_55_P2415150	ENSMUSG00000087254	lincRNA	2310005A03Rik		A_55_P2385792	ENSMUSG00000086451	processed_transcript	4933431K23Rik
A_55_P2032598	ENSMUSG00000093514	pseudogene	Gm9320		A_55_P2166799	ENSMUSG00000093537	pseudogene	Gm7584		A_55_P2006208	ENSMUSG00000097072	lincRNA	Foxl2os
A_55_P2102579	ENSMUSG00000083496	pseudogene	Gm11263		A_30_P01029894	ENSMUSG00000082107	pseudogene	Gm16216		A_30_P01031710	ENSMUSG00000097636	lincRNA	5830416P10Rik
A_55_P2133356	ENSMUSG00000082061	pseudogene	Gm12726		A_55_P2066041	ENSMUSG00000083311	pseudogene	Gm5643		A_55_P2165394	ENSMUSG00000080713	pseudogene	Olfr1174-ps
A_55_P2101074	ENSMUSG00000085883	antisense	Gm3848		A_55_P2009329	ENSMUSG00000098179	pseudogene	Gm8709		A_30_P01030395	ENSMUSG00000097494	lincRNA	4933406C10Rik
A_55_P2067153	ENSMUSG00000098224	pseudogene	Gm7985		A_55_P2154880	ENSMUSG00000081629	pseudogene	Eif3s6-ps1		A_30_P01032953	ENSMUSG00000087400	processed_transcript	Gm15270
A_66_P122415	ENSMUSG00000098234	lincRNA	Snhg6		A_55_P1974788	ENSMUSG00000053038	pseudogene	Gm6180		A_55_P2044433	ENSMUSG00000074415	processed_transcript	2610203C20Rik
A_55_P1970536	ENSMUSG00000082634	pseudogene	Gm12900		A_51_P435629	ENSMUSG00000067520	pseudogene	Olfr1432		A_30_P01026691	ENSMUSG00000097058	lincRNA	4930556M19Rik
A_55_P2071326	ENSMUSG00000084186	pseudogene	Rpl36-ps10		A_55_P2152836	ENSMUSG00000084047	pseudogene	Gm14984		A_30_P01027403	ENSMUSG00000097230	lincRNA	Gm26853
A_30_P01024273	ENSMUSG00000097277	lincRNA	2900076A07Rik		A_52_P272054	ENSMUSG00000081524	pseudogene	Gm11658		A_52_P616544	ENSMUSG00000097993	processed_transcript	Ptprv
A_55_P2033530	ENSMUSG00000098222	pseudogene	Gm8318		A_55_P2195172	ENSMUSG00000086927	lincRNA	Gm11823		A_30_P01033576	ENSMUSG00000087366	antisense	BC042782
A_55_P2352344	ENSMUSG00000086058	processed_transcript	Gm12575		A_55_P2041581	ENSMUSG00000086174	pseudogene	Gm6425		A_30_P01022548	ENSMUSG00000085399	processed_transcript	9130206I24Rik
A_66_P111840	ENSMUSG00000082861	pseudogene	Gm11362		A_52_P622230	ENSMUSG00000097174	lincRNA	Gm4890		A_55_P2160663	ENSMUSG00000087143	antisense	A830082K12Rik
A_55_P2048684	ENSMUSG00000079137	pseudogene	Rpl27-ps1		A_55_P2120637	ENSMUSG00000086278	pseudogene	Olfr75-ps1		A_30_P01028316	ENSMUSG00000097156	lincRNA	Gm3764
A_52_P497388	ENSMUSG00000096086	pseudogene	Gm4761		A_66_P117682	ENSMUSG00000083692	pseudogene	Gm9575		A_30_P01031102	ENSMUSG00000097230	lincRNA	Gm26853
A_55_P2097398	ENSMUSG00000097195	lincRNA	Snhg5		A_66_P102318	ENSMUSG00000081470	pseudogene	Gm14131		A_30_P01020995	ENSMUSG00000097088	lincRNA	Gm26615
A_55_P2022263	ENSMUSG00000083705	pseudogene	Gm8624		A_55_P2018959	ENSMUSG00000097723	lincRNA	Gm26848		A_30_P01033109	ENSMUSG00000097287	lincRNA	D130017N08Rik
A_55_P2069955	ENSMUSG00000098181	pseudogene	Rps12l2		A_55_P2078213	ENSMUSG00000085438	lincRNA	1700020I14Rik		A_30_P01032580	ENSMUSG00000053656	processed_transcript	Dancr
A_55_P1970204	ENSMUSG00000092300	polymorphic_pseudogene	Cdk3-ps		A_55_P1954698	ENSMUSG00000085995	processed_transcript	Gm2788		A_66_P110212	ENSMUSG00000084806	lincRNA	Gm15232
A_55_P2015519	ENSMUSG00000051319	lincRNA	1500011K16Rik		A_55_P2311780	ENSMUSG00000097682	lincRNA	4930554H23Rik		A_30_P01031088	ENSMUSG00000097039	lincRNA	Pvt1
A_55_P2038299	ENSMUSG00000066389	pseudogene	Rpl31-ps1		A_55_P2195853	ENSMUSG00000087553	processed_transcript	5730412P04Rik		A_30_P01027417	ENSMUSG00000097595	lincRNA	2510016G02Rik
A_55_P2314321	ENSMUSG00000097211	antisense	BC065403		A_55_P1996431	ENSMUSG00000086936	pseudogene	Gm9697		A_30_P01024249	ENSMUSG00000098045	lincRNA	Gm26979
A_55_P2005719	ENSMUSG00000083072	pseudogene	Gm13668		A_52_P612251	ENSMUSG00000097310	lincRNA	A930038B10Rik		A_30_P01026872	ENSMUSG00000090828	sense_overlapping	Sox2ot
A_55_P2091230	ENSMUSG00000083912	pseudogene	Gm5391		A_55_P2143050	ENSMUSG00000091812	pseudogene	Ear-ps5		A_30_P01019707	ENSMUSG00000085409	sense_intronic	Gm16155
A_55_P2096166	ENSMUSG00000058567	pseudogene	Gm2531		A_55_P2305560	ENSMUSG00000086866	antisense	4930512H18Rik		A_30_P01027830	ENSMUSG00000097058	lincRNA	4930556M19Rik
A_30_P01027988	ENSMUSG00000097624	lincRNA	Gm5091		A_55_P2084345	ENSMUSG00000083922	pseudogene	Gm3835		A_55_P2074917	ENSMUSG00000084203	pseudogene	Gm15593
A_55_P2122491	ENSMUSG00000083019	pseudogene	Gm6222		A_55_P2277475	ENSMUSG00000097166	lincRNA	9330179D12Rik		A_55_P2130142	ENSMUSG00000041674	processed_transcript	BC006965
A_55_P2139889	ENSMUSG00000072653	pseudogene	Zfp783		A_55_P2216766	ENSMUSG00000097622	lincRNA	A330033J07Rik		A_55_P2014750	ENSMUSG00000098239	lincRNA	Pclo
A_55_P1962065	ENSMUSG00000079962	pseudogene	Gm12643		A_66_P102706	ENSMUSG00000097334	lincRNA	2700012I20Rik		A_30_P01025301	ENSMUSG00000096948	lincRNA	Gm4221
A_66_P131036	ENSMUSG00000082196	pseudogene	Gm14231		A_55_P2373774	ENSMUSG00000085532	lincRNA	B430319H21Rik		A_55_P2054128	ENSMUSG00000097951	pseudogene	Gm7611
A_30_P01033672	ENSMUSG00000081571	pseudogene	Gm12125		A_52_P331125	ENSMUSG00000082894	pseudogene	Gm6480		A_30_P01019795	ENSMUSG00000097636	lincRNA	5830416P10Rik
A_30_P01030953	ENSMUSG00000097375	lincRNA	6720427I07Rik		A_30_P01033670	ENSMUSG00000096918	lincRNA	Gm16863		A_30_P01029790	ENSMUSG00000097621	lincRNA	Gm26562
A_66_P112399	ENSMUSG00000074649	processed_transcript	BC029722		A_55_P2269154	ENSMUSG00000098284	antisense	RP23-304I16.1		A_66_P136582	ENSMUSG00000062477	pseudogene	Hmgb1l
A_55_P2087589	ENSMUSG00000081096	pseudogene	Gm12691		A_55_P2125663	ENSMUSG00000087434	antisense	Gm11202		A_55_P2027307	ENSMUSG00000086867	antisense	Gm4577
A_55_P2105035	ENSMUSG00000062235	pseudogene	Gm5341		A_55_P2099061	ENSMUSG00000081210	pseudogene	Gm12933		A_30_P01018289	ENSMUSG00000098024	antisense	Gm27003
A_55_P2170405	ENSMUSG00000085977	pseudogene	Gm5970		A_55_P2252876	ENSMUSG00000097800	lincRNA	B230344G16Rik		A_55_P2163404	ENSMUSG00000059565	pseudogene	Gm5292
A_55_P2053810	ENSMUSG00000092339	pseudogene	Gm4831		A_51_P449638	ENSMUSG00000037247	lincRNA	Pldi		A_30_P01026233	ENSMUSG00000098148	lincRNA	Gm20204
A_55_P1971614	ENSMUSG00000084164	pseudogene	Gm13902		A_52_P544476	ENSMUSG00000064796	misc_RNA	Terc		A_30_P01020445	ENSMUSG00000085976	lincRNA	Gm13816
A_52_P305579	ENSMUSG00000073437	processed_transcript	D330041H03Rik		A_51_P269053	ENSMUSG00000052371	antisense	1700109F18Rik		A_55_P2138306	ENSMUSG00000081350	pseudogene	Gm5388
A_55_P2126827	ENSMUSG00000052825	pseudogene	Gm9892		A_55_P2023464	ENSMUSG00000080890	pseudogene	Gm16458		A_30_P01032943	ENSMUSG00000053332	processed_transcript	Gas5
A_51_P444447	ENSMUSG00000071637	pseudogene	Cebpd		A_30_P01020716	ENSMUSG00000075511	lincRNA	1700001L05Rik		A_30_P01024671	ENSMUSG00000097346	lincRNA	Gm26619
A_55_P2066568	ENSMUSG00000044141	pseudogene	E130201H02Rik		A_51_P306919	ENSMUSG00000092517	polymorphic_pseudogene	Art2a-ps		A_30_P01017444	ENSMUSG00000085409	sense_intronic	Gm16155
A_52_P31814	ENSMUSG00000092203	processed_transcript	1110038B12Rik		A_55_P2030717	ENSMUSG00000084142	pseudogene	Gm9103		A_52_P352563	ENSMUSG00000087204	pseudogene	1700073E17Rik
A_55_P2009576	ENSMUSG00000065176	snRNA	Rnu12		A_52_P99517	ENSMUSG00000020624	lincRNA	4933434M16Rik		A_52_P624599	ENSMUSG00000069223	antisense	4930451E10Rik
A_55_P1960371	ENSMUSG00000084148	pseudogene	Gm12380		A_55_P2021794	ENSMUSG00000086201	lincRNA	Gm6270		A_55_P2024799	ENSMUSG00000083569	pseudogene	Gm13666
A_55_P2022116	ENSMUSG00000081797	pseudogene	Gm8662		A_51_P472393	ENSMUSG00000043168	pseudogene	4930426D05Rik		A_55_P2150452	ENSMUSG00000081314	pseudogene	Gm14132
A_52_P456243	ENSMUSG00000087038	lincRNA	2900079G21Rik		A_30_P01027221	ENSMUSG00000087193	antisense	Gm14820		A_30_P01029537	ENSMUSG00000081732	pseudogene	Gm15495
A_55_P2161126	ENSMUSG00000083107	pseudogene	Gm5303		A_55_P2116485	ENSMUSG00000071204	pseudogene	Gm10319		A_30_P01024425	ENSMUSG00000085566	processed_transcript	A730017L22Rik
A_55_P2029471	ENSMUSG00000082964	pseudogene	Rpl13-ps5		A_55_P2161247	ENSMUSG00000094707	lincRNA	A830019P07Rik		A_30_P01022983	ENSMUSG00000097229	lincRNA	Gm26598
A_30_P01020776	ENSMUSG00000085614	processed_transcript	1700123M08Rik		A_30_P01026145	ENSMUSG00000083564	pseudogene	Gm11929		A_55_P2236228	ENSMUSG00000086155	processed_transcript	9430041J12Rik
A_30_P01029469	ENSMUSG00000084007	pseudogene	Gm9003		A_51_P184508	ENSMUSG00000091358	pseudogene	Speer5-ps1		A_55_P2374510	ENSMUSG00000089707	antisense	4921525B02Rik
A_30_P01029111	ENSMUSG00000085614	processed_transcript	1700123M08Rik		A_55_P2200319	ENSMUSG00000086395	antisense	A630014C17Rik		A_30_P01019757	ENSMUSG00000081732	pseudogene	Gm15495
A_55_P1952475	ENSMUSG00000060209	pseudogene	Gm6570		A_55_P2235895	ENSMUSG00000097160	lincRNA	A630072L19Rik		A_55_P1991439	ENSMUSG00000097993	processed_transcript	Ptprv
A_55_P2108644	ENSMUSG00000080754	pseudogene	Rpl36-ps7		A_66_P129665	ENSMUSG00000097746	lincRNA	Gm6225		A_55_P2085460	ENSMUSG00000087174	processed_transcript	5530601H04Rik
A_52_P110070	ENSMUSG00000081793	pseudogene	5730416F02Rik		A_55_P2098593	ENSMUSG00000084085	antisense	Gm16140		A_55_P1954724	ENSMUSG00000086320	lincRNA	Gm12840
A_55_P1978465	ENSMUSG00000055413	pseudogene	H2-Q5		A_66_P136132	ENSMUSG00000098157	pseudogene	Gm9022		A_55_P2018825	ENSMUSG00000086743	pseudogene	Hnrnpa1l2-ps
A_55_P1989511	ENSMUSG00000084304	pseudogene	Gm6142		A_30_P01022165	ENSMUSG00000087292	antisense	Gm13832		A_52_P502226	ENSMUSG00000097709	lincRNA	2810429I04Rik
A_52_P199776	ENSMUSG00000097052	lincRNA	Snhg7		A_52_P489838	ENSMUSG00000091466	pseudogene	Gm17183		A_55_P2164829	ENSMUSG00000021874	lincRNA	4933413J09Rik
A_55_P2045085	ENSMUSG00000081263	pseudogene	Gm14859		A_55_P2096515	ENSMUSG00000074508	antisense	Gm10706		A_30_P01024984	ENSMUSG00000090086	lincRNA	AI480526
A_55_P2035590	ENSMUSG00000095150	pseudogene	Rps19-ps13		A_55_P2134712	ENSMUSG00000085328	pseudogene	Gm17131		A_66_P139493	ENSMUSG00000087679	lincRNA	C330006A16Rik
A_30_P01031118	ENSMUSG00000097068	lincRNA	Gm26760		A_55_P2368098	ENSMUSG00000097134	lincRNA	1110002J07Rik		A_55_P2051082	ENSMUSG00000085486	antisense	Gm11634
A_55_P2171977	ENSMUSG00000090516	pseudogene	Rps11-ps1		A_55_P2210301	ENSMUSG00000085667	processed_transcript	Gm12992		A_66_P117543	ENSMUSG00000081880	pseudogene	Gm5385
A_55_P2008870	ENSMUSG00000082202	pseudogene	Gm4910		A_55_P2186302	ENSMUSG00000094002	lincRNA	Gm9866		A_52_P660047	ENSMUSG00000097101	lincRNA	1810034E14Rik
A_30_P01018771	ENSMUSG00000097375	lincRNA	6720427I07Rik		A_55_P2040330	ENSMUSG00000067156	pseudogene	Gm7337		A_30_P01032359	ENSMUSG00000085147	processed_transcript	Gm12609
A_55_P1955346	ENSMUSG00000083362	pseudogene	Gm8606		A_55_P2103703	ENSMUSG00000083524	pseudogene	Mup-ps21		A_30_P01018255	ENSMUSG00000098108	antisense	Gm27008
A_66_P111430	ENSMUSG00000086841	processed_transcript	2410006H16Rik		A_55_P2023352	ENSMUSG00000082010	pseudogene	Olfr1171-ps1		A_55_P1964658	ENSMUSG00000066554	pseudogene	Gm10167
A_30_P01025102	ENSMUSG00000097375	lincRNA	6720427I07Rik		A_55_P2021615	ENSMUSG00000083059	pseudogene	Olfr268-ps1		A_30_P01027428	ENSMUSG00000097495	lincRNA	Gm26651
A_30_P01018460	ENSMUSG00000097068	lincRNA	Gm26760		A_55_P2148679	ENSMUSG00000078314	lincRNA	Gm14762		A_55_P2054992	ENSMUSG00000087363	antisense	Gm16347
A_52_P272534	ENSMUSG00000091825	pseudogene	Gm5778		A_55_P2070747	ENSMUSG00000079379	pseudogene	Gm3242		A_55_P2051176	ENSMUSG00000083826	pseudogene	Gm13039
A_30_P01028048	ENSMUSG00000092203	processed_transcript	1110038B12Rik		A_55_P2079457	ENSMUSG00000074507	lincRNA	Gm14340		A_55_P2070676	ENSMUSG00000067882	polymorphic_pseudogene	Casp16
A_55_P2121537	ENSMUSG00000045694	pseudogene	Gm4997		A_55_P2075806	ENSMUSG00000091707	pseudogene	Gm8224		A_51_P269257	ENSMUSG00000040840	antisense	4930579G18Rik
A_55_P2159869	ENSMUSG00000058661	pseudogene	Gm7452		A_55_P2374197	ENSMUSG00000085244	antisense	B930086A06Rik		A_30_P01018850	ENSMUSG00000097183	lincRNA	Gm17501
A_51_P273064	ENSMUSG00000059731	pseudogene	Olfr837		A_55_P2035311	ENSMUSG00000085582	lincRNA	3110099E03Rik		A_52_P235616	ENSMUSG00000021874	lincRNA	4933413J09Rik
A_55_P1993813	ENSMUSG00000059033	pseudogene	Rpl18a-ps1		A_55_P2014787	ENSMUSG00000062280	pseudogene	Olfr1285		A_30_P01024385	ENSMUSG00000098825	misc_RNA	FTX_3
A_55_P2026156	ENSMUSG00000063442	pseudogene	Gm7117		A_55_P2426564	ENSMUSG00000098912	processed_transcript	RP23-199B2.4		A_55_P2151863	ENSMUSG00000083332	pseudogene	Gm7599
A_55_P2154240	ENSMUSG00000059064	pseudogene	Gm10059		A_55_P1981519	ENSMUSG00000087283	antisense	Gm13580		A_55_P2175002	ENSMUSG00000086370	lincRNA	Ftx
A_55_P2003548	ENSMUSG00000058838	pseudogene	Rps27a-ps2		A_55_P2129886	ENSMUSG00000073420	pseudogene	Btnl5-ps		A_55_P2274423	ENSMUSG00000086924	lincRNA	Gm11766
A_55_P2256163	ENSMUSG00000087478	processed_transcript	4930506C21Rik		A_55_P2197638	ENSMUSG00000085457	antisense	1110046J04Rik		A_30_P01032125	ENSMUSG00000097571	lincRNA	Jpx
A_55_P2096257	ENSMUSG00000060680	pseudogene	Gm8894		A_55_P1953638	ENSMUSG00000097662	lincRNA	Gm2093		A_55_P2008822	ENSMUSG00000099138	pseudogene	RP23-443P12.1
A_55_P1955244	ENSMUSG00000089944	pseudogene	Gm8292		A_55_P2050366	ENSMUSG00000058934	antisense	Gm16176		A_55_P2007026	ENSMUSG00000081443	pseudogene	Gm3880
A_55_P1955243	ENSMUSG00000089944	pseudogene	Gm8292		A_55_P2326260	ENSMUSG00000097276	antisense	4930525G20Rik		A_30_P01028225	ENSMUSG00000093387	lincRNA	Gm20732
A_30_P01030152	ENSMUSG00000085277	lincRNA	Gm13943		A_55_P1959064	ENSMUSG00000029605	polymorphic_pseudogene	Oas1b		A_55_P2104889	ENSMUSG00000085992	lincRNA	Gm11515
A_55_P1992470	ENSMUSG00000098222	pseudogene	Gm8318		A_55_P2083368	ENSMUSG00000085354	lincRNA	Gm2044		A_55_P2138933	ENSMUSG00000092219	lincRNA	Gm20443
A_55_P1982744	ENSMUSG00000083471	pseudogene	Gm12118		A_30_P01029563	ENSMUSG00000087332	lincRNA	Gm12690		A_55_P2113912	ENSMUSG00000095812	pseudogene	Gm5473
A_55_P2038077	ENSMUSG00000082978	pseudogene	Rpsa-ps11		A_55_P2129999	ENSMUSG00000085620	lincRNA	G630018N14Rik		A_55_P2408027	ENSMUSG00000087394	processed_transcript	Gm12945
A_55_P2029022	ENSMUSG00000082655	pseudogene	Gm7857		A_55_P2049801	ENSMUSG00000074113	lincRNA	Gm10629		A_55_P2242109	ENSMUSG00000085088	processed_transcript	4931413K12Rik
A_55_P1960813	ENSMUSG00000082180	pseudogene	Gm12230		A_55_P1956507	ENSMUSG00000074813	processed_transcript	Gm14005		A_30_P01025727	ENSMUSG00000084797	lincRNA	Gm14321
A_55_P2174258	ENSMUSG00000082549	pseudogene	Gm14813		A_55_P2060764	ENSMUSG00000085852	antisense	Gm13807		A_55_P2318934	ENSMUSG00000087684	lincRNA	1200007C13Rik
A_55_P2058953	ENSMUSG00000081159	pseudogene	Gm6023		A_55_P2044005	ENSMUSG00000098184	antisense	Gm27011		A_55_P2357342	ENSMUSG00000086327	antisense	1700003F17Rik
A_55_P2007368	ENSMUSG00000085709	lincRNA	Gm14211		A_55_P2152528	ENSMUSG00000090682	pseudogene	Gm3852		A_30_P01026463	ENSMUSG00000098825	misc_RNA	FTX_3
A_55_P2068566	ENSMUSG00000059150	pseudogene	Rpl26-ps4		A_55_P2148554	ENSMUSG00000085755	antisense	Gm13496		A_30_P01020932	ENSMUSG00000097290	lincRNA	1300002E11Rik
A_55_P2322104	ENSMUSG00000097665	lincRNA	Gm16853		A_55_P2116898	ENSMUSG00000072589	antisense	Gm10371		A_55_P2132132	ENSMUSG00000073535	lincRNA	Gm5532
A_55_P2072030	ENSMUSG00000097719	pseudogene	Rpl31-ps18		A_55_P2028228	ENSMUSG00000087228	lincRNA	Gm12827		A_55_P2010547	ENSMUSG00000072902	antisense	Gm10435
A_55_P1993880	ENSMUSG00000062284	pseudogene	Gm6030		A_66_P137210	ENSMUSG00000085683	lincRNA	9130409J20Rik		A_30_P01026190	ENSMUSG00000097391	lincRNA	Mirg
A_55_P2168189	ENSMUSG00000081142	pseudogene	Gm15497		A_55_P2037313	ENSMUSG00000086911	lincRNA	Gm12027		A_51_P274073	ENSMUSG00000071567	lincRNA	A830039N20Rik
A_52_P157880	ENSMUSG00000083841	pseudogene	Gm1947		A_51_P117640	ENSMUSG00000098322	antisense	RP23-81K14.3		A_30_P01024625	ENSMUSG00000097258	lincRNA	Gm26767
A_51_P383755	ENSMUSG00000030664	antisense	1110006G14Rik		A_55_P2117760	ENSMUSG00000078214	pseudogene	Gm5925		A_55_P2191303	ENSMUSG00000089708	antisense	5330439A09Rik
A_55_P1970380	ENSMUSG00000083116	pseudogene	Gm13410		A_55_P2315012	ENSMUSG00000087611	processed_transcript	4930458D05Rik		A_30_P01026915	ENSMUSG00000097391	lincRNA	Mirg
A_66_P107734	ENSMUSG00000085812	pseudogene	Gm15843		A_55_P2397854	ENSMUSG00000085851	antisense	4921518K17Rik		A_51_P306789	ENSMUSG00000090386	processed_transcript	2810055G20Rik
A_51_P424256	ENSMUSG00000091577	pseudogene	Gm6211		A_55_P2222437	ENSMUSG00000087589	processed_transcript	D430040D24Rik		A_55_P2106603	ENSMUSG00000087265	lincRNA	Gm12349
A_55_P2055682	ENSMUSG00000042962	pseudogene	Gm5436		A_66_P117204	ENSMUSG00000055110	antisense	A630012P03Rik		A_30_P01025649	ENSMUSG00000085287	lincRNA	4833418N02Rik
A_55_P2279807	ENSMUSG00000097375	lincRNA	6720427I07Rik		A_55_P2105045	ENSMUSG00000085436	antisense	Gm11458		A_55_P2186080	ENSMUSG00000087349	processed_transcript	Gm12680
A_55_P2147191	ENSMUSG00000066620	pseudogene	Gm4883		A_55_P2008042	ENSMUSG00000074469	lincRNA	Gm15348		A_52_P707807	ENSMUSG00000025450	processed_transcript	Gm9752
A_55_P2089507	ENSMUSG00000082633	pseudogene	Gm15779		A_55_P2160043	ENSMUSG00000097868	lincRNA	A330069E16Rik		A_55_P2408651	ENSMUSG00000072893	processed_transcript	4933439C10Rik
A_66_P105298	ENSMUSG00000097624	lincRNA	Gm5091		A_55_P2147402	ENSMUSG00000072874	lincRNA	Gm6116		A_55_P2021490	ENSMUSG00000096975	lincRNA	Gm16386
A_55_P1976984	ENSMUSG00000024205	pseudogene	Rpl36-ps2		A_55_P2049913	ENSMUSG00000085090	lincRNA	Gm12711		A_30_P01030231	ENSMUSG00000097230	lincRNA	Gm26853
A_55_P2036942	ENSMUSG00000091083	pseudogene	Gm4535		A_66_P128923	ENSMUSG00000097071	lincRNA	4930544I03Rik		A_55_P2164503	ENSMUSG00000078270	pseudogene	Gm14193
A_55_P2073010	ENSMUSG00000058869	pseudogene	Gm4832		A_55_P2161675	ENSMUSG00000083674	pseudogene	Zfp133-ps		A_30_P01023024	ENSMUSG00000097729	lincRNA	2310015A10Rik
A_52_P431615	ENSMUSG00000073902	pseudogene	Gm1966		A_66_P117152	ENSMUSG00000074343	antisense	1700104A03Rik		A_30_P01026728	ENSMUSG00000085385	processed_transcript	9430008C03Rik
A_55_P2351193	ENSMUSG00000088108	snoRNA	Snora47		A_66_P136180	ENSMUSG00000082772	pseudogene	Gm381		A_55_P2168254	ENSMUSG00000081443	pseudogene	Gm3880
A_55_P2128626	ENSMUSG00000097532	lincRNA	Gm4349		A_55_P2247096	ENSMUSG00000085185	processed_transcript	BC028777		A_55_P1990740	ENSMUSG00000092224	pseudogene	Gm8815
A_30_P01033095	ENSMUSG00000096929	lincRNA	A330023F24Rik		A_55_P2169311	ENSMUSG00000092183	antisense	4930515G01Rik		A_30_P01029937	ENSMUSG00000097391	lincRNA	Mirg
A_55_P2008639	ENSMUSG00000080775	pseudogene	Gm6368		A_55_P1983380	ENSMUSG00000071217	pseudogene	Gm2022		A_52_P127877	ENSMUSG00000081977	processed_transcript	Flg
A_52_P286928	ENSMUSG00000082625	pseudogene	Gm15204		A_55_P1963930	ENSMUSG00000073155	lincRNA	1810058I24Rik		A_30_P01028335	ENSMUSG00000073753	pseudogene	Gm10571
A_52_P163515	ENSMUSG00000081405	pseudogene	Gm13142		A_55_P2035129	ENSMUSG00000073420	pseudogene	Btnl5-ps		A_55_P2145159	ENSMUSG00000093460	antisense	Six3os1
A_55_P2152246	ENSMUSG00000081094	pseudogene	Rpl19-ps11		A_30_P01024298	ENSMUSG00000090370	processed_transcript	Gm21989		A_30_P01031597	ENSMUSG00000051844	processed_transcript	B230319C09Rik
A_52_P593212	ENSMUSG00000056445	antisense	5730446D14Rik		A_55_P1981362	ENSMUSG00000084955	pseudogene	Gm14349		A_30_P01026591	ENSMUSG00000086702	lincRNA	Gm12347
A_55_P1972839	ENSMUSG00000082220	pseudogene	Gm12943		A_55_P2180481	ENSMUSG00000089997	lincRNA	1810020O05Rik		A_30_P01031052	ENSMUSG00000097557	lincRNA	C130060C02Rik
A_51_P208263	ENSMUSG00000080798	pseudogene	Gm5135		A_55_P2243566	ENSMUSG00000096982	lincRNA	Redrum		A_30_P01025830	ENSMUSG00000086191	antisense	1110035M17Rik
A_52_P223508	ENSMUSG00000085396	processed_transcript	6720401G13Rik		A_66_P117519	ENSMUSG00000074758	lincRNA	Gm5535		A_30_P01020395	ENSMUSG00000097230	lincRNA	Gm26853
A_55_P2165028	ENSMUSG00000069125	pseudogene	Rps24-ps2		A_55_P2121697	ENSMUSG00000075020	lincRNA	E530001K10Rik		A_55_P2179925	ENSMUSG00000073164	lincRNA	2410018L13Rik
A_51_P222741	ENSMUSG00000036322	pseudogene	H2-Ea-ps		A_55_P1989248	ENSMUSG00000081982	pseudogene	Gm6168		A_30_P01026655	ENSMUSG00000053332	processed_transcript	Gas5
A_55_P2261395	ENSMUSG00000078635	processed_transcript	1700028N14Rik		A_55_P2057936	ENSMUSG00000082292	pseudogene	Gm12250		A_30_P01018458	ENSMUSG00000097636	lincRNA	5830416P10Rik
A_55_P1960775	ENSMUSG00000067058	pseudogene	Rps15a-ps5		A_55_P2072041	ENSMUSG00000086907	lincRNA	Gm15298		A_30_P01029619	ENSMUSG00000098045	lincRNA	Gm26979
A_30_P01027833	ENSMUSG00000097971	processed_transcript	Gm26917		A_55_P2388197	ENSMUSG00000097863	lincRNA	1010001B22Rik		A_30_P01022396	ENSMUSG00000098148	lincRNA	Gm20204
A_55_P2117375	ENSMUSG00000072847	lincRNA	A530017D24Rik		A_55_P2142156	ENSMUSG00000086989	pseudogene	Gm16441		A_30_P01021484	ENSMUSG00000085912	lincRNA	Trp53cor1
A_55_P2126470	ENSMUSG00000080758	pseudogene	Gm5392		A_66_P137084	ENSMUSG00000097493	lincRNA	9930014A18Rik		A_30_P01022562	ENSMUSG00000087366	antisense	BC042782
A_55_P2135632	ENSMUSG00000084299	pseudogene	Gm6630		A_55_P2283870	ENSMUSG00000085902	antisense	Gm12200		A_30_P01017725	ENSMUSG00000085912	lincRNA	Trp53cor1
A_30_P01020579	ENSMUSG00000097207	lincRNA	6030443J06Rik		A_55_P2202425	ENSMUSG00000097638	lincRNA	4933439G12Rik		A_30_P01020195	ENSMUSG00000086370	lincRNA	Ftx
A_52_P274749	ENSMUSG00000092464	pseudogene	Gm8902		A_55_P2042973	ENSMUSG00000097222	lincRNA	1010001N08Rik		A_30_P01028072	ENSMUSG00000097230	lincRNA	Gm26853
A_30_P01018499	ENSMUSG00000097324	lincRNA	Mir143hg		A_55_P2150283	ENSMUSG00000097327	pseudogene	E030030I06Rik		A_30_P01026285	ENSMUSG00000097156	lincRNA	Gm3764
A_55_P2069961	ENSMUSG00000098181	pseudogene	Rps12l2		A_51_P372156	ENSMUSG00000053574	processed_transcript	4930563E22Rik		A_55_P2103481	ENSMUSG00000092404	processed_transcript	Gm9921
A_55_P2143095	ENSMUSG00000079467	antisense	Gm14966		A_55_P2062558	ENSMUSG00000072884	processed_transcript	Gm10433		A_30_P01019681	ENSMUSG00000054944	lincRNA	5330416C01Rik
A_55_P2037524	ENSMUSG00000090074	pseudogene	Gm6921		A_55_P1952117	ENSMUSG00000087117	processed_transcript	Gm11523		A_30_P01022284	ENSMUSG00000097588	lincRNA	Gm17388
A_55_P2109943	ENSMUSG00000083757	pseudogene	Rps15a-ps4		A_51_P286073	ENSMUSG00000020033	lincRNA	4930463O16Rik		A_30_P01020626	ENSMUSG00000097156	lincRNA	Gm3764
A_51_P291460	ENSMUSG00000063885	pseudogene	Gm6498		A_30_P01018697	ENSMUSG00000097466	antisense	D430036J16Rik		A_30_P01019826	ENSMUSG00000097313	lincRNA	Gm26569
A_52_P616332	ENSMUSG00000046808	processed_transcript	Atp10d		A_55_P2054373	ENSMUSG00000095813	pseudogene	Defa-ps1		A_30_P01031239	ENSMUSG00000085455	antisense	1810059H22Rik
A_55_P2114724	ENSMUSG00000046487	pseudogene	Mospd4		A_55_P2100194	ENSMUSG00000072109	antisense	A530040E14Rik		A_55_P2036095	ENSMUSG00000097156	lincRNA	Gm3764
A_30_P01023446	ENSMUSG00000095123	lincRNA	Gm21781		A_55_P2251569	ENSMUSG00000092399	antisense	4930556N13Rik		A_55_P2034784	ENSMUSG00000085385	processed_transcript	9430008C03Rik
A_55_P2074864	ENSMUSG00000081763	pseudogene	Gm9435		A_66_P100761	ENSMUSG00000097115	lincRNA	1810019N24Rik		A_55_P2155654	ENSMUSG00000097039	lincRNA	Pvt1
A_55_P2401403	ENSMUSG00000093470	lincRNA	Gm20645		A_55_P2053083	ENSMUSG00000096400	pseudogene	Gm6098		A_30_P01018181	ENSMUSG00000084885	processed_transcript	3010001F23Rik
A_55_P2081482	ENSMUSG00000068120	pseudogene	Gm10231		A_55_P2439006	ENSMUSG00000059277	processed_transcript	R74862		A_55_P2130135	ENSMUSG00000041674	processed_transcript	BC006965
A_55_P2026025	ENSMUSG00000067351	pseudogene	Rps15a-ps2		A_30_P01026251	ENSMUSG00000097848	lincRNA	Gm807		A_30_P01033028	ENSMUSG00000098108	antisense	Gm27008
A_55_P2175832	ENSMUSG00000098292	lincRNA	RP23-59B16.8		A_55_P1998962	ENSMUSG00000029605	polymorphic_pseudogene	Oas1b		A_30_P01023156	ENSMUSG00000086191	antisense	1110035M17Rik
A_55_P2033461	ENSMUSG00000097987	pseudogene	Gm17786		A_55_P2050365	ENSMUSG00000058934	antisense	Gm16176		A_55_P2136214	ENSMUSG00000031736	lincRNA	4933436C20Rik
A_55_P2112922	ENSMUSG00000071041	pseudogene	Gm15210		A_55_P2353462	ENSMUSG00000097453	lincRNA	Gm26894		A_55_P2055199	ENSMUSG00000078247	antisense	Airn
A_66_P109296	ENSMUSG00000082272	pseudogene	Gm11675		A_55_P2046593	ENSMUSG00000087677	lincRNA	Gm15226		A_30_P01017923	ENSMUSG00000074024	antisense	4632427E13Rik
A_66_P111689	ENSMUSG00000090474	pseudogene	Gm9372		A_55_P2127717	ENSMUSG00000092173	pseudogene	Vmn2r-ps38		A_30_P01028218	ENSMUSG00000098148	lincRNA	Gm20204
A_55_P2042783	ENSMUSG00000089718	lincRNA	2310075C17Rik		A_55_P2002889	ENSMUSG00000073699	lincRNA	Gm833		A_30_P01027960	ENSMUSG00000097336	lincRNA	Fendrr
A_30_P01020727	ENSMUSG00000049246	pseudogene	Hspe1-ps2		A_55_P2316041	ENSMUSG00000092131	antisense	BC050972		A_30_P01018855	ENSMUSG00000097736	lincRNA	9530059O14Rik
A_55_P2074883	ENSMUSG00000085965	lincRNA	2310016D23Rik		A_66_P115539	ENSMUSG00000085034	processed_transcript	Gm11240		A_30_P01022835	ENSMUSG00000098108	antisense	Gm27008
A_55_P2086866	ENSMUSG00000080774	pseudogene	Gm9143		A_52_P400637	ENSMUSG00000085628	antisense	D630032N06Rik		A_51_P130544	ENSMUSG00000053332	processed_transcript	Gas5
A_52_P146457	ENSMUSG00000075587	pseudogene	Gm11531		A_55_P2097626	ENSMUSG00000083942	pseudogene	Scgb1b26-ps		A_30_P01030899	ENSMUSG00000087377	antisense	AV099323
A_30_P01018824	ENSMUSG00000090222	pseudogene	Gm16340		A_55_P2045249	ENSMUSG00000095487	pseudogene	Scgb1b21		A_55_P2071536	ENSMUSG00000086003	processed_transcript	B230206L02Rik
A_55_P2155834	ENSMUSG00000060879	pseudogene	Gm6564		A_51_P176752	ENSMUSG00000047938	processed_transcript	4930483J18Rik		A_30_P01022682	ENSMUSG00000097287	lincRNA	D130017N08Rik
A_55_P2077671	ENSMUSG00000097295	pseudogene	Hmgb1-ps8		A_55_P1958876	ENSMUSG00000074782	antisense	4833422C13Rik		A_55_P1954521	ENSMUSG00000074918	antisense	5430417L22Rik
A_55_P2169356	ENSMUSG00000073902	pseudogene	Gm1966		A_55_P2135200	ENSMUSG00000072621	pseudogene	Slfn10-ps		A_55_P2370219	ENSMUSG00000097709	lincRNA	2810429I04Rik
A_55_P2273656	ENSMUSG00000068638	processed_transcript	4930403O15Rik		A_55_P2075894	ENSMUSG00000050978	pseudogene	Gm5215		A_30_P01017596	ENSMUSG00000043800	pseudogene	Kifc5c-ps
A_55_P2038831	ENSMUSG00000064231	pseudogene	Gm5321		A_55_P2414146	ENSMUSG00000085329	lincRNA	2810404F17Rik		A_51_P309589	ENSMUSG00000098090	pseudogene	2700099C18Rik
A_30_P01032646	ENSMUSG00000096929	lincRNA	A330023F24Rik		A_52_P463962	ENSMUSG00000096534	pseudogene	Krtap16-3		A_30_P01020056	ENSMUSG00000098318	lincRNA	RP23-45G16.5
A_55_P2120277	ENSMUSG00000082478	pseudogene	Gm11619		A_55_P1953984	ENSMUSG00000079011	lincRNA	Gm11033		A_55_P2110941	ENSMUSG00000084053	pseudogene	Gm14904
A_55_P2003494	ENSMUSG00000081969	pseudogene	Gm16471		A_30_P01023361	ENSMUSG00000097050	lincRNA	Gm9918		A_30_P01027661	ENSMUSG00000043800	pseudogene	Kifc5c-ps
A_55_P2104612	ENSMUSG00000079505	antisense	Gm11131		A_30_P01023935	ENSMUSG00000084856	lincRNA	Gm11528		A_30_P01032656	ENSMUSG00000087377	antisense	AV099323
A_55_P2041894	ENSMUSG00000061669	pseudogene	Gm6404		A_66_P118394	ENSMUSG00000074292	lincRNA	Gm10660		A_30_P01023644	ENSMUSG00000097230	lincRNA	Gm26853
A_55_P2089506	ENSMUSG00000082633	pseudogene	Gm15779		A_55_P2058602	ENSMUSG00000089835	antisense	Gm7097		A_55_P2078093	ENSMUSG00000097072	lincRNA	Foxl2os
A_55_P2167512	ENSMUSG00000062554	pseudogene	Gm12751		A_51_P422223	ENSMUSG00000034764	processed_transcript	1700006J14Rik		A_30_P01031652	ENSMUSG00000053957	lincRNA	Gm12474
A_30_P01024465	ENSMUSG00000097207	lincRNA	6030443J06Rik		A_55_P2414707	ENSMUSG00000097762	lincRNA	4732463B04Rik		A_30_P01028679	ENSMUSG00000090086	lincRNA	AI480526
A_55_P2033462	ENSMUSG00000097987	pseudogene	Gm17786		A_55_P1975135	ENSMUSG00000082728	pseudogene	Supt20-ps		A_51_P378381	ENSMUSG00000031736	lincRNA	4933436C20Rik
A_55_P1964525	ENSMUSG00000082193	pseudogene	Rpl5-ps1		A_55_P2086522	ENSMUSG00000081410	pseudogene	Gm6797		A_30_P01027508	ENSMUSG00000085385	processed_transcript	9430008C03Rik
A_55_P2144055	ENSMUSG00000059571	pseudogene	Gm16218		A_55_P2052510	ENSMUSG00000084869	lincRNA	Gm13063		A_55_P2171785	ENSMUSG00000073242	antisense	Gm10485
A_55_P2045916	ENSMUSG00000092253	pseudogene	H2-Q3		A_55_P2136686	ENSMUSG00000083317	pseudogene	Gm14402		A_30_P01019416	ENSMUSG00000097229	lincRNA	Gm26598
A_30_P01019332	ENSMUSG00000097277	lincRNA	2900076A07Rik		A_55_P1974114	ENSMUSG00000083878	pseudogene	Gm12034		A_30_P01021179	ENSMUSG00000098318	lincRNA	RP23-45G16.5
A_30_P01019037	ENSMUSG00000092274	lincRNA	Neat1		A_55_P2112292	ENSMUSG00000097435	lincRNA	Gm26783		A_30_P01028102	ENSMUSG00000097908	lincRNA	4933404O12Rik
A_30_P01030419	ENSMUSG00000086782	lincRNA	E130102H24Rik		A_30_P01030479	ENSMUSG00000084929	antisense	4732418A04Rik		A_55_P2073905	ENSMUSG00000097230	lincRNA	Gm26853
A_30_P01023495	ENSMUSG00000087361	lincRNA	0610043K17Rik		A_30_P01024161	ENSMUSG00000054304	pseudogene	D130007C19Rik		A_30_P01019940	ENSMUSG00000021874	lincRNA	4933413J09Rik
A_30_P01029006	ENSMUSG00000092274	lincRNA	Neat1		A_55_P2004354	ENSMUSG00000097248	lincRNA	Gm2694		A_30_P01018404	ENSMUSG00000050334	lincRNA	C130071C03Rik
A_55_P1976224	ENSMUSG00000083679	pseudogene	Gm12892		A_55_P1957245	ENSMUSG00000096270	pseudogene	Vmn2r-ps134		A_30_P01032812	ENSMUSG00000060424	antisense	2610017I09Rik
A_30_P01030815	ENSMUSG00000097324	lincRNA	Mir143hg		A_30_P01017843	ENSMUSG00000075020	lincRNA	E530001K10Rik		A_30_P01024610	ENSMUSG00000085385	processed_transcript	9430008C03Rik
A_55_P2090535	ENSMUSG00000082625	pseudogene	Gm15204		A_30_P01017702	ENSMUSG00000075020	lincRNA	E530001K10Rik		A_30_P01028111	ENSMUSG00000097908	lincRNA	4933404O12Rik
A_55_P2133248	ENSMUSG00000063286	pseudogene	Gm8995		A_30_P01024411	ENSMUSG00000093452	processed_transcript	Gm20687		A_30_P01019240	ENSMUSG00000087400	processed_transcript	Gm15270
A_30_P01032120	ENSMUSG00000087365	processed_transcript	C430049B03Rik		A_55_P2350553	ENSMUSG00000097852	lincRNA	4933405D12Rik		A_30_P01017646	ENSMUSG00000097354	lincRNA	2310001H17Rik
A_30_P01023251	ENSMUSG00000092274	lincRNA	Neat1		A_55_P1959525	ENSMUSG00000054909	processed_transcript	Wbscr25		A_30_P01023509	ENSMUSG00000089815	lincRNA	Gm5083
A_30_P01031072	ENSMUSG00000092341	lincRNA	Malat1		A_30_P01031128	ENSMUSG00000087004	antisense	Gm14154		A_52_P244309	ENSMUSG00000086607	processed_transcript	4930511M06Rik
A_55_P2026475	ENSMUSG00000081255	pseudogene	Gm5380		A_55_P2351670	ENSMUSG00000097527	lincRNA	1700112J16Rik		A_30_P01023293	ENSMUSG00000097225	lincRNA	A330076H08Rik
A_30_P01027180	ENSMUSG00000098178	lincRNA	Gm26924		A_51_P236738	ENSMUSG00000094868	antisense	Dlx6os2		A_30_P01027696	ENSMUSG00000052951	antisense	C130021I20Rik
A_30_P01020135	ENSMUSG00000092274	lincRNA	Neat1		A_30_P01029156	ENSMUSG00000070342	lincRNA	Gm10287		A_30_P01026350	ENSMUSG00000085455	antisense	1810059H22Rik
A_55_P2171066	ENSMUSG00000096862	pseudogene	Gm13301		A_55_P1970461	ENSMUSG00000087321	pseudogene	Gm5353		A_55_P1973120	ENSMUSG00000073731	antisense	AI507597
A_52_P480351	ENSMUSG00000098872	lincRNA	RP23-103I12.13		A_30_P01018397	ENSMUSG00000085861	antisense	1700016G14Rik		A_30_P01033636	ENSMUSG00000097494	lincRNA	4933406C10Rik
A_55_P1964628	ENSMUSG00000086869	pseudogene	Gm7809		A_55_P2082418	ENSMUSG00000085236	processed_transcript	2610206C17Rik		A_55_P2055050	ENSMUSG00000097890	lincRNA	4930547M16Rik
A_55_P2119552	ENSMUSG00000096862	pseudogene	Gm13301		A_52_P53470	ENSMUSG00000061510	lincRNA	Gm10101		A_51_P443443	ENSMUSG00000078684	pseudogene	5830417I10Rik
A_52_P629037	ENSMUSG00000081055	pseudogene	Gm6987		A_55_P2299637	ENSMUSG00000083674	pseudogene	Zfp133-ps		A_55_P2240161	ENSMUSG00000086552	antisense	A730090H04Rik
A_30_P01022812	ENSMUSG00000097089	lincRNA	Gm26879		A_55_P2116900	ENSMUSG00000072589	antisense	Gm10371		A_55_P2377261	ENSMUSG00000087374	antisense	Gm15457
A_55_P2076713	ENSMUSG00000051116	pseudogene	Gm8121		A_55_P2196180	ENSMUSG00000085026	antisense	4930521C21Rik		A_30_P01030698	ENSMUSG00000087060	processed_transcript	2810442I21Rik
A_66_P106095	ENSMUSG00000087090	processed_transcript	Nctc1		A_66_P131517	ENSMUSG00000075437	lincRNA	Gm11681		A_30_P01026820	ENSMUSG00000021874	lincRNA	4933413J09Rik
A_30_P01022001	ENSMUSG00000086503	lincRNA	Xist		A_52_P302051	ENSMUSG00000092328	pseudogene	Vmn2r-ps57		A_30_P01030448	ENSMUSG00000085450	antisense	Gm13686
A_52_P763938	ENSMUSG00000085829	antisense	Gm4285		A_66_P134984	ENSMUSG00000074398	processed_transcript	Gm15441		A_30_P01018068	ENSMUSG00000097156	lincRNA	Gm3764
A_30_P01028538	ENSMUSG00000092341	lincRNA	Malat1		A_52_P195706	ENSMUSG00000081297	pseudogene	Gm12209		A_30_P01020051	ENSMUSG00000085331	antisense	Gm11274
A_30_P01032509	ENSMUSG00000081739	pseudogene	Mdm4-ps		A_55_P2185839	ENSMUSG00000086232	antisense	Gm7546		A_30_P01030644	ENSMUSG00000086807	processed_transcript	C330013F16Rik
A_55_P2209273	ENSMUSG00000085178	antisense	1700064E03Rik		A_55_P2083233	ENSMUSG00000081207	processed_transcript	Gm13775		A_30_P01030752	ENSMUSG00000087403	lincRNA	2900056M20Rik
A_55_P1962110	ENSMUSG00000056877	pseudogene	Rps15a-ps1		A_51_P492701	ENSMUSG00000055408	antisense	Gm15053		A_30_P01028683	ENSMUSG00000097156	lincRNA	Gm3764
A_55_P2165451	ENSMUSG00000082793	pseudogene	Gm9308		A_55_P2002135	ENSMUSG00000074164	pseudogene	Vmn2r-ps54		A_30_P01018170	ENSMUSG00000097536	lincRNA	2610037D02Rik
A_52_P300376	ENSMUSG00000086503	lincRNA	Xist		A_55_P2174376	ENSMUSG00000046590	pseudogene	Olfr1165-ps		A_30_P01024634	ENSMUSG00000098760	antisense	RP23-230F2.8
A_30_P01029720	ENSMUSG00000092274	lincRNA	Neat1		A_66_P130853	ENSMUSG00000054910	processed_transcript	4931415C17Rik		A_30_P01031307	ENSMUSG00000089726	lincRNA	Mir17hg
A_30_P01023029	ENSMUSG00000098178	lincRNA	Gm26924		A_30_P01021084	ENSMUSG00000097080	lincRNA	1700086O06Rik		A_30_P01022657	ENSMUSG00000085455	antisense	1810059H22Rik
A_30_P01020325	ENSMUSG00000092341	lincRNA	Malat1		A_30_P01023853	ENSMUSG00000097468	lincRNA	2310010G23Rik		A_30_P01029562	ENSMUSG00000097039	lincRNA	Pvt1
A_30_P01031754	ENSMUSG00000092341	lincRNA	Malat1		A_55_P2040341	ENSMUSG00000098001	lincRNA	Gm27048		A_30_P01019193	ENSMUSG00000097141	lincRNA	Gm10524
A_55_P1998641	ENSMUSG00000078190	antisense	Dnm3os		A_55_P1978825	ENSMUSG00000097043	lincRNA	Gm10556		A_30_P01021146	ENSMUSG00000087366	antisense	BC042782
A_30_P01029715	ENSMUSG00000097997	lincRNA	Gm27017		A_66_P120572	ENSMUSG00000075416	processed_transcript	Gm14488		A_30_P01029964	ENSMUSG00000043800	pseudogene	Kifc5c-ps
A_55_P2041372	ENSMUSG00000098128	antisense	Gm3693		A_55_P2068496	ENSMUSG00000087540	lincRNA	Gm11412		A_30_P01022686	ENSMUSG00000085455	antisense	1810059H22Rik
A_55_P2181029	ENSMUSG00000098496	processed_transcript	RP23-32A8.1		A_55_P1966216	ENSMUSG00000094055	pseudogene	Gm14700		A_30_P01032405	ENSMUSG00000097448	lincRNA	Gm16880
A_55_P1976983	ENSMUSG00000091845	pseudogene	Gm4604		A_30_P01030738	ENSMUSG00000079457	pseudogene	Gm7609		A_30_P01023139	ENSMUSG00000060424	antisense	2610017I09Rik
A_51_P221955	ENSMUSG00000055370	lincRNA	Gm9968		A_55_P1993733	ENSMUSG00000097452	lincRNA	Gm2824		A_30_P01032861	ENSMUSG00000085455	antisense	1810059H22Rik
A_30_P01020514	ENSMUSG00000098178	lincRNA	Gm26924		A_55_P1961302	ENSMUSG00000085156	processed_transcript	Gm11974		A_51_P419246	ENSMUSG00000097636	lincRNA	5830416P10Rik
A_55_P2235911	ENSMUSG00000086714	processed_transcript	0610009E02Rik		A_55_P2385749	ENSMUSG00000097944	lincRNA	A130014A01Rik		A_30_P01032979	ENSMUSG00000098760	antisense	RP23-230F2.8
A_55_P1961799	ENSMUSG00000090778	antisense	Gm3235		A_55_P2358216	ENSMUSG00000087278	lincRNA	A930006I01Rik		A_30_P01018019	ENSMUSG00000043800	pseudogene	Kifc5c-ps
A_55_P2024358	ENSMUSG00000066116	pseudogene	Gm10154		A_30_P01019190	ENSMUSG00000084856	lincRNA	Gm11528		A_30_P01019255	ENSMUSG00000098148	lincRNA	Gm20204
A_30_P01026276	ENSMUSG00000097324	lincRNA	Mir143hg		A_55_P1953608	ENSMUSG00000092249	pseudogene	Gm5708		A_30_P01032289	ENSMUSG00000086316	processed_transcript	2210013O21Rik
A_30_P01021078	ENSMUSG00000092341	lincRNA	Malat1		A_55_P2009239	ENSMUSG00000078962	lincRNA	4932414J04Rik		A_55_P2003359	ENSMUSG00000060380	lincRNA	C030014I23Rik
A_30_P01025818	ENSMUSG00000092274	lincRNA	Neat1		A_66_P116635	ENSMUSG00000086266	antisense	Igf2os		A_30_P01018866	ENSMUSG00000085399	processed_transcript	9130206I24Rik
A_55_P2243431	ENSMUSG00000096954	lincRNA	Gdap10		A_55_P2118861	ENSMUSG00000066158	processed_transcript	AY512931		A_30_P01024066	ENSMUSG00000090086	lincRNA	AI480526
A_55_P1954886	ENSMUSG00000091845	pseudogene	Gm4604		A_66_P138634	ENSMUSG00000081355	pseudogene	Gm15264		A_30_P01028603	ENSMUSG00000063018	processed_transcript	2010204K13Rik
A_30_P01021631	ENSMUSG00000092274	lincRNA	Neat1		A_55_P2103603	ENSMUSG00000078531	lincRNA	Gm831		A_30_P01029128	ENSMUSG00000087400	processed_transcript	Gm15270
A_51_P234692	ENSMUSG00000092274	lincRNA	Neat1		A_55_P2086099	ENSMUSG00000097615	lincRNA	Gm2061		A_30_P01032830	ENSMUSG00000097908	lincRNA	4933404O12Rik
A_66_P110798	ENSMUSG00000098178	lincRNA	Gm26924		A_55_P1972517	ENSMUSG00000081586	pseudogene	Gm11544		A_30_P01026232	ENSMUSG00000087377	antisense	AV099323
A_55_P2021187	ENSMUSG00000092341	lincRNA	Malat1		A_66_P113708	ENSMUSG00000086537	antisense	Nespos		A_30_P01027977	ENSMUSG00000052951	antisense	C130021I20Rik
A_55_P1995127	ENSMUSG00000084178	pseudogene	Gm11759		A_55_P2390796	ENSMUSG00000098332	processed_transcript	RP24-176F12.8		A_55_P2181262	ENSMUSG00000083569	pseudogene	Gm13666
A_55_P2011672	ENSMUSG00000085812	pseudogene	Gm15843		A_66_P118299	ENSMUSG00000097107	lincRNA	Gm6846		A_55_P2075661	ENSMUSG00000073627	processed_transcript	C130036L24Rik
A_52_P113537	ENSMUSG00000086503	lincRNA	Xist		A_30_P01022707	ENSMUSG00000085085	lincRNA	1700086P04Rik		A_55_P2038273	ENSMUSG00000082990	pseudogene	Gm14052
A_30_P01019829	ENSMUSG00000092341	lincRNA	Malat1		A_55_P1990221	ENSMUSG00000085152	lincRNA	Gm11496		A_55_P2044187	ENSMUSG00000085455	antisense	1810059H22Rik
A_55_P2404554	ENSMUSG00000085779	antisense	2310050B05Rik		A_55_P2397999	ENSMUSG00000085641	lincRNA	4930465M20Rik		A_30_P01032466	ENSMUSG00000097225	lincRNA	A330076H08Rik
A_30_P01024163	ENSMUSG00000090222	pseudogene	Gm16340		A_55_P2148961	ENSMUSG00000073529	processed_transcript	F830208F22Rik		A_30_P01024432	ENSMUSG00000060424	antisense	2610017I09Rik
A_30_P01025238	ENSMUSG00000087176	processed_transcript	D230022J07Rik		A_55_P2024634	ENSMUSG00000086862	antisense	Gm13546		A_55_P2116159	ENSMUSG00000086731	antisense	Gm7518
A_30_P01030803	ENSMUSG00000086503	lincRNA	Xist		A_55_P2014853	ENSMUSG00000084354	pseudogene	Gm14708		A_30_P01031095	ENSMUSG00000097141	lincRNA	Gm10524
A_55_P1998646	ENSMUSG00000078190	antisense	Dnm3os		A_66_P120605	ENSMUSG00000083623	pseudogene	Gm7224		A_30_P01033590	ENSMUSG00000085715	antisense	Tsix
A_30_P01020935	ENSMUSG00000092341	lincRNA	Malat1		A_55_P1957244	ENSMUSG00000096270	pseudogene	Vmn2r-ps134		A_55_P2051084	ENSMUSG00000085486	antisense	Gm11634
A_55_P2143790	ENSMUSG00000082765	pseudogene	Gm14411		A_66_P125709	ENSMUSG00000097735	lincRNA	D930032P07Rik		A_30_P01025687	ENSMUSG00000097039	lincRNA	Pvt1
A_30_P01019221	ENSMUSG00000092341	lincRNA	Malat1		A_55_P2091393	ENSMUSG00000059244	lincRNA	Gm10062		A_55_P2164694	ENSMUSG00000097039	lincRNA	Pvt1
A_55_P2329298	ENSMUSG00000085105	processed_transcript	Gm12758		A_55_P2359610	ENSMUSG00000087521	antisense	AI646519		A_55_P1973560	ENSMUSG00000084301	pseudogene	Gm7856
A_55_P1993858	ENSMUSG00000088088	misc_RNA	Rmrp		A_55_P2295731	ENSMUSG00000092570	antisense	2210019I11Rik		A_30_P01017440	ENSMUSG00000072723	processed_transcript	Gm10044
A_30_P01021970	ENSMUSG00000092341	lincRNA	Malat1		A_52_P214646	ENSMUSG00000086379	antisense	1700026D11Rik		A_30_P01030407	ENSMUSG00000086804	lincRNA	Gm13847
A_30_P01023652	ENSMUSG00000086503	lincRNA	Xist		A_55_P2279575	ENSMUSG00000097699	lincRNA	5430400D12Rik		A_30_P01020091	ENSMUSG00000071753	processed_transcript	C230004F18Rik
A_30_P01032945	ENSMUSG00000086503	lincRNA	Xist		A_55_P2419564	ENSMUSG00000086978	lincRNA	4933435F18Rik		A_55_P2166745	ENSMUSG00000063714	antisense	1700011J10Rik
A_30_P01028215	ENSMUSG00000092341	lincRNA	Malat1		A_30_P01023221	ENSMUSG00000057215	lincRNA	Gm15514		A_30_P01021565	ENSMUSG00000097913	lincRNA	Gm26837
A_55_P2054708	ENSMUSG00000086746	antisense	Gm15222		A_52_P201185	ENSMUSG00000085861	antisense	1700016G14Rik		A_30_P01026503	ENSMUSG00000090828	sense_overlapping	Sox2ot
A_30_P01023888	ENSMUSG00000098178	lincRNA	Gm26924		A_30_P01032992	ENSMUSG00000090370	processed_transcript	Gm21989		A_30_P01019821	ENSMUSG00000097072	lincRNA	Foxl2os
A_55_P2192397	ENSMUSG00000096929	lincRNA	A330023F24Rik		A_55_P2102833	ENSMUSG00000078494	antisense	Gm13201		A_30_P01031682	ENSMUSG00000097141	lincRNA	Gm10524
A_30_P01020783	ENSMUSG00000086503	lincRNA	Xist		A_52_P119350	ENSMUSG00000097203	lincRNA	4732419C18Rik		A_51_P367916	ENSMUSG00000050179	lincRNA	A930002I21Rik
A_55_P1961127	ENSMUSG00000000031	lincRNA	H19		A_55_P2111048	ENSMUSG00000075325	lincRNA	Gm13582		A_55_P2100222	ENSMUSG00000093846	lincRNA	Gm4425
A_30_P01024314	ENSMUSG00000097207	lincRNA	6030443J06Rik		A_55_P2094434	ENSMUSG00000097467	lincRNA	Gm26737		A_30_P01022575	ENSMUSG00000086522	antisense	Gm4473
A_55_P2000047	ENSMUSG00000044730	processed_transcript	9930104L06Rik		A_55_P2118537	ENSMUSG00000082956	pseudogene	Naip3		A_66_P100601	ENSMUSG00000082012	pseudogene	Gm5257
A_55_P2216561	ENSMUSG00000096917	lincRNA	2500002B13Rik		A_55_P2071360	ENSMUSG00000086019	lincRNA	Gm15762		A_55_P1998797	ENSMUSG00000083500	pseudogene	Gm15470
A_51_P322123	ENSMUSG00000079179	antisense	1700012B15Rik		A_52_P39314	ENSMUSG00000089871	processed_transcript	Speer7-ps1		A_52_P247927	ENSMUSG00000087060	processed_transcript	2810442I21Rik
A_55_P2169276	ENSMUSG00000097350	lincRNA	4732491K20Rik		A_55_P2348948	ENSMUSG00000089952	sense_intronic	4933413C19Rik		A_51_P232921	ENSMUSG00000020164	antisense	1700058G18Rik
A_55_P1955672	ENSMUSG00000083573	pseudogene	Gm7312		A_66_P136129	ENSMUSG00000082853	pseudogene	Gm7134		A_30_P01017425	ENSMUSG00000098148	lincRNA	Gm20204
A_52_P938109	ENSMUSG00000081126	pseudogene	Gm15784		A_52_P52637	ENSMUSG00000090603	pseudogene	Gm17186		A_55_P2228715	ENSMUSG00000097191	lincRNA	5730422E09Rik
A_66_P129209	ENSMUSG00000066176	lincRNA	Gm12511		A_55_P1958227	ENSMUSG00000097376	lincRNA	Gm8705		A_30_P01019709	ENSMUSG00000085455	antisense	1810059H22Rik
A_55_P2356298	ENSMUSG00000097828	lincRNA	6430562O15Rik		A_55_P1952901	ENSMUSG00000073699	lincRNA	Gm833		A_30_P01028468	ENSMUSG00000085455	antisense	1810059H22Rik
A_55_P2335529	ENSMUSG00000085704	processed_transcript	4921531C22Rik		A_55_P2004469	ENSMUSG00000097679	pseudogene	Rps19-ps5		A_30_P01017765	ENSMUSG00000086363	lincRNA	A330102I10Rik
A_55_P2033404	ENSMUSG00000080759	pseudogene	Gm15573		A_55_P2137628	ENSMUSG00000093711	pseudogene	Vmn2r-ps125		A_30_P01031558	ENSMUSG00000085705	processed_transcript	Gm16046
A_55_P1980931	ENSMUSG00000081153	pseudogene	Gm11401		A_66_P131433	ENSMUSG00000081291	pseudogene	Gm14738		A_55_P2374748	ENSMUSG00000086425	lincRNA	F730016J06Rik
A_55_P2109564	ENSMUSG00000056145	lincRNA	AI504432		A_55_P2034049	ENSMUSG00000098195	pseudogene	Gm7693		A_30_P01029331	ENSMUSG00000056699	lincRNA	Gm5533
A_55_P2133568	ENSMUSG00000097195	lincRNA	Snhg5		A_55_P2042860	ENSMUSG00000059014	pseudogene	Gm5409		A_55_P2019267	ENSMUSG00000086522	antisense	Gm4473
A_55_P1989797	ENSMUSG00000063739	pseudogene	Gm4963		A_55_P1980764	ENSMUSG00000043747	processed_transcript	1520401A03Rik		A_55_P1957997	ENSMUSG00000086645	antisense	Gm15743
A_66_P105032	ENSMUSG00000087006	lincRNA	Gm13889		A_55_P2074661	ENSMUSG00000074987	antisense	AI314831		A_30_P01029324	ENSMUSG00000097636	lincRNA	5830416P10Rik
A_55_P2086393	ENSMUSG00000093483	processed_transcript	AA465934		A_55_P2062314	ENSMUSG00000054418	processed_transcript	2900041M22Rik		A_30_P01019992	ENSMUSG00000097557	lincRNA	C130060C02Rik
A_66_P128694	ENSMUSG00000080847	pseudogene	Gm4773		A_52_P383033	ENSMUSG00000046005	lincRNA	D830044D21Rik		A_30_P01033624	ENSMUSG00000097313	lincRNA	Gm26569
A_55_P2100241	ENSMUSG00000098178	lincRNA	Gm26924		A_52_P571109	ENSMUSG00000062280	pseudogene	Olfr1285		A_66_P135471	ENSMUSG00000053541	pseudogene	Gm4759
A_51_P153013	ENSMUSG00000042549	antisense	Gm16516		A_30_P01027958	ENSMUSG00000085675	lincRNA	Gm12022		A_66_P118579	ENSMUSG00000033731	antisense	3300002A11Rik
A_55_P2075230	ENSMUSG00000092564	antisense	BC051226		A_30_P01020993	ENSMUSG00000085675	lincRNA	Gm12022		A_55_P2343704	ENSMUSG00000089633	antisense	A230009B12Rik
A_55_P2003236	ENSMUSG00000043794	pseudogene	D830025C05Rik		A_55_P2080587	ENSMUSG00000086919	lincRNA	Gm11497		A_30_P01019137	ENSMUSG00000097287	lincRNA	D130017N08Rik
A_55_P1993390	ENSMUSG00000082476	pseudogene	Gm12242		A_55_P2068595	ENSMUSG00000041596	pseudogene	Nlrp5-ps		A_55_P2385792	ENSMUSG00000086451	processed_transcript	4933431K23Rik
A_55_P2010020	ENSMUSG00000089800	pseudogene	Rps19-ps10		A_55_P2147036	ENSMUSG00000078952	lincRNA	Gm2373		A_55_P2006208	ENSMUSG00000097072	lincRNA	Foxl2os
A_55_P2181508	ENSMUSG00000074250	pseudogene	Gm10653		A_55_P2027018	ENSMUSG00000064252	pseudogene	Olfr329-ps		A_30_P01033603	ENSMUSG00000052951	antisense	C130021I20Rik
A_51_P520857	ENSMUSG00000085415	processed_transcript	Gm12060		A_55_P1999261	ENSMUSG00000056329	processed_transcript	1810010K12Rik		A_66_P108793	ENSMUSG00000025644	processed_transcript	Gm7628
A_55_P2021350	ENSMUSG00000069196	pseudogene	Gm10161		A_55_P2018422	ENSMUSG00000034185	antisense	6430628N08Rik		A_30_P01031710	ENSMUSG00000097636	lincRNA	5830416P10Rik
A_30_P01030291	ENSMUSG00000098145	lincRNA	Gm26936		A_66_P125161	ENSMUSG00000084757	lincRNA	1700057H15Rik		A_30_P01023893	ENSMUSG00000092093	pseudogene	Gm17528
A_55_P2127265	ENSMUSG00000098080	pseudogene	Gm5732		A_52_P237957	ENSMUSG00000061975	pseudogene	Olfr492		A_52_P468378	ENSMUSG00000002791	pseudogene	Pdxk-ps
A_55_P2061294	ENSMUSG00000094250	pseudogene	Gm4479		A_51_P246653	ENSMUSG00000079293	polymorphic_pseudogene	Clec7a		A_55_P2165394	ENSMUSG00000080713	pseudogene	Olfr1174-ps
A_66_P132969	ENSMUSG00000083016	pseudogene	Gm12618		A_55_P1993012	ENSMUSG00000078263	pseudogene	Gm14188		A_30_P01030395	ENSMUSG00000097494	lincRNA	4933406C10Rik
A_55_P2256158	ENSMUSG00000087478	processed_transcript	4930506C21Rik		A_55_P1993933	ENSMUSG00000074973	pseudogene	Gm11382		A_30_P01032953	ENSMUSG00000087400	processed_transcript	Gm15270
A_55_P2154097	ENSMUSG00000083568	pseudogene	Gm12770		A_55_P1957165	ENSMUSG00000097893	lincRNA	1700034P13Rik		A_30_P01026374	ENSMUSG00000056590	pseudogene	H2afy3
A_55_P2003393	ENSMUSG00000097974	lincRNA	Gm10605		A_55_P2076524	ENSMUSG00000056821	lincRNA	1700028I16Rik		A_55_P2044433	ENSMUSG00000074415	processed_transcript	2610203C20Rik
A_55_P2136786	ENSMUSG00000081306	pseudogene	Gm15266		A_55_P2257251	ENSMUSG00000097553	lincRNA	4930455D15Rik		A_30_P01025678	ENSMUSG00000043800	pseudogene	Kifc5c-ps
A_52_P165455	ENSMUSG00000084241	pseudogene	Gm13416		A_30_P01024854	ENSMUSG00000097921	lincRNA	Gm26576		A_30_P01032393	ENSMUSG00000086035	processed_transcript	Gm12610
A_55_P1995438	ENSMUSG00000081968	pseudogene	Rpl23a-ps2		A_30_P01024637	ENSMUSG00000097113	lincRNA	Gm19705		A_55_P2067066	ENSMUSG00000034587	processed_transcript	8430429K09Rik
A_52_P234910	ENSMUSG00000081568	pseudogene	Gm15032		A_51_P413803	ENSMUSG00000028590	antisense	D530049N12Rik		A_55_P2013705	ENSMUSG00000071753	processed_transcript	C230004F18Rik
A_30_P01027310	ENSMUSG00000073274	processed_transcript	Gm14636		A_30_P01017498	ENSMUSG00000093452	processed_transcript	Gm20687		A_55_P2099910	ENSMUSG00000052125	processed_transcript	F730043M19Rik
A_55_P2084746	ENSMUSG00000082669	pseudogene	Gm5393		A_55_P2317580	ENSMUSG00000086514	antisense	Gm11747		A_30_P01025849	ENSMUSG00000097792	lincRNA	Gm27042
A_55_P2038298	ENSMUSG00000066389	pseudogene	Rpl31-ps1		A_55_P1985510	ENSMUSG00000049830	pseudogene	Gm9839		A_30_P01026691	ENSMUSG00000097058	lincRNA	4930556M19Rik
A_55_P2012630	ENSMUSG00000096623	pseudogene	Gm8112		A_55_P2093277	ENSMUSG00000081027	pseudogene	Olfr1077-ps1		A_30_P01027403	ENSMUSG00000097230	lincRNA	Gm26853
A_30_P01033236	ENSMUSG00000095836	pseudogene	Gm21960		A_30_P01032380	ENSMUSG00000078838	lincRNA	Gm17382		A_52_P616544	ENSMUSG00000097993	processed_transcript	Ptprv
A_55_P1973357	ENSMUSG00000094557	pseudogene	Rpl35a-ps7		A_55_P2149407	ENSMUSG00000075389	processed_transcript	2810410L24Rik		A_30_P01019435	ENSMUSG00000097391	lincRNA	Mirg
A_52_P206436	ENSMUSG00000038491	antisense	4930520K10Rik		A_30_P01032909	ENSMUSG00000085156	processed_transcript	Gm11974		A_30_P01033576	ENSMUSG00000087366	antisense	BC042782
A_55_P1984284	ENSMUSG00000097954	pseudogene	Gm4217		A_55_P2043792	ENSMUSG00000098801	lincRNA	RP24-282D16.6		A_30_P01022548	ENSMUSG00000085399	processed_transcript	9130206I24Rik
A_55_P1962049	ENSMUSG00000069540	pseudogene	Gm4925		A_55_P2382070	ENSMUSG00000097725	lincRNA	4930593A02Rik		A_55_P2160663	ENSMUSG00000087143	antisense	A830082K12Rik
A_55_P2175494	ENSMUSG00000092593	processed_transcript	Gm20492		A_55_P2186928	ENSMUSG00000081467	pseudogene	Gm13337		A_55_P2127664	ENSMUSG00000081674	pseudogene	Gm6184
A_55_P2004811	ENSMUSG00000081319	pseudogene	Gm12936		A_55_P2350067	ENSMUSG00000085112	processed_transcript	A530072M11Rik		A_66_P111435	ENSMUSG00000073778	antisense	Gm10574
A_55_P1993629	ENSMUSG00000097935	pseudogene	Gm3809		A_55_P1963439	ENSMUSG00000084802	antisense	Gm14089		A_30_P01028316	ENSMUSG00000097156	lincRNA	Gm3764
A_66_P117913	ENSMUSG00000083573	pseudogene	Gm7312		A_55_P1962568	ENSMUSG00000083470	pseudogene	Nsa2-ps2		A_55_P2075613	ENSMUSG00000081501	pseudogene	Gm13286
A_55_P1956819	ENSMUSG00000058869	pseudogene	Gm4832		A_55_P2286493	ENSMUSG00000086209	lincRNA	4933405E24Rik		A_55_P2041137	ENSMUSG00000089699	antisense	Gm1992
A_55_P2102578	ENSMUSG00000083496	pseudogene	Gm11263		A_66_P102218	ENSMUSG00000078600	processed_transcript	1700092K14Rik		A_30_P01031102	ENSMUSG00000097230	lincRNA	Gm26853
A_55_P1973360	ENSMUSG00000094557	pseudogene	Rpl35a-ps7		A_66_P123979	ENSMUSG00000087393	lincRNA	1700023C21Rik		A_55_P1970974	ENSMUSG00000074039	processed_transcript	4930520O04Rik
A_55_P2117710	ENSMUSG00000097188	lincRNA	Snhg1		A_55_P2183513	ENSMUSG00000097773	lincRNA	Gm10614		A_55_P2171942	ENSMUSG00000092471	pseudogene	Cyp21a2-ps
A_55_P2168707	ENSMUSG00000043488	antisense	Gm9783		A_30_P01017570	ENSMUSG00000085860	processed_transcript	2410003L11Rik		A_55_P2343699	ENSMUSG00000089633	antisense	A230009B12Rik
A_55_P2049025	ENSMUSG00000059827	pseudogene	Gm5670		A_55_P2319020	ENSMUSG00000084938	processed_transcript	BB557941		A_30_P01019217	ENSMUSG00000054944	lincRNA	5330416C01Rik
A_66_P112006	ENSMUSG00000079491	polymorphic_pseudogene	H2-T10		A_66_P121857	ENSMUSG00000087035	antisense	BC052486		A_52_P561772	ENSMUSG00000036045	pseudogene	Gm12221
A_55_P2183688	ENSMUSG00000081572	pseudogene	Gm14138		A_52_P424627	ENSMUSG00000046219	processed_transcript	C230012O17Rik		A_55_P2006930	ENSMUSG00000071793	pseudogene	2610005L07Rik
A_66_P119915	ENSMUSG00000081946	pseudogene	Gm11472		A_30_P01023277	ENSMUSG00000075555	antisense	Gm10863		A_30_P01020995	ENSMUSG00000097088	lincRNA	Gm26615
A_55_P2178784	ENSMUSG00000083335	pseudogene	Gm13397		A_51_P224868	ENSMUSG00000078618	lincRNA	4930456L15Rik		A_30_P01021438	ENSMUSG00000092093	pseudogene	Gm17528
A_55_P2102897	ENSMUSG00000063314	pseudogene	Gm12657		A_30_P01017482	ENSMUSG00000083041	pseudogene	Gm9835		A_30_P01033109	ENSMUSG00000097287	lincRNA	D130017N08Rik
A_66_P122877	ENSMUSG00000057685	pseudogene	Gm8526		A_30_P01021577	ENSMUSG00000056735	processed_transcript	A930024E05Rik		A_30_P01027569	ENSMUSG00000085180	lincRNA	AI838599
A_55_P2135967	ENSMUSG00000083261	pseudogene	Gm7816		A_55_P2041082	ENSMUSG00000083145	pseudogene	Gm12579		A_30_P01032580	ENSMUSG00000053656	processed_transcript	Dancr
A_30_P01020672	ENSMUSG00000073274	processed_transcript	Gm14636		A_30_P01028243	ENSMUSG00000097150	antisense	Gm26513		A_55_P2117953	ENSMUSG00000087378	lincRNA	Gm12414
A_55_P1962314	ENSMUSG00000091019	pseudogene	Gm7502		A_55_P2079020	ENSMUSG00000086775	antisense	5730588L14Rik		A_66_P110212	ENSMUSG00000084806	lincRNA	Gm15232
A_66_P118139	ENSMUSG00000085811	sense_intronic	Gm11669		A_55_P1991806	ENSMUSG00000082450	pseudogene	Mageb7-ps		A_55_P2314396	ENSMUSG00000089968	antisense	4921518J05Rik
A_55_P1995210	ENSMUSG00000083572	pseudogene	Gm11849		A_55_P2275692	ENSMUSG00000043833	processed_transcript	2900005J15Rik		A_30_P01031088	ENSMUSG00000097039	lincRNA	Pvt1
A_55_P2166331	ENSMUSG00000087069	lincRNA	Gm13793		A_51_P120785	ENSMUSG00000083333	pseudogene	Magea7-ps		A_55_P2170519	ENSMUSG00000087475	lincRNA	4933406I18Rik
A_55_P2184478	ENSMUSG00000080955	pseudogene	Gm14263		A_55_P2024504	ENSMUSG00000093592	pseudogene	Vmn2r-ps122		A_30_P01027417	ENSMUSG00000097595	lincRNA	2510016G02Rik
A_55_P2096283	ENSMUSG00000066771	pseudogene	Gm5614		A_66_P102062	ENSMUSG00000081121	pseudogene	Gm12791		A_30_P01021697	ENSMUSG00000097890	lincRNA	4930547M16Rik
A_55_P2263342	ENSMUSG00000086788	lincRNA	1700029M20Rik		A_55_P2296566	ENSMUSG00000086392	antisense	A330050B17Rik		A_30_P01028401	ENSMUSG00000085566	processed_transcript	A730017L22Rik
A_55_P2026437	ENSMUSG00000084034	pseudogene	Gm12617		A_55_P2102095	ENSMUSG00000078607	antisense	1810010H24Rik		A_30_P01019549	ENSMUSG00000097589	processed_transcript	Dleu2
A_30_P01030136	ENSMUSG00000097624	lincRNA	Gm5091		A_55_P2008101	ENSMUSG00000073765	antisense	Gm12863		A_30_P01024249	ENSMUSG00000098045	lincRNA	Gm26979
A_66_P117254	ENSMUSG00000051805	antisense	A530095I07Rik		A_66_P140858	ENSMUSG00000082604	pseudogene	Gm8482		A_30_P01026872	ENSMUSG00000090828	sense_overlapping	Sox2ot
A_55_P2043531	ENSMUSG00000098412	pseudogene	RP23-292F17.1		A_55_P1985490	ENSMUSG00000087208	pseudogene	Gm5125		A_30_P01019707	ENSMUSG00000085409	sense_intronic	Gm16155
A_52_P411430	ENSMUSG00000098120	lincRNA	Gm5914		A_52_P432052	ENSMUSG00000049202	pseudogene	4930515G13Rik		A_30_P01023928	ENSMUSG00000085912	lincRNA	Trp53cor1
A_66_P103753	ENSMUSG00000053263	processed_transcript	Gm12592		A_52_P32385	ENSMUSG00000055061	processed_transcript	4931431C16Rik		A_30_P01027830	ENSMUSG00000097058	lincRNA	4930556M19Rik
A_51_P431999	ENSMUSG00000060808	antisense	3110043A19Rik		A_55_P2020133	ENSMUSG00000069554	lincRNA	I830134H01Rik		A_55_P2412319	ENSMUSG00000097413	lincRNA	A830052D11Rik
A_52_P598634	ENSMUSG00000097412	lincRNA	1810014B01Rik		A_30_P01020472	ENSMUSG00000087579	processed_transcript	1500017E21Rik		A_30_P01018719	ENSMUSG00000090828	sense_overlapping	Sox2ot
A_55_P2075191	ENSMUSG00000086541	processed_transcript	Has2os		A_30_P01030382	ENSMUSG00000087292	antisense	Gm13832		A_66_P140433	ENSMUSG00000097559	lincRNA	D430018E03Rik
A_51_P377377	ENSMUSG00000072852	antisense	2310040G07Rik		A_55_P2088113	ENSMUSG00000073739	antisense	Gm16287		A_55_P2010579	ENSMUSG00000084946	antisense	Dlx1os
A_55_P2133115	ENSMUSG00000092617	pseudogene	Gm8412		A_55_P2124817	ENSMUSG00000091453	pseudogene	Gm6541		A_55_P2074917	ENSMUSG00000084203	pseudogene	Gm15593
A_30_P01032960	ENSMUSG00000081739	pseudogene	Mdm4-ps		A_55_P2148949	ENSMUSG00000082080	pseudogene	Gm9246		A_55_P2130142	ENSMUSG00000041674	processed_transcript	BC006965
A_55_P1965681	ENSMUSG00000083338	pseudogene	Gm12475		A_30_P01022849	ENSMUSG00000097960	lincRNA	A330074K22Rik		A_55_P2014750	ENSMUSG00000098239	lincRNA	Pclo
A_55_P2137932	ENSMUSG00000098202	lincRNA	B830012L14Rik		A_55_P2341243	ENSMUSG00000085350	lincRNA	4930529I22Rik		A_55_P1968544	ENSMUSG00000045327	pseudogene	6330549D23Rik
A_55_P2155593	ENSMUSG00000081456	pseudogene	Gm7781		A_55_P2424060	ENSMUSG00000093528	antisense	4930529F24Rik		A_55_P2074165	ENSMUSG00000085161	antisense	Gm7580
A_30_P01020342	ENSMUSG00000085032	lincRNA	Gm11217		A_55_P1976749	ENSMUSG00000093711	pseudogene	Vmn2r-ps125		A_30_P01025301	ENSMUSG00000096948	lincRNA	Gm4221
A_55_P2030010	ENSMUSG00000097787	lincRNA	2700046G09Rik		A_30_P01032459	ENSMUSG00000087620	lincRNA	5330434G04Rik		A_55_P2155827	ENSMUSG00000084185	pseudogene	Rplp1-ps1
A_30_P01022870	ENSMUSG00000087231	processed_transcript	E230016M11Rik		A_30_P01031873	ENSMUSG00000086272	antisense	BC039966		A_55_P2322660	ENSMUSG00000098197	antisense	BC051537
A_66_P127036	ENSMUSG00000070667	pseudogene	Rpl31-ps10		A_30_P01020426	ENSMUSG00000085196	processed_transcript	Gm14963		A_30_P01020702	ENSMUSG00000085331	antisense	Gm11274
A_52_P289685	ENSMUSG00000050852	pseudogene	Gm12115		A_66_P127463	ENSMUSG00000085022	lincRNA	Gm5860		A_55_P2282904	ENSMUSG00000093540	processed_transcript	4930505M18Rik
A_55_P2099141	ENSMUSG00000082417	pseudogene	Gm13740		A_51_P281767	ENSMUSG00000097460	lincRNA	Gm26734		A_52_P395342	ENSMUSG00000051008	lincRNA	4930412M03Rik
A_55_P2402134	ENSMUSG00000086568	lincRNA	9130020K20Rik		A_55_P2230484	ENSMUSG00000096932	lincRNA	5033403F01Rik		A_30_P01033178	ENSMUSG00000050334	lincRNA	C130071C03Rik
A_55_P2351300	ENSMUSG00000097666	lincRNA	A330094K24Rik		A_66_P108629	ENSMUSG00000072918	antisense	1700022K14Rik		A_30_P01023997	ENSMUSG00000097391	lincRNA	Mirg
A_55_P1996509	ENSMUSG00000083833	pseudogene	Gm13841		A_55_P2393021	ENSMUSG00000098206	lincRNA	A430106G13Rik		A_51_P408749	ENSMUSG00000072893	processed_transcript	4933439C10Rik
A_55_P1963817	ENSMUSG00000063875	pseudogene	Rps6-ps1		A_30_P01030114	ENSMUSG00000078838	lincRNA	Gm17382		A_55_P2215680	ENSMUSG00000085828	processed_transcript	Gm15612
A_55_P2146105	ENSMUSG00000061848	pseudogene	Gm5805		A_66_P129958	ENSMUSG00000086650	lincRNA	A430048G15Rik		A_30_P01019559	ENSMUSG00000096975	lincRNA	Gm16386
A_55_P2158152	ENSMUSG00000082867	pseudogene	Gm15730		A_52_P81630	ENSMUSG00000087497	antisense	2810001G20Rik		A_30_P01030471	ENSMUSG00000097191	lincRNA	5730422E09Rik
A_52_P649064	ENSMUSG00000086882	pseudogene	Gm13352		A_55_P2075515	ENSMUSG00000085741	antisense	5430405H02Rik		A_55_P2375831	ENSMUSG00000097855	lincRNA	A930007I19Rik
A_55_P2164218	ENSMUSG00000084284	pseudogene	Tpt1-ps6		A_55_P1998663	ENSMUSG00000079070	lincRNA	Gm3985		A_30_P01022939	ENSMUSG00000097191	lincRNA	5730422E09Rik
					A_30_P01018151	ENSMUSG00000085655	antisense	Gm15952		A_55_P2422204	ENSMUSG00000086446	antisense	4933426D04Rik
					A_52_P32353	ENSMUSG00000085889	antisense	1700054M17Rik		A_55_P2176292	ENSMUSG00000084414	pseudogene	Gm11270
					A_55_P2083909	ENSMUSG00000086080	lincRNA	1700123O12Rik		A_55_P1986386	ENSMUSG00000083169	pseudogene	Gm6580
					A_55_P2423513	ENSMUSG00000086350	antisense	B230369F24Rik		A_30_P01032897	ENSMUSG00000087312	lincRNA	Gm13833
					A_30_P01032507	ENSMUSG00000097468	lincRNA	2310010G23Rik		A_51_P487668	ENSMUSG00000056590	pseudogene	H2afy3
					A_55_P1990810	ENSMUSG00000075070	processed_transcript	4932412D23Rik		A_55_P1957213	ENSMUSG00000086320	lincRNA	Gm12840
					A_30_P01031786	ENSMUSG00000087003	antisense	1700067G03Rik		A_30_P01029014	ENSMUSG00000097536	lincRNA	2610037D02Rik
					A_30_P01027327	ENSMUSG00000097725	lincRNA	4930593A02Rik		A_30_P01030952	ENSMUSG00000086903	antisense	Hotair
					A_55_P2049323	ENSMUSG00000096940	lincRNA	Gm4755		A_55_P2135521	ENSMUSG00000087644	antisense	Gm14703
					A_30_P01031018	ENSMUSG00000092368	antisense	A930015D03Rik		A_55_P2032355	ENSMUSG00000085471	antisense	4933423P22Rik
					A_30_P01026755	ENSMUSG00000070342	lincRNA	Gm10287		A_30_P01024447	ENSMUSG00000086903	antisense	Hotair
					A_55_P2087114	ENSMUSG00000082308	pseudogene	Gm15770		A_55_P2108397	ENSMUSG00000081593	pseudogene	Gm11841
					A_55_P2067473	ENSMUSG00000087226	lincRNA	Gm14015		A_30_P01022675	ENSMUSG00000074415	processed_transcript	2610203C20Rik
					A_66_P114964	ENSMUSG00000085717	antisense	4930546G22Rik		A_51_P288541	ENSMUSG00000074354	antisense	9230115E21Rik
					A_55_P2009267	ENSMUSG00000086123	pseudogene	Gm16060		A_55_P2410875	ENSMUSG00000087574	lincRNA	C030037D09Rik
					A_55_P2354296	ENSMUSG00000097321	lincRNA	1700028E10Rik		A_55_P2183808	ENSMUSG00000083686	pseudogene	Gm13504
					A_51_P355094	ENSMUSG00000081315	pseudogene	Olfr621-ps1		A_55_P1963578	ENSMUSG00000078270	pseudogene	Gm14193
					A_30_P01019634	ENSMUSG00000097113	lincRNA	Gm19705		A_55_P2021560	ENSMUSG00000044794	pseudogene	9330133O14Rik
					A_55_P2275817	ENSMUSG00000097254	lincRNA	C430042M11Rik		A_30_P01021097	ENSMUSG00000092764	snoRNA	Gm23362
					A_55_P2032440	ENSMUSG00000090722	processed_transcript	Gm8378		A_30_P01019795	ENSMUSG00000097636	lincRNA	5830416P10Rik
					A_55_P1996399	ENSMUSG00000097491	lincRNA	Gm2366		A_55_P2027307	ENSMUSG00000086867	antisense	Gm4577
					A_55_P1994418	ENSMUSG00000090356	pseudogene	2310042E22Rik		A_30_P01018289	ENSMUSG00000098024	antisense	Gm27003
					A_55_P2009430	ENSMUSG00000097081	lincRNA	Gm10425		A_30_P01026233	ENSMUSG00000098148	lincRNA	Gm20204
					A_55_P2105416	ENSMUSG00000071204	pseudogene	Gm10319		A_30_P01020445	ENSMUSG00000085976	lincRNA	Gm13816
					A_30_P01020565	ENSMUSG00000073430	lincRNA	Gm10505		A_52_P624599	ENSMUSG00000069223	antisense	4930451E10Rik
					A_55_P2107681	ENSMUSG00000091752	pseudogene	Gm3208		A_55_P2374510	ENSMUSG00000089707	antisense	4921525B02Rik
					A_30_P01031575	ENSMUSG00000086641	processed_transcript	Gm13663
					A_66_P138046	ENSMUSG00000072834	antisense	Gm12298
					A_55_P2133436	ENSMUSG00000090270	antisense	Gm17226
					A_52_P365044	ENSMUSG00000055159	processed_transcript	4930583K01Rik
					A_55_P1958464	ENSMUSG00000091401	pseudogene	Gm9252
					A_55_P2317332	ENSMUSG00000085078	sense_intronic	C030013C21Rik
					A_66_P124728	ENSMUSG00000066060	lincRNA	Gm12866
					A_55_P2151437	ENSMUSG00000070641	pseudogene	Gm16410
					A_52_P272854	ENSMUSG00000057890	pseudogene	Olfr1375-ps1
					A_55_P2022504	ENSMUSG00000085757	lincRNA	1700019B21Rik
					A_30_P01028416	ENSMUSG00000099061	lincRNA	RP24-421H18.1
					A_55_P2183061	ENSMUSG00000075046	pseudogene	4933403O03Rik
					A_55_P2167955	ENSMUSG00000068151	lincRNA	A230006K03Rik
					A_55_P2044314	ENSMUSG00000084774	lincRNA	Gm14110
					A_55_P1994302	ENSMUSG00000082068	pseudogene	Gm2673
					A_55_P2353004	ENSMUSG00000090220	antisense	4930568K20Rik
					A_55_P2118839	ENSMUSG00000057215	lincRNA	Gm15514
					A_55_P2128668	ENSMUSG00000048574	pseudogene	Gm5593
					A_55_P2063047	ENSMUSG00000086163	antisense	Gm14206
					A_66_P129355	ENSMUSG00000093721	antisense	Gm3896
					A_55_P2415417	ENSMUSG00000081420	pseudogene	Olfr29-ps1
					A_55_P2023419	ENSMUSG00000097617	lincRNA	Gm10687
					A_30_P01023365	ENSMUSG00000079457	pseudogene	Gm7609
					A_55_P1981197	ENSMUSG00000086253	processed_transcript	Gm13773
					A_55_P2109608	ENSMUSG00000085933	lincRNA	Tmem61
					A_66_P105319	ENSMUSG00000086013	lincRNA	Gm15706
					A_55_P2202524	ENSMUSG00000086448	processed_transcript	9330162012Rik
					A_55_P2055920	ENSMUSG00000074346	antisense	1700095B22Rik
					A_55_P2171443	ENSMUSG00000062036	lincRNA	4932415M13Rik
					A_66_P131569	ENSMUSG00000098212	pseudogene	Gm20997
					A_55_P2191002	ENSMUSG00000087013	processed_transcript	2610027K06Rik
					A_55_P2094906	ENSMUSG00000085655	antisense	Gm15952
					A_55_P2306659	ENSMUSG00000086933	antisense	4933426K07Rik
					A_30_P01024848	ENSMUSG00000099061	lincRNA	RP24-421H18.1
					A_55_P2015019	ENSMUSG00000044538	pseudogene	Gm4830
					A_55_P2150683	ENSMUSG00000082965	pseudogene	Gm6754
					A_30_P01028823	ENSMUSG00000082107	pseudogene	Gm16216
					A_55_P2199457	ENSMUSG00000086763	antisense	B230378P21Rik
					A_55_P1952256	ENSMUSG00000048574	pseudogene	Gm5593
					A_30_P01029881	ENSMUSG00000097725	lincRNA	4930593A02Rik
					A_55_P1973688	ENSMUSG00000086711	processed_transcript	Gm15482
					A_30_P01018128	ENSMUSG00000087579	processed_transcript	1500017E21Rik
					A_30_P01033147	ENSMUSG00000031294	lincRNA	D630029K05Rik
					A_55_P2162640	ENSMUSG00000081084	pseudogene	Gm5638
					A_30_P01030715	ENSMUSG00000086447	antisense	Gm13522
					A_55_P2387915	ENSMUSG00000075025	lincRNA	Gm10804
					A_55_P2130154	ENSMUSG00000098959	processed_transcript	RP24-282D16.2
					A_51_P249104	ENSMUSG00000074981	pseudogene	Dcdc5
					A_51_P152797	ENSMUSG00000099034	pseudogene	RP24-289J12.1
					A_30_P01023639	ENSMUSG00000079457	pseudogene	Gm7609
					A_55_P2017496	ENSMUSG00000056821	lincRNA	1700028I16Rik
					A_55_P2425342	ENSMUSG00000086805	processed_transcript	4932443L11Rik
					A_66_P116077	ENSMUSG00000097398	lincRNA	2410088K16Rik
					A_52_P520341	ENSMUSG00000050066	sense_intronic	A130023I24Rik
					A_51_P253053	ENSMUSG00000069890	pseudogene	1700024J04Rik
					A_55_P1956171	ENSMUSG00000056777	pseudogene	Rpl21-ps13
					A_55_P2012331	ENSMUSG00000083440	pseudogene	Rpl7a-ps12
					A_66_P130994	ENSMUSG00000075314	lincRNA	Gm1322
					A_30_P01030997	ENSMUSG00000087362	lincRNA	Gm13710
					A_55_P2119239	ENSMUSG00000085798	lincRNA	Gm2018
					A_55_P1994569	ENSMUSG00000085324	lincRNA	Gm11680
					A_30_P01033213	ENSMUSG00000084856	lincRNA	Gm11528
					A_66_P126662	ENSMUSG00000086943	lincRNA	4732414G09Rik
					A_51_P376711	ENSMUSG00000079163	lincRNA	Gm15498
					A_55_P2143934	ENSMUSG00000043661	pseudogene	Gm9785
					A_51_P358052	ENSMUSG00000022915	antisense	1700093J21Rik
					A_55_P2160880	ENSMUSG00000096702	pseudogene	Gm5301
					A_55_P2099952	ENSMUSG00000084092	pseudogene	Gm5843
					A_55_P2041935	ENSMUSG00000087145	lincRNA	Gm12665
					A_30_P01026555	ENSMUSG00000085223	lincRNA	Gm11210
					A_52_P1037027	ENSMUSG00000074303	processed_transcript	Gm10664
					A_55_P2086358	ENSMUSG00000073843	antisense	Gm12542
					A_55_P2140527	ENSMUSG00000096964	pseudogene	Gm6345
					A_55_P2246650	ENSMUSG00000097177	lincRNA	9330159M07Rik
					A_30_P01029108	ENSMUSG00000085207	antisense	Gm11767
					A_55_P2384636	ENSMUSG00000092309	processed_transcript	4930518C09Rik
					A_51_P321930	ENSMUSG00000044062	antisense	0610009B14Rik
					A_66_P103411	ENSMUSG00000052724	antisense	Gm9888
					A_55_P2141918	ENSMUSG00000075598	pseudogene	Smok3c
					A_55_P2408112	ENSMUSG00000075042	processed_transcript	4930431P03Rik
					A_55_P2024145	ENSMUSG00000060420	pseudogene	Vmn1r62
					A_55_P1994062	ENSMUSG00000087095	antisense	Emx2os
					A_55_P2160691	ENSMUSG00000083814	pseudogene	Gm5133
					A_55_P2151360	ENSMUSG00000093761	pseudogene	Gm5496
					A_55_P1954292	ENSMUSG00000092452	pseudogene	Vmn2r-ps45
					A_55_P1967342	ENSMUSG00000081632	pseudogene	Gm11443
					A_55_P2113176	ENSMUSG00000087077	lincRNA	Gm12480
					A_51_P276681	ENSMUSG00000074164	pseudogene	Vmn2r-ps54
					A_30_P01024879	ENSMUSG00000066057	lincRNA	Gm1976
					A_55_P2034453	ENSMUSG00000045010	antisense	Gm4779
					A_55_P2133495	ENSMUSG00000082848	processed_transcript	Gm16066
					A_66_P108609	ENSMUSG00000098609	antisense	RP24-530J21.3
					A_66_P128120	ENSMUSG00000085747	antisense	Gm11194
					A_55_P2047496	ENSMUSG00000086119	lincRNA	Gm2415
					A_55_P2177736	ENSMUSG00000087103	antisense	Gm13344
					A_55_P2044413	ENSMUSG00000060183	polymorphic_pseudogene	Cxcl11
					A_55_P2319533	ENSMUSG00000085323	antisense	9130410C08Rik
					A_55_P2248330	ENSMUSG00000086172	antisense	2700068H02Rik
					A_66_P104624	ENSMUSG00000096986	lincRNA	4930509E16Rik
					A_55_P2344804	ENSMUSG00000087461	lincRNA	C230014O12Rik
					A_55_P1997620	ENSMUSG00000080749	pseudogene	Gm12134
					A_55_P1954680	ENSMUSG00000086844	processed_transcript	B230206H07Rik
					A_30_P01027959	ENSMUSG00000085457	antisense	1110046J04Rik
					A_55_P1962861	ENSMUSG00000097758	lincRNA	Dio3os
					A_55_P2408175	ENSMUSG00000085321	processed_transcript	4930412F09Rik
					A_55_P2279498	ENSMUSG00000093617	antisense	4933438K21Rik
					A_55_P1954744	ENSMUSG00000084081	pseudogene	Gm12057
					A_51_P305061	ENSMUSG00000058812	antisense	0610039K10Rik
					A_55_P2169129	ENSMUSG00000085804	lincRNA	Gm12973
					A_55_P2278895	ENSMUSG00000085631	antisense	9630028H03Rik
					A_52_P397184	ENSMUSG00000082843	pseudogene	4930448K20Rik
					A_66_P104915	ENSMUSG00000086008	lincRNA	Gm8817
					A_55_P1965512	ENSMUSG00000087289	antisense	4933424M12Rik
					A_30_P01023479	ENSMUSG00000097960	lincRNA	A330074K22Rik
					A_55_P2164794	ENSMUSG00000087388	lincRNA	Gm12128
					A_30_P01018492	ENSMUSG00000098682	lincRNA	RP23-131O4.2
					A_55_P2035852	ENSMUSG00000078955	sense_intronic	Gm14222
					A_55_P1978113	ENSMUSG00000084859	lincRNA	1700080N15Rik
					A_30_P01032754	ENSMUSG00000097921	lincRNA	Gm26576
					A_55_P2256551	ENSMUSG00000099139	lincRNA	RP23-235K2.1
					A_55_P2064831	ENSMUSG00000097649	lincRNA	Gm10561
					A_55_P1974636	ENSMUSG00000096127	pseudogene	Gm14625
					A_55_P2072164	ENSMUSG00000075277	antisense	6720416L17Rik
					A_55_P1976664	ENSMUSG00000096127	pseudogene	Gm14625
					A_66_P132861	ENSMUSG00000097050	lincRNA	Gm9918
					A_55_P2234489	ENSMUSG00000091993	antisense	B930036N10Rik
					A_55_P2123185	ENSMUSG00000046119	lincRNA	1110008E08Rik
					A_55_P2337416	ENSMUSG00000097874	antisense	C030010L15Rik
					A_55_P2013612	ENSMUSG00000081666	pseudogene	Gm11677
					A_55_P2048101	ENSMUSG00000086984	pseudogene	Gm6762
					A_66_P133112	ENSMUSG00000087591	lincRNA	Gm14635
					A_55_P2094964	ENSMUSG00000094676	pseudogene	Gm10105
					A_30_P01022262	ENSMUSG00000097050	lincRNA	Gm9918
					A_30_P01023425	ENSMUSG00000075555	antisense	Gm10863
					A_30_P01033063	ENSMUSG00000093452	processed_transcript	Gm20687
					A_51_P152444	ENSMUSG00000056682	pseudogene	4930465K10Rik
					A_55_P1998688	ENSMUSG00000096137	pseudogene	Gm14527
					A_55_P2283254	ENSMUSG00000086693	processed_transcript	A730081D07Rik
					A_55_P1977275	ENSMUSG00000084257	pseudogene	Gm11597
					A_30_P01033640	ENSMUSG00000082095	pseudogene	Gm11991
					A_52_P73559	ENSMUSG00000089808	pseudogene	Gm7241
					A_55_P2236577	ENSMUSG00000097172	lincRNA	4930444M15Rik
					A_55_P2106788	ENSMUSG00000086735	antisense	Gm13977
					A_55_P2193785	ENSMUSG00000085842	antisense	4930448K12Rik
					A_55_P2408968	ENSMUSG00000085820	lincRNA	4933406K04Rik
					A_30_P01020031	ENSMUSG00000085024	lincRNA	C230035I16Rik
					A_30_P01030747	ENSMUSG00000085861	antisense	1700016G14Rik
					A_55_P2149927	ENSMUSG00000097814	lincRNA	Gm5101
					A_55_P2241314	ENSMUSG00000098682	lincRNA	RP23-131O4.2
					A_66_P120267	ENSMUSG00000098854	lincRNA	RP23-302F9.2
					A_52_P298165	ENSMUSG00000052188	antisense	Gm14964
					A_52_P322474	ENSMUSG00000073821	processed_transcript	8030451A03Rik
					A_30_P01018279	ENSMUSG00000096111	antisense	Gm21917
					A_52_P406975	ENSMUSG00000089973	pseudogene	Vmn1r190-ps
					A_55_P2314657	ENSMUSG00000097329	lincRNA	4931403G20Rik
					A_55_P2105571	ENSMUSG00000080860	pseudogene	Gm13815
					A_52_P321244	ENSMUSG00000051758	lincRNA	4930544M13Rik
					A_30_P01026641	ENSMUSG00000096918	lincRNA	Gm16863
					A_55_P2129477	ENSMUSG00000058953	pseudogene	Gm4822
					A_51_P305239	ENSMUSG00000038792	lincRNA	4931403M11Rik
					A_55_P2047837	ENSMUSG00000089963	pseudogene	Gm14555
					A_55_P2035029	ENSMUSG00000095532	pseudogene	Mup-ps13
					A_55_P2424627	ENSMUSG00000092171	lincRNA	4833427F10Rik
					A_55_P2071893	ENSMUSG00000082507	pseudogene	Gm9378
					A_55_P2176670	ENSMUSG00000084842	pseudogene	Pabpc1l2b-ps
					A_30_P01021550	ENSMUSG00000097632	lincRNA	4930552P12Rik
					A_55_P2185367	ENSMUSG00000079143	antisense	Gm11052
					A_52_P83834	ENSMUSG00000069925	pseudogene	4932416K20Rik
					A_55_P2387865	ENSMUSG00000097632	lincRNA	4930552P12Rik
					A_55_P2038534	ENSMUSG00000097927	lincRNA	Gm6999
					A_55_P1992904	ENSMUSG00000089685	antisense	Gm9017
					A_55_P2194049	ENSMUSG00000087302	antisense	4933415D12Rik
					A_30_P01026414	ENSMUSG00000086485	lincRNA	Gm15458
					A_30_P01018280	ENSMUSG00000073155	lincRNA	1810058I24Rik
					A_52_P18596	ENSMUSG00000083993	pseudogene	Gm14398
					A_52_P104961	ENSMUSG00000028612	antisense	4930430J20Rik
					A_52_P549892	ENSMUSG00000086899	lincRNA	1600002D24Rik
					A_55_P2064766	ENSMUSG00000083179	pseudogene	Gm12693
					A_55_P2156718	ENSMUSG00000083814	pseudogene	Gm5133
					A_52_P325555	ENSMUSG00000097049	lincRNA	6530411M01Rik
					A_55_P2048505	ENSMUSG00000079070	lincRNA	Gm3985
					A_51_P477736	ENSMUSG00000062036	lincRNA	4932415M13Rik
					A_55_P2164047	ENSMUSG00000090188	pseudogene	Gm7418
					A_52_P113916	ENSMUSG00000079963	pseudogene	Gm7146
					A_30_P01028928	ENSMUSG00000031294	lincRNA	D630029K05Rik
					A_55_P2039514	ENSMUSG00000073067	processed_transcript	9130019P16Rik
					A_52_P2160	ENSMUSG00000006462	lincRNA	A530013C23Rik
					A_55_P2034695	ENSMUSG00000093482	lincRNA	Gm20619
					A_55_P2045083	ENSMUSG00000080050	pseudogene	Gm14864
					A_66_P126459	ENSMUSG00000085141	processed_transcript	Gm13429
					A_55_P2401427	ENSMUSG00000086047	processed_transcript	9530046B11Rik
					A_66_P113862	ENSMUSG00000086898	antisense	1700062I23Rik
					A_55_P2026214	ENSMUSG00000096033	pseudogene	Gm5899
					A_55_P2049365	ENSMUSG00000096517	pseudogene	Gm6919
					A_55_P2065586	ENSMUSG00000074466	antisense	Gm15417
					A_52_P676717	ENSMUSG00000086993	processed_transcript	Gm15623
					A_30_P01020750	ENSMUSG00000087004	antisense	Gm14154
					A_30_P01020614	ENSMUSG00000084929	antisense	4732418A04Rik
					A_55_P2264762	ENSMUSG00000087396	processed_transcript	4933407K13Rik
					A_55_P2070492	ENSMUSG00000070621	pseudogene	Vmn2r-ps60
					A_55_P2144341	ENSMUSG00000092174	pseudogene	Gm7029
					A_51_P143446	ENSMUSG00000044228	pseudogene	Olfr1010
					A_30_P01031623	ENSMUSG00000085196	processed_transcript	Gm14963
					A_55_P1973593	ENSMUSG00000054006	antisense	D630008O14Rik
					A_30_P01025702	ENSMUSG00000084929	antisense	4732418A04Rik
					A_30_P01028022	ENSMUSG00000087192	processed_transcript	4930412L05Rik
					A_55_P2299275	ENSMUSG00000079875	pseudogene	Olfr22-ps1
					A_30_P01031187	ENSMUSG00000084816	lincRNA	Gm11463
					A_55_P2186929	ENSMUSG00000081467	pseudogene	Gm13337
					A_55_P2070983	ENSMUSG00000082663	pseudogene	Trav13-3
					A_55_P2379779	ENSMUSG00000086135	antisense	1700001J04Rik
					A_55_P2009266	ENSMUSG00000086123	pseudogene	Gm16060
					A_30_P01031503	ENSMUSG00000097150	antisense	Gm26513
					A_52_P606065	ENSMUSG00000061469	antisense	Gm12569
					A_55_P2170836	ENSMUSG00000067352	lincRNA	Gm14149
					A_55_P2033326	ENSMUSG00000094743	pseudogene	Mup-ps7
					A_30_P01031272	ENSMUSG00000079457	pseudogene	Gm7609
					A_55_P2052804	ENSMUSG00000094884	pseudogene	Olfr105-ps
					A_52_P486051	ENSMUSG00000071332	processed_transcript	E230015B07Rik
					A_30_P01025928	ENSMUSG00000086447	antisense	Gm13522
					A_51_P163261	ENSMUSG00000087255	pseudogene	Gm6985
					A_30_P01030613	ENSMUSG00000098098	lincRNA	Gm20748
					A_55_P2025911	ENSMUSG00000082245	pseudogene	Gm6292
					A_55_P1970771	ENSMUSG00000082599	pseudogene	Gm13141
					A_30_P01020484	ENSMUSG00000096965	lincRNA	3300005D01Rik
					A_55_P2045127	ENSMUSG00000081537	pseudogene	Gm15235
					A_55_P2039537	ENSMUSG00000085389	lincRNA	1700003M07Rik
					A_52_P1013543	ENSMUSG00000086447	antisense	Gm13522
					A_55_P1998561	ENSMUSG00000074620	pseudogene	Gm10731
					A_66_P140570	ENSMUSG00000086808	processed_transcript	Gm11981
					A_55_P2256019	ENSMUSG00000090146	antisense	4930405H06Rik
					A_55_P2131325	ENSMUSG00000085169	processed_transcript	Gm10785
					A_30_P01019108	ENSMUSG00000098659	lincRNA	RP23-442I7.1
					A_30_P01033522	ENSMUSG00000085237	processed_transcript	Gm15406
					A_66_P110646	ENSMUSG00000086732	lincRNA	Gm6117
					A_66_P108088	ENSMUSG00000094865	pseudogene	Gm7426
					A_55_P2078735	ENSMUSG00000087107	lincRNA	AI662270
					A_55_P2186038	ENSMUSG00000081150	pseudogene	Gm12684
					A_30_P01018142	ENSMUSG00000099061	lincRNA	RP24-421H18.1
					A_55_P2118081	ENSMUSG00000086981	lincRNA	Gm12171
					A_66_P139615	ENSMUSG00000085876	processed_transcript	Gm12409
					A_55_P2020461	ENSMUSG00000082350	pseudogene	Gm14008
					A_66_P130541	ENSMUSG00000082332	pseudogene	Gm13384
					A_30_P01017964	ENSMUSG00000096960	lincRNA	A230028O05Rik
					A_66_P100623	ENSMUSG00000074281	processed_transcript	Gm12522
					A_30_P01029453	ENSMUSG00000097248	lincRNA	Gm2694
					A_55_P2175822	ENSMUSG00000093719	pseudogene	Gm4016
					A_55_P1971330	ENSMUSG00000066958	pseudogene	Gm16391
					A_51_P453995	ENSMUSG00000056288	antisense	Gm11961
[truncated: 157 more rows]
