# Supplementary material for: Single cell analysis reveals the involvement of the long non-coding RNA Pvt1 in the modulation of muscle atrophy and mitochondrial network
Source: Nucleic Acids Res. 2019 Jan 16;47(4):1653–70. doi: 10.1093/nar/gkz007 (PMC6393313; doi:10.1093/nar/gkz007)
Supplement: Supplementary Data [file gkz007_supplemental_files.zip › Table S6.xlsx]

## Sheet: Up-regulated genes
Table S6. GO enrichment analysis for up-regulated genes
geneset	description	link	C	O	E	R	PValue	FDR	overlapGene	OverlapGene_UserID
GO:0005739	mitochondrion	http://amigo.geneontology.org/amigo/term/GO:0005739	1652	179	83.3641	2.14721	0	0	11370;11522;11758;11836;11958;12048;12371;12409;12751;12856;12864;12896;12974;13074;13106;13429;13430;14004;14245;14533;14651;15959;18082;18294;18632;19025;20322;20544;20656;20848;20910;20930;21354;22334;23980;26889;26926;27404;27425;28295;52055;52430;52469;52637;52892;56199;56248;56327;56338;56360;56520;56551;56615;56695;56748;57808;58185;58240;60534;64058;64656;66128;66142;66170;66230;66379;664…	Acacb;Hscb;Rpusd3;Mtus1;Chchd10;Me2;Slc25a45;Mrpl41;Atic;Mthfd1;Lyrm2;Etfb;Nudt19;Acadvl;Acaa1a;Adh1;Prdx6;Araf;Atp5k;Bcl2l1;Casp9;Cbr2;Tpp1;Cox17;Cox6c;Cpt2;Cs;Cyp17a1;Cyp2e1;Dnm1;Dnm2;Chchd2;Lpin1;Bloc1s1;Hagh;Ifit3;Bbc3;Nipsnap1;Ogg1;Pex11b;Ctsa;Slc25a36;Wdr81;Sord;Slc9a1;Sod2;Pif1;Stat3;Stxbp1;Surf1;Suox;Trmt1;Aldh4a1;8430408G22Rik;Tap1;Mrpl22;Mrm1;Vdac2;Mcat;2410015M20Rik;Cox15;Dars2;Pdk1;Gm…
GO:0031967	organelle envelope	http://amigo.geneontology.org/amigo/term/GO:0031967	987	114	49.8065	2.28886	0	0	11370;11690;11826;11958;12048;12856;12864;12896;13429;13430;14004;14245;14533;16905;16907;17127;18082;18400;18439;18854;20112;20322;20656;20848;20930;22334;23980;26926;27404;27425;28169;30934;52055;52469;52637;52668;54151;56199;56327;56338;56488;56520;56615;56876;58185;58887;64656;65963;66142;66170;66379;66414;66433;66445;66447;66449;66821;66940;67116;67247;67267;67283;67387;67863;67892;68033;680…	Chchd10;Chmp7;Prickle1;Slc25a45;Acadvl;Alox5ap;Aqp1;Atp5k;Bcl2l1;Cox17;Cox6c;Cpt2;Dnm1;Dnm2;Chchd2;Lpin1;Bloc1s1;Lmna;Lmnb2;Bbc3;Smad3;Nipsnap1;Slc22a18;P2rx7;Pml;Slc25a36;Rps6ka2;Sord;Sod2;Stat3;Surf1;Suox;Mgst2;Tmem18;Cdc14b;Vdac2;Senp1;2410015M20Rik;Cox15;Ndufb6;Rhbdl2;Nupl2;Dpy19l3;Mief1;Pebp1;Aifm1;Idh2;Abca8b;Atp5l;Agpat3;Tor1b;Gchfr;Minos1;Rab11fip5;Coa3;Cisd1;Ifi27;Cyhr1;Abcb10;Arl2;Txnip…
GO:0031975	envelope	http://amigo.geneontology.org/amigo/term/GO:0031975	991	114	50.0084	2.27962	0	0	11370;11690;11826;11958;12048;12856;12864;12896;13429;13430;14004;14245;14533;16905;16907;17127;18082;18400;18439;18854;20112;20322;20656;20848;20930;22334;23980;26926;27404;27425;28169;30934;52055;52469;52637;52668;54151;56199;56327;56338;56488;56520;56615;56876;58185;58887;64656;65963;66142;66170;66379;66414;66433;66445;66447;66449;66821;66940;67116;67247;67267;67283;67387;67863;67892;68033;680…	Chchd10;Chmp7;Prickle1;Slc25a45;Acadvl;Alox5ap;Aqp1;Atp5k;Bcl2l1;Cox17;Cox6c;Cpt2;Dnm1;Dnm2;Chchd2;Lpin1;Bloc1s1;Lmna;Lmnb2;Bbc3;Smad3;Nipsnap1;Slc22a18;P2rx7;Pml;Slc25a36;Rps6ka2;Sord;Sod2;Stat3;Surf1;Suox;Mgst2;Tmem18;Cdc14b;Vdac2;Senp1;2410015M20Rik;Cox15;Ndufb6;Rhbdl2;Nupl2;Dpy19l3;Mief1;Pebp1;Aifm1;Idh2;Abca8b;Atp5l;Agpat3;Tor1b;Gchfr;Minos1;Rab11fip5;Coa3;Cisd1;Ifi27;Cyhr1;Abcb10;Arl2;Txnip…
GO:0044429	mitochondrial part	http://amigo.geneontology.org/amigo/term/GO:0044429	827	108	41.7325	2.58791	0	0	11370;11958;12048;12409;12856;12864;12896;12974;13429;13430;14004;14245;14533;14651;18082;20322;20656;20848;20930;22334;23980;26926;27404;27425;52055;52469;52637;56199;56248;56327;56338;56520;56615;58185;64656;66128;66142;66170;66230;66379;66400;66414;66433;66445;66449;66821;66973;67212;67247;67267;67283;67681;67863;67892;68033;68198;68263;68332;68346;68375;68614;68836;69046;69089;69163;70316;704…	Chchd10;Me2;Slc25a45;Mrpl41;Etfb;Acadvl;Atp5k;Bcl2l1;Cbr2;Cox17;Cox6c;Cpt2;Cs;Dnm1;Dnm2;Chchd2;Lpin1;Bloc1s1;Hagh;Bbc3;Nipsnap1;Slc25a36;Sord;Sod2;Stat3;Surf1;Suox;Aldh4a1;Mrpl22;Vdac2;2410015M20Rik;Cox15;Dars2;Pdk1;Ndufb6;Rhbdl2;Atg4d;Pdk3;Mief1;Pebp1;Mpg;Aifm1;Idh2;Abca8b;Atp5l;Supv3l1;Minos1;Rab11fip5;Coa3;Cisd1;Abcb10;Ak3;Arl2;Txnip;Nme4;Mgst1;Rsad2;Ndufs5;Mrps23;Mrps36;Cox7b;Chchd5;Mrps28;Co…
GO:0098588	bounding membrane of organelle	http://amigo.geneontology.org/amigo/term/GO:0098588	1391	151	70.1934	2.1512	0	0	11764;11826;12048;12398;12514;12721;13106;13430;13650;13731;13855;14225;14226;14245;14387;14533;14696;16440;16790;16834;17957;17988;18010;18212;18220;18632;18739;18854;19744;20170;20443;20444;20498;20615;20692;20964;20972;20974;21354;22041;22186;22334;23980;26373;26382;26412;26889;26926;27403;50915;50935;52055;52120;52187;52637;56273;56447;56615;56700;56786;58185;59031;59038;64294;65113;66111;661…	Stx12;Hepacam2;Numa1;Chmp7;Scamp1;Mgat5;Napa;B4gat1;Rap1gap;Ap1b1;Aqp1;Bcl2l1;Cbfa2t3;Cd68;Coro1a;Cyp2e1;Dnm2;Rhbdf1;Emp2;Epn2;Fkbp1a;Fkbp1b;Lpin1;Gaa;Bloc1s1;Gnb4;Itpr3;Anpep;Cog1;Il17rd;Napb;Ndrg1;Neu1;Ntrk2;Nucb1;Pex11b;Pitpnm1;Pml;Rheb;Hps6;St3gal4;St3gal2;Slc12a4;Snapin;Sparc;Galnt6;Zdhhc9;Syn1;Syngr1;Syngr3;Pqlc2;Tap1;Atg9b;Camk1g;Xylt2;Trf;Uba52;Vdac2;Tmem44;Vps52;Pex6;Slc30a2;Daglb;Abcc4;…
GO:0031410	cytoplasmic vesicle	http://amigo.geneontology.org/amigo/term/GO:0031410	1482	147	74.7855	1.96562	6.66134e-16	1.1191e-13	11303;11490;11730;11731;11758;11764;11826;12048;12514;12576;12703;12721;12751;13036;13185;13198;13429;13430;13543;13731;13855;14182;14254;14275;14470;14533;15586;15975;16440;16565;17237;17281;17988;18010;18212;18220;18457;18582;18854;19339;20170;20525;20529;20530;20597;20615;20692;20720;20910;20964;20972;20974;21354;21808;21968;22041;22334;23980;26373;26382;27403;50915;52055;52187;52850;54189;559…	Stx12;Inpp5f;Chmp7;Scamp1;Fgb;Abca1;Adam15;Ang3;Ang2;Prdx6;Ap1b1;Aqp1;Bcl2l1;Cd68;Cdkn1b;Socs1;Coro1a;Tpp1;Ctsh;Dscr3;Ddit3;Dnm1;Dnm2;Dvl2;Emp2;Epn2;Fgfr1;Flt1;Folr1;Rabac1;Bloc1s1;Hyal1;Ifnar1;Itpr3;Kif21b;Sgk3;Havcr2;Mgrn1;Fyco1;Ndrg1;Neu1;Ntrk2;Nucb1;Bloc1s6;Pde6d;Pml;Hps4;Rab3a;Hps6;Slc2a1;Slc31a1;Slc31a2;Smpd1;Snapin;Sparc;Serpine2;Tbc1d16;Stxbp1;Snx30;Syn1;Syngr1;Syngr3;Tap1;Atg9b;Arrdc1;Tg…
GO:0097708	intracellular vesicle	http://amigo.geneontology.org/amigo/term/GO:0097708	1485	147	74.9369	1.96165	8.88178e-16	1.27898e-13	11303;11490;11730;11731;11758;11764;11826;12048;12514;12576;12703;12721;12751;13036;13185;13198;13429;13430;13543;13731;13855;14182;14254;14275;14470;14533;15586;15975;16440;16565;17237;17281;17988;18010;18212;18220;18457;18582;18854;19339;20170;20525;20529;20530;20597;20615;20692;20720;20910;20964;20972;20974;21354;21808;21968;22041;22334;23980;26373;26382;27403;50915;52055;52187;52850;54189;559…	Stx12;Inpp5f;Chmp7;Scamp1;Fgb;Abca1;Adam15;Ang3;Ang2;Prdx6;Ap1b1;Aqp1;Bcl2l1;Cd68;Cdkn1b;Socs1;Coro1a;Tpp1;Ctsh;Dscr3;Ddit3;Dnm1;Dnm2;Dvl2;Emp2;Epn2;Fgfr1;Flt1;Folr1;Rabac1;Bloc1s1;Hyal1;Ifnar1;Itpr3;Kif21b;Sgk3;Havcr2;Mgrn1;Fyco1;Ndrg1;Neu1;Ntrk2;Nucb1;Bloc1s6;Pde6d;Pml;Hps4;Rab3a;Hps6;Slc2a1;Slc31a1;Slc31a2;Smpd1;Snapin;Sparc;Serpine2;Tbc1d16;Stxbp1;Snx30;Syn1;Syngr1;Syngr3;Tap1;Atg9b;Arrdc1;Tg…
GO:0005829	cytosol	http://amigo.geneontology.org/amigo/term/GO:0005829	1790	167	90.3279	1.84882	1.66533e-15	2.09832e-13	11670;11690;11758;11807;11814;11815;11836;12048;12371;12576;12684;12703;12704;12721;13036;13430;13543;13544;13731;14077;14080;14182;14225;14533;14793;14854;14871;14873;15132;15185;16145;16476;16570;17025;17246;17281;17842;17843;17844;17988;18024;18212;18230;18378;18457;18569;18582;18799;18854;19082;19171;19339;19697;19744;19946;19982;20085;20102;20166;20170;20525;20615;20720;20723;20848;20851;209…	Adat3;Stx12;Scrib;Sharpin;Prickle1;Mthfd1;Rap1gap;Tle6;Aldh3a1;Alox5ap;Prdx6;Apoa2;Apoc3;Apod;Araf;Bcl2l1;Casp9;Cdkn1b;Cideb;Socs1;Cit;Coro1a;Ctsh;Dnm2;Dvl2;Dvl3;Emp2;Fabp3;Fabp1;Fgfr1;Fkbp1a;Bloc1s1;Cdca3;Gss;Gstt1;Gsto1;Hbb-bh1;Hdac6;Igtp;Jun;Kif3c;Alad;Mdm2;Fyco1;Mup3;Mup4;Mup5;Ndrg1;Nfe2l2;Ntrk2;Nxn;Omp;Bloc1s6;Pdcd4;Pde6d;Plcd1;Pml;Prkag1;Psmb10;Nadk;Hps4;Rab3a;Rela;Rheb;Rpl30;Rpl36a;Rps19;R…
GO:0098805	whole membrane	http://amigo.geneontology.org/amigo/term/GO:0098805	1162	122	58.6375	2.08058	5.10703e-15	5.71987e-13	11303;11764;11826;12048;12475;12514;12721;13136;13430;13731;13855;13859;14245;14387;14533;14696;14766;15185;16440;16790;16975;17957;17988;18010;18212;18632;18854;19223;20170;20498;20525;20544;20615;20692;20964;20972;20974;21354;22030;22041;22186;22334;23980;26373;26382;26926;27403;50915;52055;52120;52187;52637;54636;56273;56447;56615;56700;56786;58185;59038;64294;65113;66111;66144;66552;66881;669…	Stx12;Inpp5f;Chmp7;Scamp1;Napa;Abca1;Ap1b1;Aqp1;Bcl2l1;Cd14;Cd68;Coro1a;Cd55;Dnm2;Emp2;Epn2;Eps15l1;Lpin1;Gaa;Bloc1s1;Gnb4;Adgrg1;Hdac6;Itpr3;Anpep;Lrp8;Napb;Ndrg1;Neu1;Ntrk2;Pex11b;Pml;Ptgis;Hps6;Slc12a4;Slc2a1;Slc9a1;Snapin;Sparc;Syn1;Syngr1;Syngr3;Pqlc2;Tap1;Atg9b;Traf2;Trf;Uba52;Vdac2;Tmem44;Vps52;Pex6;Slc30a2;Daglb;Abcc4;Mief1;Pebp1;Ehd2;Clcn7;Fgd2;Slc38a9;Aifm1;Vps39;Abca7;Rilp;Zfyve27;Plek…
GO:0005773	vacuole	http://amigo.geneontology.org/amigo/term/GO:0005773	525	71	26.4928	2.67997	2.77556e-14	2.79776e-12	11758;12490;12514;12704;12751;13036;14387;14533;14696;15235;15586;15975;16790;17281;17957;18010;19025;20170;20498;20597;20615;22186;22619;26373;52120;52187;56089;56700;56786;60599;64294;66144;66320;66552;66881;67739;68576;68728;68767;69596;70381;70450;71240;71732;71772;73218;73744;73822;74772;75909;76943;83409;83768;83924;84095;93739;94178;108124;170770;192232;212555;213948;224090;230810;231871;2…	Rnaset2a;Napa;Prdx6;Cd34;Cd68;Cit;Tpp1;Ctsh;Gaa;Bloc1s1;Gnb4;Mst1;Hyal1;Ifnar1;Anpep;Bbc3;Fyco1;Napb;Neu1;Ctsa;Hps4;Hps6;Slc12a4;Smpd1;Snapin;Pqlc2;Atg9b;Uba52;Tmem44;Siae;Slc30a2;Daglb;Clcn7;Slc38a9;Vps39;Rilp;Plekhm1;Ap5b1;Hgsnat;Rragd;Ramp3;Glmp;Tmem9b;Trp53inp1;Itm2c;Atp6v1f;Tmem208;Sppl2a;Pcyox1;Slc48a1;Lamtor5;Trp53inp2;Wash1;Ap5s1;Tecpr1;Unc13d;Osbpl7;Vps11;Plbd2;Sppl2b;Man2c1;Mfsd12;Atp13…

## Sheet: Down-regulated genes
Table S6. Gene ontology enrichment analysis.
geneset	description	link	C	O	E	R	PValue	FDR	overlapGene	OverlapGene_UserID
GO:0005694	chromosome	http://amigo.geneontology.org/amigo/term/GO:0005694	843	119	41.4447	2.8713	0	0	12189;12236;12444;12616;13163;13191;13436;13870;14056;14534;15201;15312;15499;15574;16319;16579;16825;17127;17192;17215;18538;19291;19367;19387;19647;19691;19763;20020;20588;20807;20833;21454;21752;21771;21849;21973;22061;22201;22378;22589;22658;22680;22715;23808;23837;24061;26914;27221;29871;50721;50912;51812;52504;52915;53317;54141;54380;54383;54392;56456;56526;57247;57261;64383;64704;66993;670…	Rcc1;Pds5b;Brms1;Thoc5;Cdca2;Gins4;Sec13;Brca1;Bub1b;Ccnd2;Cenpb;Daxx;Dctn1;Dnmt3b;Ercc1;Ezh2;Kat2a;Hells;Hmgn1;Hsf1;Hus1;Incenp;Kifap3;Ldb1;Smad3;Mbd3;Mcm3;Pcna;Purb;Rad9a;Rangap1;Rbbp6;Recql;Ring1;Polr2a;Smarcc1;Srf;Pif1;Ssrp1;Sirt7;Ago3;Tcp1;Nr1d1;Tert;Mis18bp1;Cirh1a;Trim28;Top2a;Trp63;Uba1;Wbp2;Kdm2a;Atrx;Zranb3;Pcgf2;Zfp207;Ppp2r5a;Zfp57;Tnks1bp1;Gatad2b;Tardbp;Pcid2;Topbp1;Setd2;Dync1li1;E…
GO:0005730	nucleolus	http://amigo.geneontology.org/amigo/term/GO:0005730	813	118	39.9698	2.95223	0	0	12444;12455;12465;13163;14791;15374;15574;16971;17192;17274;17913;17975;18015;18029;18148;19647;19651;19989;20005;20017;20018;20020;20091;20384;20402;20833;21453;21664;21752;21771;21849;21973;22038;22088;22158;22680;24128;26914;27221;27966;28006;30841;30877;50721;50912;51812;52202;53317;56070;56095;56495;57261;57750;59024;60611;66078;66249;66446;66511;66580;66583;66599;66661;67134;67154;67456;679…	Noc4l;Grwd1;Tsr1;Rrp12;Acaca;Ankrd1;Jmjd6;Ciapin1;Ccnd2;Ccnt1;Cct5;Daxx;Emg1;Hn1;Hus1;Lrp1;Mbd3;Rab8a;Myo1c;Ncl;Nf1;Nfic;Npm1;Helq;Rbbp6;Rbl2;Rpl7;Rpl9;Polr1b;Polr1d;Polr2a;Rps3a1;Srsf5;Zfp106;Urb1;Ssrp1;Sirt7;Arfgef1;Tcof1;Prmt7;Arid5a;Phlda1;Dhx33;Utp6;Nle1;Srp68;Tert;Cirh1a;Heatr1;Nup153;Trim28;Top2a;Plscr1;Tsg101;Tulp3;Stk24;Kdm2a;Zfp207;Gnl2;Xrn2;H1fx;Chd2;Dkc1;Polr2h;H2afy;Rpl12;Map1s;Chaf1…
GO:0005829	cytosol	http://amigo.geneontology.org/amigo/term/GO:0005829	1790	182	88.0023	2.06813	0	0	11465;11615;11632;11677;11765;11769;12005;12028;12234;12336;12385;12421;12444;12465;12633;13163;13191;13196;13542;13629;13806;14083;14219;14228;14283;14629;14678;14751;14870;14904;15505;15510;15519;15902;16443;16453;16475;16579;17754;17768;17913;18034;18035;18102;18107;18148;18641;18753;18754;19079;19182;19185;19247;19248;19298;19387;19712;19720;19766;19944;19989;20005;20088;20091;20135;20402;204…	Psme4;Arl1;Csnk1d;Lars;Yars;Gbf1;Acaca;Ankrd1;Jmjd6;Baiap2;Raf1;Sec13;Cse1l;Erc1;Actg1;Gm4737;Aip;Akr1b3;Bloc1s4;Ap1g1;Ap1s1;Axin1;Bax;Btrc;Capns1;Ctnna1;Rb1cc1;Ccnd2;Cct5;Cflar;Daxx;Dctn1;Asap1;Dvl1;Eef2;Eno1;Ptk2;Ctgf;Fkbp4;Fosl1;Gclc;Gnai2;Gpi1;Gstp1;Gtpbp1;Hsph1;Hspd1;Hsp90aa1;Id2;Itsn1;Jak3;Ajuba;Kifap3;Mfn2;Map1a;Mthfd2;Myo1c;Nfkb2;Nfkbia;Nme1;Nmt1;Npm1;Pfkl;Prkcd;Prkce;Prkab1;Psmc3;Psmd4;N…
GO:0005856	cytoskeleton	http://amigo.geneontology.org/amigo/term/GO:0005856	1875	180	92.1812	1.95268	0	0	11459;11464;11465;11468;11475;11733;11911;12005;12189;12211;12316;12385;12465;12797;13191;13196;13346;13429;13518;13542;14083;14163;14228;14534;14678;15505;15902;16202;16319;16453;16456;16475;16551;16552;16579;17165;17215;17274;17754;17758;17904;17913;18040;18102;18107;18148;18286;18536;18538;18541;18555;18611;18754;18764;18951;19240;19248;19326;19386;19387;19647;19679;19878;20410;20460;20818;214…	Ccp110;Dnm3;Csnk1d;Gas8;Acaca;Cdc20;Shmt2;Baiap2;Acta1;Actc1;Actg1;Actg2;Acta2;Mta1;Ank1;Atf4;Axin1;Brca1;Birc6;Aspm;Ctnna1;Cct5;Cnn1;Dctn1;Asap1;Des;Dnm1;Dst;Dvl1;Ptk2;Fgd1;Fkbp4;Kat2a;Gnai2;Hsph1;Id2;Ilk;Incenp;Jak3;F11r;Ajuba;Kif11;Kif12;Kifap3;Mfn2;Parvb;Rbm39;Mical1;Mapkapk5;Mcm3;Rab8a;Map1a;Map4;Myl6;Myo1c;Nefm;Nme1;Nmt1;Npm1;Odf2;Pcm1;Pcna;Pcnt;Cdk16;Pea15a;Prkce;Pkd2;Sept5;Tmsb10;Ptpn12;R…
GO:0015630	microtubule cytoskeleton	http://amigo.geneontology.org/amigo/term/GO:0015630	1038	122	51.0315	2.39068	0	0	11911;12005;12189;12211;12316;12465;13191;13429;13518;13542;14083;14228;14534;14678;15505;15902;16319;16456;16475;16551;16552;16579;17215;17274;17754;17758;18102;18148;18286;18536;18538;18541;18555;18611;18764;19326;19386;19387;19647;19878;20460;20818;21454;21973;22146;22152;22680;23856;23938;26554;26914;50523;50868;53357;54141;54392;56297;56526;56637;59024;64383;67141;67161;67534;67667;69116;699…	Ccp110;Dnm3;Csnk1d;Gas8;Cdc20;Shmt2;Mta1;Atf4;Axin1;Brca1;Birc6;Aspm;Cct5;Dctn1;Dnm1;Dst;Dvl1;Ptk2;Fkbp4;Kat2a;Gnai2;Hsph1;Id2;Incenp;F11r;Ajuba;Kif11;Kif12;Kifap3;Mfn2;Rbm39;Mcm3;Rab8a;Map1a;Map4;Nme1;Npm1;Odf2;Pcm1;Pcna;Pcnt;Cdk16;Pea15a;Pkd2;Rab11b;Ranbp2;Rangap1;Rbbp6;Rock2;Stil;Yeats2;Srprb;Brcc3;Ccdc114;Tcp1;Nav1;Neurl4;Cdc27;Pxk;Top2a;Tuba1c;Tubb3;Aaas;Zfp207;Tubb4b;Camsap1;Rabgap1;Pkp4;AI…
GO:0044427	chromosomal part	http://amigo.geneontology.org/amigo/term/GO:0044427	750	104	36.8725	2.82053	0	0	12189;12236;12444;12616;13163;13191;13436;13870;14056;14534;15201;15312;15499;15574;16319;16825;17127;17192;17215;18538;19291;19367;19387;19763;20020;20588;20807;21454;21752;21849;22061;22201;22378;22589;22658;22680;22715;23808;23837;24061;26914;27221;29871;50721;50912;51812;52504;52915;53317;54141;54380;54383;54392;56456;56526;57247;57261;64383;64704;66993;67037;67065;67139;67241;68964;69263;695…	Rcc1;Pds5b;Brms1;Thoc5;Gins4;Sec13;Brca1;Bub1b;Ccnd2;Cenpb;Daxx;Dctn1;Dnmt3b;Ercc1;Ezh2;Kat2a;Hells;Hmgn1;Hsf1;Hus1;Incenp;Ldb1;Smad3;Mbd3;Mcm3;Pcna;Purb;Rad9a;Rangap1;Ring1;Polr2a;Smarcc1;Srf;Pif1;Sirt7;Tcp1;Nr1d1;Tert;Mis18bp1;Trim28;Trp63;Uba1;Wbp2;Kdm2a;Atrx;Zranb3;Pcgf2;Zfp207;Ppp2r5a;Zfp57;Gatad2b;Tardbp;Pcid2;Dync1li1;Ercc6l;Ash2l;Cfdp1;Smc1a;H1fx;Ccnb1;H2afy;Vcp;Nup98;Chaf1a;Scmh1;Dna2;Hd…
GO:1902494	catalytic complex	http://amigo.geneontology.org/amigo/term/GO:1902494	1192	155	58.6026	2.64493	0	0	11931;12041;12189;12234;12421;12428;12444;12455;12633;12909;13191;13806;13870;14056;14534;14629;14630;14678;14696;14731;14904;15510;17192;17717;17765;17846;17847;18453;18538;18641;19079;19182;19185;19358;19763;19766;20017;20018;20020;20135;20544;20624;20638;21752;22196;22658;23808;23874;23989;24075;26554;26914;26965;27366;27402;30839;50868;50912;51812;53317;53379;54383;56036;56335;56371;56407;564…	Ints4;Psme4;0610010K14Rik;Brms1;Cdc20;Ints5;Erc1;Mta1;Atp1b1;Bckdk;Brca1;Btrc;Rb1cc1;Ccna2;Ccnd2;Ccnt1;Cflar;Crcp;Dctn1;Eno1;Ercc1;Ezh2;Kat2a;Gclc;Gclm;Gnai2;Gnb4;Gpaa1;Gtpbp1;Hspd1;Mbd3;ND2;Mtf2;Commd1;Usp34;P4hb;Pcna;Pfkl;Prkab1;Helq;Psmc3;Psmd4;Eif4a3;Rad23a;Ring1;Ripk1;Polr1b;Polr1d;Polr2a;Rrm2;Slc9a1;Eftud2;Snrpb;Yeats2;Hoxc10;Brcc3;Ccdc114;Ago3;Cdc27;Tert;Ube2i;Trerf1;Pcgf2;Ppp2r5a;Epc2;Psm…
GO:1990234	transferase complex	http://amigo.geneontology.org/amigo/term/GO:1990234	705	95	34.6601	2.7409	0	0	12189;12234;12421;12428;12444;12455;12909;13870;14056;14534;15510;17765;17846;17847;18538;18641;19079;19763;20017;20018;20020;20638;21752;22196;22658;23808;23989;24075;26554;26914;26965;27366;30839;50868;51812;53317;54383;56036;56335;56371;56407;56456;56706;56790;57261;59004;59024;63958;64050;66165;66313;66689;66897;67065;67381;67772;67959;69188;69562;69957;70088;71041;71538;71890;72145;72584;732…	Ints4;0610010K14Rik;Cdc20;Ints5;Erc1;Brca1;Btrc;Rb1cc1;Ccna2;Ccnd2;Ccnt1;Crcp;Ercc1;Ezh2;Kat2a;Hspd1;Mtf2;Commd1;Usp34;Pcna;Pfkl;Prkab1;Ring1;Polr1b;Polr1d;Polr2a;Snrpb;Yeats2;Hoxc10;Brcc3;Cdc27;Tert;Ube2i;Pcgf2;Epc2;Fbxw8;Naa25;Kctd13;Ash2l;Med24;Taf10;Klhl21;Polr2h;Cul3;H2afy;Cul1;Txnl4a;Fbxw5;Dna2;Kctd10;Keap1;Mcrs1;Plrg1;Phc2;Ccnl2;Mettl3;Fzr1;Trpc4ap;Actl6a;Ccnl1;Supt20;Brd4;Pias4;Med12;Ube4…
GO:0044451	nucleoplasm part	http://amigo.geneontology.org/amigo/term/GO:0044451	686	88	33.726	2.60926	1.11022e-16	1.24345e-14	12455;12909;13163;13870;14056;14534;15499;17192;17765;17847;18148;18412;19720;19763;20018;20020;20384;20595;20624;21752;22185;22196;22589;22658;23808;23989;24075;26383;26914;51812;53317;56036;56194;56335;56456;56706;56771;56790;57261;59004;59024;64050;66511;66599;66830;67065;67154;67241;67381;67772;69188;69562;70052;70088;71954;72145;72567;73247;73674;74320;74322;74383;74427;75560;75956;78656;984…	Ints4;Psme4;0610010K14Rik;Eaf2;Brms1;Ints5;Gins4;Mta1;Ccnt1;Crcp;Daxx;Ercc1;Ezh2;Kat2a;Hsf1;Mbd3;Mtf2;Usp34;Npm1;Sqstm1;Eif4a3;Trim27;Ring1;Polr1d;Polr2a;Srsf5;Smn1;Eftud2;Yeats2;Tert;U2af2;Ube2i;Trerf1;Atrx;Pcgf2;Epc2;Gatad2b;Rbm15;Thrap3;Tardbp;Lrch4;Topbp1;Ash2l;Med24;Taf10;Dkc1;Polr2h;Fto;H2afy;Hdac1;Mcrs1;Plrg1;Ccnl2;Prpf40a;Mettl3;Actl6a;Ccnl1;Med20;Supt20;Brd4;Pias4;Med12;Yeats4;Chtop;Rdm1…
GO:0044430	cytoskeletal part	http://amigo.geneontology.org/amigo/term/GO:0044430	1423	141	69.9594	2.01546	4.44089e-16	4.47642e-14	11459;11464;11465;11468;11911;12005;12189;12211;12316;12465;13191;13196;13346;13429;13518;13542;14083;14228;14534;14678;15505;15902;16202;16319;16475;16551;16552;16579;17215;17274;17754;17758;17904;17913;18040;18102;18148;18286;18536;18538;18541;18611;18764;19240;19248;19326;19386;19387;19647;19878;20460;20818;21454;21973;22003;22004;22146;22152;22158;22680;23856;23938;26554;26914;50523;50868;508…	Ccp110;Dnm3;Csnk1d;Gas8;Cdc20;Acta1;Actc1;Actg1;Actg2;Mta1;Atf4;Axin1;Brca1;Birc6;Aspm;Cct5;Dctn1;Asap1;Des;Dnm1;Dst;Dvl1;Ptk2;Fkbp4;Kat2a;Gnai2;Hsph1;Id2;Ilk;Incenp;Ajuba;Kif11;Kif12;Kifap3;Rbm39;Mcm3;Rab8a;Map1a;Map4;Myl6;Myo1c;Nefm;Nme1;Npm1;Odf2;Pcm1;Pcna;Pcnt;Pea15a;Pkd2;Tmsb10;Ptpn12;Rab11b;Ranbp2;Rangap1;Rbbp6;Rock2;Stil;Yeats2;Srprb;Shank2;Brcc3;Ccdc114;Tcp1;Nav1;Neurl4;Cdc27;Pxk;Fermt2;T…
